# Supplementary material for: Transcriptional time-course analysis during ash dieback infection revealed different responses in tolerant and susceptible Fraxinus excelsior genotypes
Source: BMC Plant Biol. 2025 Jan 25;25:107. doi: 10.1186/s12870-025-06074-z (PMC11762065; doi:10.1186/s12870-025-06074-z)
Supplement: Supplementary file 2 — Supplementary Material 2. [file 12870_2025_6074_MOESM2_ESM.xlsx]

## Sheet: Table S1
Table S1. Differentially expressed genes from Wald test (WT), including the number of induced and repressed genes.
Time point	FAR3	FAR3_induced	FAR3_repressed	FS36	FS36_induced	FS36_repressed	UW1	UW1_induced	UW1_repressed	UW2	UW2_induced	UW2_repressed
7 dpi	1043	799	244	1456	1166	290	518	444	74	467	177	290
14 dpi	236	175	61	418	400	18	252	157	95	10	8	2
21 dpi	438	321	117	407	210	197	447	253	194	640	574	66
28 dpi	53	20	33	29	26	3	404	251	153	334	182	152

## Sheet: Table S2
Table S2. Differentially expressed genes (DEGs) from Wald test (WT) for ash genotype FAR3, at 7 days post inoculation (dpi).
GenID	baseMean	log2FoldChange	lfcSE	stat	pvalue	padj
gene19631	44,37282657	-8,60931621	1,680543828	-5,12293465	3,00817E-07	2,08707E-05
gene18849	16,50449845	-7,183191101	2,005860479	-3,581102065	0,000342148	0,008255161
gene45409	15,79477789	-7,123182372	1,462210576	-4,871516106	1,10745E-06	6,45648E-05
gene22597	186,3609519	-6,610239762	1,343249559	-4,921080909	8,60675E-07	5,17519E-05
gene5900	8,498305285	-6,215029932	1,698219647	-3,659732675	0,000252479	0,006528251
gene9948	1385,846857	-6,036255319	1,112897113	-5,423911383	5,83088E-08	5,03689E-06
gene9776	12,34912797	-5,80809702	1,547042344	-3,754323237	0,00017381	0,004784624
gene9957	954,1137608	-5,78405034	0,861703202	-6,712346349	1,91519E-11	3,41461E-09
gene10413	11,69374928	-5,730548222	1,802912236	-3,178495384	0,001480416	0,026471387
gene9958	181,7777937	-5,638070937	0,973031125	-5,794337706	6,85913E-09	7,2035E-07
gene43371	5,713242931	-5,635675832	1,880382088	-2,997090787	0,002725695	0,042204799
gene13523	716,9555744	-5,610902919	0,967911054	-5,79691997	6,75439E-09	7,11787E-07
gene17778	71,25714669	-5,545505451	0,968918121	-5,723399458	1,04413E-08	1,06025E-06
gene26920	512,0659776	-5,40631178	1,828109933	-2,957323125	0,003103227	0,046308306
gene9443	1595,836668	-5,377538955	1,058497412	-5,080351539	3,76737E-07	2,55598E-05
gene21704	14,72479331	-5,335433413	1,392193655	-3,832393139	0,000126903	0,00367108
gene9615	327,7766628	-5,333054654	1,10730982	-4,816226278	1,46299E-06	8,11283E-05
gene9956	204,6485732	-5,313375099	0,988427737	-5,375582759	7,63354E-08	6,32676E-06
gene54758	9,125529792	-5,287565406	1,752548927	-3,017071492	0,002552296	0,040076145
gene4381	20,41554671	-5,141185286	1,273564986	-4,036845659	5,41747E-05	0,001858301
gene9960	44,66537323	-5,101220085	1,14603553	-4,451188422	8,53964E-06	0,000383421
gene26366	37,23902279	-5,084145089	0,916803798	-5,545510501	2,93098E-08	2,74867E-06
gene3241	67,32097531	-4,993355976	0,957424963	-5,215401905	1,83419E-07	1,37524E-05
gene57853	7,017408931	-4,925797692	1,649738204	-2,985805676	0,002828323	0,043323355
gene2410	115,5386205	-4,904392329	1,365053908	-3,592819522	0,000327119	0,007947817
gene18014	69,50736287	-4,863869848	1,258498031	-3,864821182	0,000111171	0,003306652
gene14279	184,5866019	-4,807979241	0,926692724	-5,188320916	2,12199E-07	1,54935E-05
gene50121	6,352018583	-4,765805663	1,615075471	-2,950825362	0,003169261	0,047028935
gene29344	88,66848758	-4,638892938	1,052287753	-4,408388222	1,04143E-05	0,000456234
gene38408	26,47327957	-4,580773489	1,448600916	-3,162205295	0,001565791	0,027579872
gene51806	15,80134097	-4,557800868	1,513486596	-3,011457703	0,002599966	0,04059601
gene4861	17,88375192	-4,451927743	1,199680723	-3,71092713	0,000206502	0,005554892
gene20500	363,4561375	-4,331720469	0,548469029	-7,8978397	2,83779E-15	9,77793E-13
gene28513	13,81058977	-4,280242554	1,427185716	-2,99907889	0,002707972	0,041983146
gene27437	15,24308993	-4,199857078	0,975420449	-4,30568898	1,66467E-05	0,000673466
gene13828	14,77798129	-4,163044892	1,374062092	-3,02973564	0,002447679	0,038778082
gene8032	66,28526613	-4,162847772	1,020887161	-4,077676681	4,5488E-05	0,001610806
gene28313	59,61374814	-4,146755649	1,354202964	-3,062137479	0,002197625	0,035866081
gene29210	17,97051189	-4,140325032	0,999813906	-4,141095667	3,45651E-05	0,001272476
gene9944	966,2098783	-4,094643517	1,265390062	-3,235874564	0,001212707	0,02263473
gene10050	10,63744171	-4,033341379	1,247674993	-3,232685918	0,001226323	0,022847159
gene35483	6,85272099	-4,022773281	1,374353265	-2,927030033	0,003422158	0,049878283
gene52498	18,71056727	-4,018194523	1,24315981	-3,232242942	0,001228226	0,022854839
gene7226	42,48504501	-3,995348857	1,084728917	-3,683269426	0,000230262	0,006061117
gene4227	51,76914599	-3,92877793	1,039087787	-3,780987497	0,000156208	0,004366691
gene24224	18,74777451	-3,926904476	1,189263594	-3,301963077	0,000960107	0,018742428
gene52842	192,9824721	-3,902687569	0,648356398	-6,019355371	1,75113E-09	2,06539E-07
gene45043	16,42919278	-3,900324914	1,148443895	-3,396182373	0,000683328	0,014333065
gene974	96,12488688	-3,900115582	1,220266599	-3,196117623	0,001392903	0,025170753
gene37896	32,60435342	-3,890327504	0,853380665	-4,558724689	5,14652E-06	0,000248016
gene39419	8,841090572	-3,873391341	1,2008186	-3,225625704	0,001256976	0,02327583
gene14148	50,59050241	-3,84752269	1,114466596	-3,452344561	0,000555738	0,012164346
gene25533	8,517366809	-3,844072768	1,266501847	-3,035189233	0,002403848	0,038354009
gene50386	81,55940495	-3,776853314	0,979058301	-3,857638824	0,000114488	0,003382349
gene15422	227,249951	-3,751382219	0,881174439	-4,257252655	2,06954E-05	0,000811568
gene1112	52,45916664	-3,713720796	0,965020771	-3,848332502	0,000118925	0,003476566
gene56131	191,0529542	-3,709714681	1,01615815	-3,650725708	0,0002615	0,006654914
gene15701	44,79814319	-3,699188337	1,003134568	-3,68762921	0,000226353	0,005989082
gene50383	55,99313856	-3,625810825	0,945127411	-3,836319615	0,000124892	0,003617794
gene35054	50,70936385	-3,595867313	0,978045546	-3,676584722	0,000236377	0,006200811
gene32523	182,6591354	-3,550237001	1,052307384	-3,373764221	0,000741478	0,015220305
gene53021	33,7457839	-3,548052748	1,061305659	-3,343101694	0,000828475	0,016594399
gene51573	436,0277535	-3,502186433	1,089644101	-3,214064509	0,001308703	0,02397412
gene6842	14,38478172	-3,488359139	0,87393234	-3,991566598	6,56382E-05	0,002166698
gene3543	18,58350625	-3,484913285	1,174938582	-2,966038685	0,003016625	0,045507642
gene3931	940,0017433	-3,471911627	1,182720903	-2,935529099	0,003329794	0,04890532
gene15965	22,93274869	-3,456482522	1,031666454	-3,350387626	0,000806985	0,016304027
gene10312	156,9704414	-3,438058657	0,758831892	-4,530725043	5,87816E-06	0,000276472
gene11778	15,3269021	-3,432461588	1,084550897	-3,164869068	0,001551528	0,027438952
gene2719	27,24242898	-3,431597637	1,117443087	-3,070937281	0,00213388	0,034937296
gene26937	28,53309468	-3,392601561	1,056093288	-3,212407084	0,001316277	0,024069741
gene9783	89,5946829	-3,379673772	0,936489014	-3,608877114	0,000307525	0,00759305
gene49614	111,6448878	-3,377540241	0,986720501	-3,422995911	0,00061935	0,013244763
gene1597	13,77144825	-3,348150491	1,074218251	-3,116825176	0,001828099	0,031162033
gene17928	23,43710419	-3,332469018	0,831141955	-4,009506438	6,08458E-05	0,002039232
gene6808	20,96738985	-3,303165478	1,072669407	-3,079388166	0,002074262	0,034290743
gene50464	35,07125672	-3,252341901	0,835204887	-3,894064739	9,85783E-05	0,003007963
gene53995	302,1339497	-3,252210998	0,770468329	-4,221083302	2,43131E-05	0,000933149
gene54599	59,53891777	-3,233639733	0,728036203	-4,441591939	8,92958E-06	0,000397437
gene44244	52,06992483	-3,231170473	0,605089242	-5,339989954	9,29517E-08	0.007581
gene30454	386,2856195	-3,187980352	0,888474672	-3,588149954	0,000333033	0,008066968
gene34803	101,3510097	-3,175593601	0,629355887	-5,045783581	4,51666E-07	2,9758E-05
gene1449	4336,298621	-3,162497844	0,815569765	-3,877654589	0,000105468	0,003170519
gene46022	9,454634001	-3,149834905	1,06039367	-2,970439182	0,002973743	0,045100295
gene28331	34,6965231	-3,145863134	0,691325318	-4,550481595	5,35233E-06	0,000255661
gene46793	130,6821362	-3,135437659	0,645045145	-4,860803441	1,1691E-06	6,7138E-05
gene21853	17,94831632	-3,133370661	1,008597946	-3,106659768	0,00189214	0,031986976
gene43764	53,35667534	-3,101821416	0,836997631	-3,705890318	0,000210649	0,005653056
gene22592	72,94378102	-3,100615031	0,784099738	-3,954363047	7,67388E-05	0,002461582
gene54459	116,3091534	-3,096147203	0,904470219	-3,423161027	0,000618974	0,013244763
gene47726	169,0176616	-3,086939006	0,801561047	-3,851158959	0,00011756	0,003453161
gene5921	45,07104678	-3,086897406	1,021330682	-3,022426978	0,002507566	0,039515422
gene932	22,67869983	-3,083672818	0,863257807	-3,572134295	0,000354084	0,008488666
gene27853	250,426201	-3,059642307	0,73083021	-4,186529601	2,83252E-05	0,001065792
gene27371	55,0612295	-3,045022554	0,674020886	-4,517697619	6,25157E-06	0,000292688
gene12602	799,3455819	-3,040256309	0,865288295	-3,513576142	0,000442118	0,010211246
gene46072	365,3271733	-3,027626848	0,883550605	-3,426659245	0,000611055	0,013149911
gene16611	65,44445587	-3,026505713	0,651621992	-4,6445727	3,40781E-06	0,000169925
gene35758	32,76173627	-2,97153565	1,005878502	-2,95416956	0,003135117	0,046715985
gene53678	154,522034	-2,971312584	0,735781332	-4,038309283	5,38378E-05	0,001848814
gene7140	23,26705042	-2,959047229	0,95404782	-3,101571187	0,001924966	0,032488168
gene17093	11,65658079	-2,955112733	0,927017054	-3,187765231	0,001433769	0,025757445
gene16470	122,0661277	-2,930189806	0,808958004	-3,622177903	0,000292133	0,007270924
gene56597	930,7297848	-2,920683153	0,825225936	-3,539252738	0,000401261	0,00945091
gene15489	13,20426093	-2,908004878	0,929789525	-3,127594794	0,00176243	0,03034625
gene15087	312,0153212	-2,905045996	0,777947011	-3,734246618	0,000188278	0,005127648
gene36526	23,00290472	-2,903415728	0,859992323	-3,376094939	0,000735225	0,015161248
gene23160	225,5615939	-2,889569126	0,818559803	-3,530064776	0,000415458	0,009715352
gene48579	300,6335404	-2,871691818	0,548926587	-5,231467893	1,68169E-07	1,27967E-05
gene9798	8649,577636	-2,856497599	0,772755006	-3,696511286	0,000218583	0,005828741
gene43819	20,51278157	-2,849489299	0,670764768	-4,248120111	2,15572E-05	0,000839991
gene37213	25,05213643	-2,845199594	0,723725237	-3,93132566	8,44787E-05	0,002662513
gene31923	21,84878654	-2,81057217	0,795726274	-3,532084162	0,000412298	0,00966631
gene45952	28,25485855	-2,797240343	0,816224376	-3,427048278	0,000610181	0,013140307
gene34776	14,6450573	-2,795858912	0,925369655	-3,021342764	0,002516563	0,039636837
gene51538	7080,554829	-2,795756907	0,70485409	-3,966433543	7,29561E-05	0,002357505
gene46483	108,7789647	-2,773345106	0,840554407	-3,299423668	0,000968836	0,018875677
gene43824	72,8098103	-2,757084914	0,529899281	-5,203035774	1,96059E-07	1,45226E-05
gene16186	75,69982651	-2,752888396	0,778459328	-3,536329126	0,000405729	0,009541474
gene46002	65,05978945	-2,739037076	0,638404592	-4,290440753	1,78319E-05	0,000717628
gene50115	53,31840656	-2,727829047	0,722275396	-3,776716005	0,00015891	0,004434146
gene27909	31,66298693	-2,725968655	0,773496434	-3,52421619	0,000424738	0,009852498
gene25659	35,22131673	-2,724920503	0,707449325	-3,851753626	0,000117275	0,003448087
gene6841	63,18043563	-2,708648556	0,47058153	-5,7559602	8,61507E-09	8,89528E-07
gene21858	123,6020809	-2,705736653	0,584138052	-4,632015744	3,62123E-06	0,000179981
gene35445	13,50423412	-2,704468611	0,888299813	-3,044544837	0,002330327	0,037591691
gene191	70,91408588	-2,694056431	0,636202148	-4,234591852	2,28967E-05	0,000888798
gene55759	326,3002909	-2,68195469	0,660776029	-4,058795375	4,93265E-05	0,001718917
gene42485	42,52512394	-2,678164966	0,824095746	-3,249822584	0,00115477	0,021765326
gene11876	169,6944962	-2,666880207	0,727124021	-3,667710224	0,000244732	0,006392642
gene14540	1288,274798	-2,666288609	0,723355718	-3,685999218	0,000227807	0,006007703
gene11371	602,3942088	-2,665041696	0,825773372	-3,227328205	0,00124952	0,023152746
gene48582	54,20010686	-2,655743552	0,505962897	-5,248889925	1,53018E-07	1,17901E-05
gene19508	17,17298746	-2,617039607	0,749642665	-3,49104944	0,000481127	0,010896785
gene44849	815,4675193	-2,61702732	0,542295739	-4,825830502	1,39421E-06	7,76214E-05
gene45954	59,38862831	-2,613945009	0,845581835	-3,091297497	0,001992839	0,033303754
gene46262	16,1779046	-2,594135212	0,831489902	-3,11986376	0,001809347	0,030945586
gene3052	13,65988303	-2,59323247	0,878578692	-2,951622313	0,003161093	0,046943382
gene19098	199,0405672	-2,591227141	0,526133835	-4,925034215	8,43456E-07	5,10166E-05
gene24795	291,8204491	-2,586331187	0,637972296	-4,053986676	5,03521E-05	0,001748694
gene34847	1864,83367	-2,58486483	0,805786716	-3,207877194	0,001337186	0,024364908
gene11207	75,60145675	-2,584105809	0,494923853	-5,221218967	1,77749E-07	1,33599E-05
gene31161	347,0153354	-2,576012787	0,811622508	-3,173905061	0,001504029	0,026831033
gene41464	124,0691504	-2,569916828	0,731660099	-3,512446327	0,000444002	0,010245113
gene51285	41,5197079	-2,569479329	0,756623214	-3,395982679	0,000683827	0,014333722
gene41904	25,03068185	-2,562540274	0,796661258	-3,216599587	0,001297195	0,023848791
gene37804	19,40135225	-2,549776573	0,849902449	-3,000081454	0,002699074	0,041887555
gene15683	90,25019342	-2,542821629	0,833408506	-3,051110722	0,002279965	0,036973771
gene38643	30,03990862	-2,526733255	0,697075472	-3,624762821	0,000289227	0,007234444
gene30295	215,2223401	-2,511010571	0,849987934	-2,954172017	0,003135092	0,046715985
gene24145	28,85194454	-2,510938136	0,767029052	-3,273589349	0,001061908	0,020327387
gene49041	190,3874299	-2,508837205	0,652909428	-3,842550127	0,000121763	0,003549401
gene28171	344,9731914	-2,506903256	0,48143863	-5,207108647	1,91806E-07	1,42419E-05
gene17802	62,06770725	-2,489760398	0,702485165	-3,544217762	0,00039378	0,009303277
gene10729	34,02958048	-2,473113498	0,716047443	-3,453840275	0,000552665	0,012105723
gene43676	28,04906386	-2,463964011	0,676714007	-3,641071392	0,000271506	0,006852673
gene19876	179,5755704	-2,46027019	0,590731744	-4,164784125	3,11647E-05	0,001161236
gene26060	58,15602595	-2,443474038	0,803402151	-3,041408383	0,002354742	0,037885898
gene45109	91,46008021	-2,442741353	0,406227103	-6,013240703	1,81851E-09	2,13664E-07
gene26730	5809,524354	-2,439653543	0,781392871	-3,122185564	0,001795138	0,030788792
gene29691	114,4665274	-2,435733402	0,596995085	-4,079989039	4,50378E-05	0,001600382
gene25220	62,00032752	-2,423651358	0,566032217	-4,281825812	1,85366E-05	0,000741126
gene43855	90,73423676	-2,415571492	0,776937828	-3,109092395	0,00187663	0,031830057
gene32749	116,5185357	-2,412435046	0,720979975	-3,346050002	0,000819716	0,016461961
gene9225	110,4184391	-2,397533889	0,810421449	-2,958379116	0,003092615	0,046194903
gene42811	1465,188782	-2,394178363	0,636345016	-3,762390377	0,000168297	0,004670587
gene17308	503,9809658	-2,370443508	0,462755448	-5,122454028	3,01585E-07	2,08767E-05
gene14915	124,7389362	-2,359310933	0,557244869	-4,233885432	2,29688E-05	0,000890469
gene29737	583,6152022	-2,355352223	0,706498561	-3,333838669	0,000856563	0,017006383
gene6839	41,60977562	-2,355264475	0,703382247	-3,348484393	0,000812549	0,016380009
gene37570	15154,4577	-2,338695598	0,610748229	-3,829230259	0,000128545	0,003699598
gene47866	242,4907163	-2,336425107	0,650209067	-3,593344395	0,000326461	0,00794543
gene20879	100,2994821	-2,335682677	0,355337071	-6,573146654	4,92629E-11	8,12202E-09
gene32910	52,77425515	-2,325643655	0,554711156	-4,192530886	2,7586E-05	0,001041811
gene1412	5682,570315	-2,32303441	0,459861947	-5,051590866	4,38145E-07	2,9105E-05
gene7227	103,5024884	-2,31997927	0,415484024	-5,583798983	2,35321E-08	2,2411E-06
gene4989	376,7095616	-2,306516541	0,534791185	-4,312929247	1,61106E-05	0,000656977
gene51668	57,75793959	-2,298013367	0,598599135	-3,838985447	0,000123544	0,003592001
gene45270	234,8300346	-2,29493646	0,563658576	-4,071501007	4,67112E-05	0,001644598
gene42674	589,4567066	-2,293614777	0,626804696	-3,659217602	0,000252986	0,006531162
gene33065	227,8892938	-2,277419312	0,555999426	-4,096082127	4,20201E-05	0,001508885
gene12994	374,1831236	-2,273683973	0,585147307	-3,885660833	0,000102052	0,0030953
gene53202	2791,027726	-2,249496161	0,47827581	-4,703345049	2,55933E-06	0,000133025
gene33874	136,6666067	-2,248052308	0,443069635	-5,073812628	3,89923E-07	2,63378E-05
gene16205	22,604949	-2,247267725	0,632994481	-3,550216934	0,000384914	0,009136043
gene57197	545,5962918	-2,243664225	0,667591306	-3,360834998	0,000777072	0,015833688
gene33407	636,6084697	-2,243190655	0,420789101	-5,330914342	9,77195E-08	7,94872E-06
gene15562	179,2681912	-2,238324168	0,610544778	-3,666109759	0,000246268	0,006421067
gene5495	209,8333357	-2,237970427	0,614629718	-3,641168597	0,000271403	0,006852673
gene43357	156,3589341	-2,236830584	0,51467657	-4,346089788	1,38586E-05	0,000579792
gene2775	60,52837841	-2,236242803	0,674918052	-3,313354559	0,00092184	0,018098052
gene39800	86,98159532	-2,231185	0,726258828	-3,072162313	0,002125141	0,034850045
gene44517	311,7602168	-2,226016921	0,377212956	-5,901220751	3,60822E-09	4,02362E-07
gene9748	329,0270473	-2,224212389	0,369459941	-6,02017199	1,74232E-09	2,06293E-07
gene57359	583,7970838	-2,218268173	0,69896077	-3,173666205	0,001505267	0,026837509
gene54565	20,91761032	-2,209819128	0,63460132	-3,482216409	0,000497282	0,01121297
gene28186	410,4478741	-2,207229965	0,560264889	-3,939618581	8,16113E-05	0,002593462
gene27388	1107,405283	-2,205993887	0,436200247	-5,05729628	4,25242E-07	2,83489E-05
gene12878	125,2677331	-2,205513972	0,697048881	-3,164073614	0,001555774	0,02748236
gene15973	126,6387981	-2,204375471	0,607487121	-3,628678526	0,000284876	0,007137254
gene40045	240,0449665	-2,199520766	0,547212954	-4,01949689	5,83226E-05	0,001971907
gene8536	681,963564	-2,189755591	0,318153462	-6,882702392	5,87276E-12	1,22513E-09
gene28905	240,7514245	-2,183244957	0,639908846	-3,411806181	0,00064534	0,013686024
gene12063	1933,732289	-2,181486361	0,266784547	-8,176959208	2,91097E-16	1,22284E-13
gene22732	283,5865146	-2,179586643	0,660415089	-3,300328352	0,000965718	0,018838867
gene28852	67,08318179	-2,174563997	0,643252648	-3,380575274	0,000723343	0,014958817
gene11127	96,66929004	-2,174076421	0,647688431	-3,356670149	0,000788872	0,016020886
gene48974	2038,613701	-2,164561907	0,686970817	-3,150878978	0,001627799	0,028475808
gene48587	54,22105806	-2,164016652	0,431699077	-5,012789616	5,36465E-07	3,4489E-05
gene29367	8749,120724	-2,160302668	0,492993007	-4,382014833	1,17587E-05	0,000504324
gene51515	1068,210971	-2,157938205	0,327705141	-6,584999546	4,54887E-11	7,58128E-09
gene28762	178,8134566	-2,157607425	0,539745558	-3,997452858	6,40277E-05	0,002122675
gene47873	590,2381689	-2,154548174	0,671175676	-3,210110632	0,001326839	0,024219549
gene53632	39,02293882	-2,146424886	0,545413004	-3,93541201	8,30541E-05	0,002623004
gene22258	73,83492246	-2,137120406	0,67965308	-3,144428341	0,001664117	0,028962429
gene41912	5362,72666	-2,134873324	0,597450121	-3,573308046	0,0003525	0,008471509
gene49110	223,0863981	-2,132528228	0,579817151	-3,677932301	0,000235132	0,006173432
gene10406	68,8348241	-2,127358478	0,437650531	-4,860861182	1,16876E-06	6,7138E-05
gene57924	253,5827458	-2,126952508	0,696139424	-3,055354194	0,002247949	0,036570608
gene31690	39,84554734	-2,122782451	0,676052905	-3,139964988	0,00168968	0,029340733
gene14203	48,01779384	-2,120795611	0,673803031	-3,147500846	0,001646726	0,028724976
gene7329	192,1790844	-2,120038352	0,430694431	-4,922372329	8,55013E-07	5,16139E-05
gene38331	76,34910414	-2,117530637	0,686785702	-3,083247994	0,002047544	0,033958896
gene7136	32,17481834	-2,094831197	0,618157381	-3,388831485	0,000701911	0,014602994
gene21086	19,67962941	-2,089412368	0,711104359	-2,938264042	0,003300558	0,04868442
gene19105	24,88169271	-2,08740682	0,650787636	-3,207508415	0,001338901	0,024381681
gene17187	2242,456888	-2,081604716	0,702201396	-2,96439843	0,003032753	0,045666222
gene39352	209,3910598	-2,079975481	0,348398601	-5,970102844	2,37104E-09	2,71307E-07
gene50435	249,2689217	-2,067258926	0,599051446	-3,450887134	0,000558747	0,012212788
gene28699	179,3830454	-2,062863253	0,65169431	-3,165384784	0,00154878	0,027406165
gene48896	146,7308701	-2,058947411	0,574683349	-3,582751116	0,000339995	0,008216132
gene38722	310,5516551	-2,057529291	0,543980807	-3,782356407	0,000155351	0,004348971
gene27789	5342,206858	-2,056822804	0,603758355	-3,4066987	0,000657537	0,013848915
gene37116	58,47558016	-2,056290495	0,56183117	-3,659979374	0,000252236	0,006527473
gene38018	24,00973399	-2,056018482	0,677565669	-3,034419507	0,002409991	0,038392089
gene17367	1533,057776	-2,052217848	0,486657525	-4,216965199	2,47612E-05	0,000947974
gene25205	399,9060266	-2,046425004	0,679617337	-3,011143027	0,002602662	0,040617426
gene5718	46,69736215	-2,045529495	0,677785049	-3,01796196	0,002544808	0,039979045
gene10799	4284,410109	-2,040273035	0,574754642	-3,54981567	0,000385501	0,009142902
gene48378	314,4694007	-2,02997676	0,499218265	-4,066311077	4,77632E-05	0,001670852
gene46181	2523,834751	-2,029917974	0,469147494	-4,326822589	1,51276E-05	0,000623524
gene2654	63,62378284	-2,011429336	0,602495095	-3,338499103	0,000842323	0,016784066
gene54427	347,6981894	-2,007874197	0,351421706	-5,713574782	1,10627E-08	1,11595E-06
gene2971	164,5094484	-2,004538243	0,420117522	-4,771375004	1,82973E-06	9,82668E-05
gene52462	3012,233095	2,003653845	0,337414163	5,938262414	2,88059E-09	3,23575E-07
gene49186	1066,584528	2,004356528	0,510600508	3,925488709	8,65538E-05	0,002711195
gene21464	455,3523586	2,004901283	0,396938486	5,050911802	4,39706E-07	2,91232E-05
gene45156	237,9946209	2,007522144	0,410512366	4,890284216	1,0069E-06	5,95584E-05
gene19841	110,5708563	2,007789716	0,678535812	2,959003315	0,003086358	0,046135705
gene44877	648,9864587	2,012571415	0,452909969	4,44364565	8,84472E-06	0,000394233
gene43124	6301,959826	2,019630153	0,593136747	3,404999204	0,000661642	0,013925826
gene14845	97,95960485	2,021422227	0,532879991	3,793391118	0,000148604	0,004176979
gene23539	446,2330275	2,022325929	0,593062815	3,409969193	0,000649702	0,013741438
gene57118	747,7673772	2,023893619	0,517105056	3,913892538	9,08201E-05	0,002818915
gene46	42,11788228	2,024150336	0,426986432	4,740549548	2,13139E-06	0,000112498
gene49467	1354,659789	2,027158568	0,351390713	5,768958868	7,97628E-09	8,31975E-07
gene20246	737,9470086	2,028784649	0,554916958	3,656014865	0,000256167	0,006562742
gene27850	384,2616934	2,034340303	0,514180155	3,956473786	7,60642E-05	0,002445058
gene52377	681,9785106	2,043076034	0,524900231	3,892313076	9,9293E-05	0,003026758
gene49604	11946,19029	2,043713795	0,370791275	5,511763442	3,55256E-08	3,24235E-06
gene50217	678,2658168	2,046011666	0,621188145	3,293706878	0,000988756	0,019154249
gene34804	1984,338729	2,046332306	0,404468411	5,059313042	4,2077E-07	2,81732E-05
gene15888	80,76376617	2,046437382	0,497302265	4,115077537	3,87049E-05	0,001399676
gene41955	948,6807372	2,048184691	0,30100034	6,804592612	1,01336E-11	1,96681E-09
gene55784	165,521569	2,049001192	0,650459235	3,150083943	0,001632236	0,028537136
gene16388	2524,811402	2,05091294	0,529392258	3,87408941	0,000107024	0,003208213
gene9087	1533,996955	2,055281034	0,461152558	4,456835379	8,31784E-06	0,000375663
gene49595	160,5422017	2,057330365	0,511291998	4,023787528	5,72696E-05	0,001942731
gene40056	4181,733505	2,062162607	0,448683075	4,59603386	4,30609E-06	0,000210607
gene31136	247,3309851	2,064418921	0,598367761	3,450083806	0,000560413	0,012231752
gene21203	1077,417024	2,065280671	0,388115225	5,321308049	1,03024E-07	8,28209E-06
gene43488	1515,492896	2,065464159	0,676456584	3,053358056	0,002262958	0,036756279
gene19465	1846,07223	2,067338763	0,44275116	4,669301746	3,02225E-06	0,000152938
gene33929	922,2212745	2,075463471	0,471419161	4,402586159	1,06968E-05	0,000465288
gene10473	77,13238086	2,076099385	0,683945031	3,035476963	0,002401556	0,038348897
gene12909	451,4189177	2,076800637	0,645831596	3,215699957	0,001301268	0,023895022
gene43934	133,8007049	2,079381234	0,519885999	3,999686925	6,34263E-05	0,00211187
gene24553	605,9576308	2,080203909	0,498578164	4,172272389	3,01577E-05	0,001130581
gene54126	69,17451858	2,080680771	0,595060123	3,496589153	0,000471247	0,010760432
gene47719	125,7751617	2,081036958	0,686797336	3,030059742	0,002445054	0,03877533
gene56954	109,9674102	2,083836527	0,564966123	3,688427399	0,000225644	0,005975484
gene8518	701,7135584	2,08518513	0,337513994	6,178070142	6,48899E-10	8,36098E-08
gene50902	357,6234466	2,085878244	0,443619131	4,701957372	2,57679E-06	0,000133705
gene38271	2795,306494	2,085912573	0,527055578	3,95767099	7,56841E-05	0,002435392
gene31069	2063,829561	2,087799626	0,435230343	4,796999238	1,6106E-06	8,77278E-05
gene10089	531,8783452	2,091847444	0,680664814	3,073241631	0,00211747	0,034780033
gene55663	6788,063645	2,09387993	0,379700563	5,514555773	3,49662E-08	3,22004E-06
gene15863	243,9617377	2,096577957	0,661919717	3,167420313	0,001537979	0,027277993
gene6085	249,1017069	2,098098006	0,333948452	6,282700206	3,32742E-10	4,4951E-08
gene19194	292,9141231	2,099432348	0,695552989	3,018364355	0,002541431	0,039953611
gene48101	2281,210167	2,099846652	0,480848198	4,366963752	1,25986E-05	0,000533793
gene40861	56,66296572	2,102241443	0,531996424	3,951608225	7,76278E-05	0,002484898
gene9861	178,5712266	2,105906919	0,537619413	3,917096127	8,9622E-05	0,002784548
gene39857	65,21262225	2,113036661	0,652065682	3,240527329	0,001193088	0,022363843
gene50005	897,1334879	2,1150755	0,542379893	3,89962004	9,63438E-05	0,002954409
gene10849	93,51034551	2,115287773	0,442360824	4,781815338	1,73719E-06	0.09379
gene19226	1356,248206	2,116546135	0,565044366	3,745805219	0,000179816	0,004932236
gene16913	2127,363449	2,117617362	0,651590244	3,249921835	0,001154367	0,021765326
gene31526	74,22203618	2,12579037	0,427901518	4,967943039	6,76668E-07	4,2435E-05
gene54093	93,05569997	2,127214889	0,464519425	4,579388448	4,66337E-06	0,000226995
gene49123	2035,430122	2,129635721	0,469860419	4,532485898	5,82936E-06	0,00027502
gene34891	13679,7868	2,135394117	0,455921874	4,683684287	2,81764E-06	0,00014425
gene36152	779,5904464	2,138158309	0,625613351	3,417699296	0,000631528	0,01345188
gene56425	1784,882157	2,140510713	0,410642222	5,212592855	1,86219E-07	1,39283E-05
gene48198	452,595765	2,14402841	0,551811778	3,885434304	0,000102147	0,0030953
gene21803	1786,012127	2,156594923	0,597163493	3,611397797	0,000304551	0,007531745
gene49590	10586,6065	2,163661267	0,64121932	3,37429207	0,000740058	0,015220305
gene49444	171,3250993	2,164113368	0,711520588	3,041533026	0,002353767	0,037885898
gene45	412,3262698	2,165458161	0,498856514	4,340843714	1,41937E-05	0,000593001
gene21758	346,0430741	2,167344761	0,446296579	4,856288091	1,19607E-06	6,85581E-05
gene25033	3897,852966	2,179474268	0,546950431	3,984774755	6,75442E-05	0,002220053
gene31466	865,4793458	2,182111159	0,454130228	4,805033942	1,54725E-06	8,50323E-05
gene56863	1908,838785	2,184123209	0,39616213	5,513205433	3,52357E-08	3,23336E-06
gene15681	4962,646091	2,18805508	0,417567428	5,240004207	1,60573E-07	1,23103E-05
gene43349	231,3990086	2,194289252	0,600635366	3,653280138	0,000258911	0,006622001
gene53521	1050,305819	2,19459136	0,45365846	4,837540909	1,31455E-06	7,41031E-05
gene12969	789,6498491	2,198111491	0,656381221	3,348833605	0,000811525	0,01637252
gene38122	195,915739	2,204054525	0,484463048	4,549479131	5,37789E-06	0,000256483
gene12251	650,7895213	2,205259456	0,432967602	5,093359057	3,51775E-07	2,40257E-05
gene13946	646,8703749	2,22283872	0,387330054	5,738874888	9,53076E-09	9,74234E-07
gene4048	432,9397923	2,224659554	0,430749677	5,164622687	2,40924E-07	1,73025E-05
gene19932	28,63308413	2,226678938	0,693205477	3,212148506	0,001317463	0,02407706
gene16254	1479,614441	2,227498422	0,500043642	4,454608026	8,40466E-06	0,000378469
gene26743	456,02433	2,228719022	0,491094032	4,538273485	5,67167E-06	0,000268821
gene10860	78,38323855	2,232083368	0,549765264	4,060066204	4,90588E-05	0,001711533
gene48470	32,25874615	2,233661482	0,525454599	4,250912419	2,12901E-05	0,000831699
gene3954	32,32589871	2,239406665	0,7293532	3,070400822	0,002137717	0,034981441
gene26447	169,4223879	2,24677677	0,729020213	3,08191286	0,00205675	0,034093139
gene28878	1723,088706	2,247056215	0,428487191	5,244161935	1,56994E-07	1,20661E-05
gene55041	679,3631325	2,249379005	0,429581312	5,236212426	1,63905E-07	1,25345E-05
gene1566	3248,564541	2,253278346	0,621873793	3,6233692	0,00029079	0,007267624
gene54078	299,3702281	2,255085374	0,708239029	3,184073851	0,00145218	0,02604242
gene54746	4134,997961	2,256034412	0,440762243	5,118483832	3,08002E-07	2,12729E-05
gene7204	64,9327122	2,258897472	0,505713161	4,466756344	7,94145E-06	0,000360255
gene14477	1027,518959	2,265484922	0,623820294	3,631630687	0,000281636	0,007061855
gene40995	160,1783589	2,273799534	0,597222455	3,807290757	0,000140498	0,003989349
gene5871	2566,077158	2,27386268	0,620963519	3,661829738	0,00025042	0,006491977
gene14792	113,8247794	2,278359064	0,436226012	5,222886766	1,76155E-07	1,32727E-05
gene21090	1290,953424	2,278368789	0,657078016	3,467425076	0,00052547	0,011668407
gene5105	77,21854774	2,278631316	0,664144258	3,430928279	0,00060152	0,012999437
gene2249	74,51990702	2,279029894	0,556083251	4,098360976	4,16086E-05	0,001495861
gene25946	495,07328	2,284490361	0,741758808	3,079829098	0,002071194	0,034258488
gene43439	93,90498788	2,289887393	0,482750082	4,743422073	2,10138E-06	0,000111105
gene45787	492,3238763	2,291066058	0,588749701	3,89140929	9,96636E-05	0,00303504
gene49	113,2557079	2,2919086	0,723963462	3,165779379	0,001546681	0,027384818
gene14649	64,80939077	2,293449325	0,783514527	2,927130572	0,003421052	0,049878283
gene36452	77,19079523	2,295732636	0,725683661	3,16354461	0,001558605	0,027516505
gene17542	413,2546451	2,297827892	0,707674763	3,247011213	0,001166238	0,021927562
gene32180	1082,332091	2,298251025	0,637495157	3,605127032	0,000312	0,007672655
gene44555	3149,86443	2,2996891	0,755612745	3,043475795	0,002338623	0,037685864
gene49731	865,5840391	2,30096525	0,42215789	5,450485013	5,02326E-08	4,43929E-06
gene6015	584,6057423	2,303133866	0,650939449	3,538169131	0,000402912	0,009482499
gene26321	1475,502177	2,319567709	0,620960146	3,735453433	0,000187377	0,005112198
gene24035	182,7764314	2,330373506	0,520292014	4,478972276	7,50033E-06	0,000344319
gene29176	923,8051848	2,33324641	0,434423942	5,370897377	7,83458E-08	6,47588E-06
gene24831	605,7237788	2,341566935	0,685109368	3,417800199	0,000631294	0,01345188
gene14111	1774,963439	2,343862077	0,680500576	3,44432049	0,000572497	0,01246888
gene34278	358,0224993	2,347459427	0,694679979	3,379195452	0,000726983	0,015012567
gene25231	1481,165146	2,348217162	0,580176264	4,047420253	5,17852E-05	0,001794402
gene24541	8123,432511	2,356765615	0,360103175	6,544695455	5,96167E-11	9,67305E-09
gene36702	342,8124712	2,363222066	0,496295986	4,761719082	1,91951E-06	0,000102729
gene55933	22,73572834	2,365782736	0,739308969	3,199991932	0,001374314	0,024864144
gene15418	67,39736696	2,373536155	0,440644419	5,386511333	7,18384E-08	6,00272E-06
gene17253	1486,958178	2,373710416	0,598797268	3,964130334	7,3664E-05	0,002375374
gene38919	728,7445186	2,374162539	0,762829156	3,112312267	0,00185628	0,03158973
gene37220	54,99983491	2,376774744	0,687144893	3,458913495	0,000542359	0,011931121
gene23705	438,0788567	2,376969199	0,361685761	6,571918098	4,96712E-11	8,14554E-09
gene52546	139,4291622	2,383386576	0,686854735	3,470000941	0,000520457	0,011607506
gene40837	1395,541668	2,385473656	0,4497325	5,30420563	1,13165E-07	8,96721E-06
gene47015	93,15955851	2,388730033	0,516225401	4,627300454	3,70463E-06	0,000183532
gene7985	1092,295901	2,395903739	0,471451562	5,081972216	3,73536E-07	2,53988E-05
gene42918	16,68901571	2,398951632	0,815014281	2,943447357	0,00324579	0,047985293
gene10139	205,8064594	2,399639891	0,539900586	4,444595823	8,80573E-06	0,0003933
gene39636	34,41535971	2,40683388	0,534016924	4,507036711	6,57393E-06	0,000304986
gene3984	1469,456168	2,411690231	0,715262373	3,371756046	0,000746906	0,015300342
gene32391	701,1018616	2,414817731	0,654517301	3,689463559	0,000224727	0,005956345
gene49252	404,5928368	2,415850181	0,607430048	3,97716608	6,97415E-05	0,002270373
gene50434	164,053472	2,418624211	0,381723542	6,336062485	2,35711E-10	3,39358E-08
gene24951	1084,06166	2,419016456	0,395759895	6,112333482	9,81847E-10	1,22396E-07
gene13983	83,12719851	2,420452267	0,713851298	3,390695336	0,000697156	0,014543518
gene274	2088,085869	2,420841079	0,499249198	4,84896338	1,24108E-06	7,04797E-05
gene50223	355,2757023	2,422648464	0,483425946	5,011415883	5,4031E-07	3,45267E-05
gene24996	1669,018442	2,423929585	0,521253057	4,650197352	3,31618E-06	0,000165895
gene22737	5819,78448	2,426144576	0,491559906	4,935603055	7,99035E-07	4,86175E-05
gene52954	145,0950064	2,429387834	0,736663504	3,297825696	0,000974366	0,01897137
gene29716	532,8228079	2,434288493	0,579523918	4,200497025	2,6633E-05	0,001008304
gene5236	104,6430197	2,436274099	0,532783109	4,572731485	4,81407E-06	0,000233959
gene53893	229,2335619	2,440769043	0,82765352	2,949022729	0,003187805	0,047271391
gene48427	7397,970816	2,443758014	0,440517073	5,547476284	2,89822E-08	2,72629E-06
gene8402	3072,601344	2,446312476	0,314934744	7,767680522	7,99364E-15	2,55347E-12
gene49861	323,2516386	2,44916342	0,797324254	3,07172823	0,002128234	0,034882107
gene54780	3200,881152	2,45017466	0,38785973	6,317166931	2,66402E-10	3,74747E-08
gene56360	1128,869881	2,452031753	0,796533278	3,07837955	0,002081296	0,03438849
gene27712	278,8385178	2,458692623	0,46626861	5,273124914	1,3412E-07	1,04655E-05
gene11791	1545,685162	2,464972315	0,489167176	5,039120435	4,67676E-07	3,05794E-05
gene49784	350,3514261	2,474904591	0,432485771	5,722511022	1,04961E-08	1,06229E-06
gene2032	41,20815554	2,477427393	0,470337256	5,267342442	1,38413E-07	1,0773E-05
gene7856	709,0219624	2,483107753	0,35617212	6,9716511	3,13243E-12	6,81269E-10
gene25815	63,99659582	2,488048268	0,661370455	3,761958597	0,000168588	0,004674429
gene43367	371,6294981	2,492843714	0,40845494	6,103105806	1,04027E-09	1,28116E-07
gene4109	154,0006267	2,5101539	0,816767505	3,073278363	0,002117209	0,034780033
gene33148	331,0241631	2,517086326	0,657047842	3,830902661	0,000127674	0,003679747
gene43017	20,75708346	2,518606982	0,831354046	3,029523937	0,002449395	0,038778082
gene15166	616,6184391	2,520887012	0,413778453	6,092359311	1,11259E-09	1,36474E-07
gene49145	987,7623287	2,522415305	0,488748375	5,160969194	2,45675E-07	1,76025E-05
gene27134	686,5084464	2,525496407	0,588996354	4,287796334	1,80454E-05	0,000725271
gene50225	182,3253227	2,526753071	0,801772601	3,151458489	0,001624573	0,028435583
gene258	9217,080539	2,53463917	0,489437323	5,17867978	2,23462E-07	1,6162E-05
gene11673	33,56154867	2,539961788	0,63676598	3,98884656	6,63953E-05	0,002186982
gene1158	2654,262313	2,542154722	0,389104409	6,533348535	6,43152E-11	1,03261E-08
gene56037	579,9808405	2,542392901	0,372743869	6,820750422	9,05662E-12	1,80344E-09
gene52685	94,17501265	2,551052903	0,818475784	3,116833698	0,001828047	0,031162033
gene48	291,9896047	2,553820358	0,482984989	5,287577078	1,23947E-07	9,74606E-06
gene55102	1431,921118	2,556293822	0,565930226	4,516977011	6,27287E-06	0,000293238
gene25476	115,1677243	2,556316692	0,5626014	4,543743926	5,52638E-06	0,000262747
gene39026	1143,192174	2,556520973	0,338865063	7,544362802	4,54504E-14	1,29054E-11
gene4846	46,55052133	2,560010246	0,518148643	4,94068696	7,78478E-07	4,75554E-05
gene2526	2882,779344	2,560355913	0,599021853	4,274227892	1,91801E-05	0,000764859
gene32197	459,7300093	2,56126946	0,428847895	5,97244266	2,33727E-09	2,68445E-07
gene11162	11011,26114	2,562341361	0,347048211	7,383243239	1,54479E-13	4,11936E-11
gene38918	3811,294494	2,564093376	0,853705561	3,003486793	0,002669051	0,041484606
gene35795	2042,756757	2,571321383	0,714602671	3,598253247	0,000320362	0,007821822
gene50220	218,7658711	2,572151859	0,362948083	7,08683137	1,37217E-12	3,09405E-10
gene33996	28347,4757	2,573421806	0,430612153	5,97619409	2,28411E-09	2,63325E-07
gene19202	1067,698963	2,574367981	0,668587776	3,850456252	0,000117898	0,003456462
gene18182	732,0173282	2,576907745	0,661699051	3,894380296	9,84501E-05	0,003007042
gene30263	58,34598253	2,579630967	0,667367537	3,86538275	0,000110915	0,003302256
gene43267	3884,522527	2,580720574	0,669338692	3,855627359	0,000115433	0,003407002
gene17069	90,80942833	2,589215756	0,797192404	3,247918245	0,001162527	0,021884618
gene2602	110,4381429	2,592767154	0,76369724	3,395019674	0,000686237	0,014354798
gene56296	13,67852891	2,593351305	0,840128543	3,08685061	0,002022892	0,033732472
gene44056	77,18918236	2,594648748	0,641583273	4,044134029	5,25169E-05	0,0018177
gene1808	2111,817906	2,596685726	0,40450754	6,419375344	1,36835E-10	2,05695E-08
gene11183	45,94468924	2,597850968	0,827683246	3,138701889	0,00169698	0,029450813
gene55278	5939,702502	2,602951394	0,821767785	3,167502354	0,001537545	0,027277993
gene28583	1020,145257	2,606750163	0,609338024	4,278003437	1,88577E-05	0,000752983
gene18213	323,8495544	2,607249379	0,483144899	5,396412929	6,79864E-08	5,72767E-06
gene40733	114,7967425	2,607859867	0,67451792	3,866257354	0,000110518	0,003294109
gene9324	990,7017437	2,610480647	0,740257313	3,526450331	0,00042117	0,009791967
gene27021	4675,616004	2,612899042	0,51261354	5,097210355	3,44695E-07	2,36475E-05
gene21157	506,4437556	2,617463258	0,743259804	3,52159937	0,000428952	0,009942735
gene3198	127,3213126	2,620446677	0,801626788	3,268911065	0,001079622	0,020615005
gene51550	368,2654569	2,621407005	0,457033456	5,735700459	9,71102E-09	9,89362E-07
gene16223	530,4546881	2,626445069	0,510460983	5,145241572	2,67177E-07	1,88784E-05
gene50396	40,4808867	2,630597787	0,695515663	3,782226522	0,000155432	0,004348971
gene30478	787,4458229	2,634030045	0,389640264	6,760158754	1,37841E-11	2,59326E-09
gene5857	2857,670183	2,641879844	0,413728863	6,385534287	1.708e-07	2,51815E-08
gene22598	3380,512728	2,643282937	0,688583197	3,838727037	0,000123674	0,003592001
gene23350	6118,008289	2,644579552	0,634148008	4,170287567	3,04216E-05	0,001137115
gene53100	732,3956922	2,645728768	0,369271443	7,164726158	7,79422E-13	1,82456E-10
gene14592	26,92759097	2,64582032	0,792104267	3,340242478	0,000837053	0,016722514
gene13107	274,662788	2,663428207	0,762354457	3,493687463	0,000476398	0,01083961
gene1699	936,4073325	2,668504224	0,807931882	3,302882686	0,000956964	0,018727672
gene34998	168,4706964	2,675322296	0,327567674	8,167235369	3,15537E-16	1,29017E-13
gene14139	85,34920369	2,678620481	0,790142925	3,390045517	0,00069881	0,014568126
gene54477	2202,007077	2,680819233	0,497143085	5,392450015	6,95034E-08	5,82348E-06
gene57374	182,4127119	2,682770596	0,885884514	3,028352516	0,002458911	0,038908645
gene54309	3691,502631	2,683783297	0,517493677	5,186118042	2,14723E-07	1,56035E-05
gene54307	4957,802876	2,687703202	0,522621289	5,142735779	2,70766E-07	1,90881E-05
gene27047	2083,048495	2,688292737	0,621544702	4,325180034	1,52407E-05	0,000626504
gene37233	96,36601762	2,688347556	0,641353757	4,191676634	0.02769	0,001044456
gene45585	7419,283049	2,695116999	0,639618598	4,213631386	2,51297E-05	0,000959828
gene11474	10193,60923	2,695736759	0,536098453	5,028435992	4,94497E-07	3,22643E-05
gene9576	1775,991678	2,700102542	0,49803084	5,421556907	5,90822E-08	5,08937E-06
gene15032	70,03376639	2,700269346	0,581468	4,643882976	3,41921E-06	0,000170217
gene40866	483,0993275	2,700361473	0,32220517	8,380875677	5,25354E-17	2,64106E-14
gene19020	1516,116975	2,702494216	0,495999784	5,448579417	5,07737E-08	4,4614E-06
gene28512	122,857884	2,703120202	0,812462383	3,327071206	0,000877639	0,01733013
gene29183	820,2375567	2,704362196	0,654935517	4,129203752	3,64022E-05	0,001328939
gene15951	215,2569593	2,707631063	0,593973122	4,558507723	5,15184E-06	0,000248016
gene11052	64,76663065	2,710578195	0,793784297	3,414754116	0,000638396	0,013576322
gene48726	176,3100262	2,711525749	0,383952356	7,062141185	1,63956E-12	3,66999E-10
gene2949	2474,577994	2,714578382	0,620493209	4,374872025	1,21504E-05	0,000518224
gene19373	96,53311851	2,716199972	0,472655197	5,746683818	9,10107E-09	9,33423E-07
gene50216	225,384551	2,731272496	0,620470276	4,401939304	1,07288E-05	0,000466017
gene3615	1563,805182	2,735684933	0,326985687	8,366375173	5,94178E-17	2,93888E-14
gene14073	250,5447766	2,737053584	0,500283789	5,471001946	4,47498E-08	4,00087E-06
gene9166	340,4020768	2,746481759	0,58162492	4,72208405	2,3344E-06	0,000122371
gene27156	520,9845809	2,747313695	0,42405363	6,478693972	9,25199E-11	1,44021E-08
gene10911	95,68946142	2,765105798	0,531610726	5,201373229	1,97821E-07	1,46178E-05
gene42991	921,2587603	2,767138645	0,806257752	3,432076949	0,000598978	0,012962771
gene36789	1066,183407	2,767880529	0,29761991	9,300051627	1,40378E-20	1,19578E-17
gene36277	331,0592418	2,768743528	0,638920167	4,333473369	1,46775E-05	0,000608244
gene20779	819,5938399	2,773407992	0,578619876	4,793143318	1,64188E-06	8,89575E-05
gene10100	337,0551298	2,779042278	0,435954697	6,374612536	1,83426E-10	2,66695E-08
gene44049	1741,870206	2,779092253	0,540528904	5,14143135	2,72653E-07	1,9177E-05
gene21824	84,30814705	2,779411235	0,767270124	3,622467692	0,000291806	0,00726931
gene15816	2185,035563	2,779532656	0,689439141	4,031585226	5,54019E-05	0,001892018
gene50615	42,20726684	2,779755219	0,799802339	3,47555275	0,000509802	0,011428055
gene27822	313,5401481	2,783537957	0,817076236	3,406705318	0,000657521	0,013848915
gene10194	56,21075335	2,787538155	0,711017385	3,920492258	8,83683E-05	0,002756767
gene40174	2369,261134	2,790398196	0,498253277	5,600360957	2,13906E-08	2,06278E-06
gene54468	944,6281134	2,791638269	0,643198522	4,340243601	1,42325E-05	0,000593814
gene14470	6844,243805	2,793889957	0,450106058	6,207181416	5,39433E-10	7,06934E-08
gene21788	295,1412989	2,795916915	0,374298982	7,469742226	8,03521E-14	2,24007E-11
gene19518	36,33773196	2,798283203	0,93648984	2,988055057	0,00280759	0,043113443
gene25134	3430,338841	2,803864038	0,370039797	7,577195904	3,53103E-14	1,01199E-11
gene54598	588,5036563	2,807183652	0,688427902	4,077672684	4,54887E-05	0,001610806
gene41027	3204,373164	2,817219959	0,308867638	9,121123796	7,43493E-20	5,56097E-17
gene28011	5428,09372	2,820537134	0,54971408	5,130916666	2,88335E-07	2,01874E-05
gene1611	245,722236	2,823593849	0,563437121	5,011373486	5,40429E-07	3,45267E-05
gene3680	148,2153735	2,824685378	0,935279169	3,020152133	0,002526477	0,039772566
gene32867	9,135713423	2,828439926	0,937836802	3,015919102	0,002562016	0,040187613
gene54582	939,4474452	2,833156971	0,359937911	7,87123803	3,51149E-15	1,18333E-12
gene38496	55,95677886	2,833969082	0,612394092	4,627688475	3,6977E-06	0,000183485
gene5659	233,4424767	2,838397557	0,580934943	4,885912943	1,02951E-06	6,04806E-05
gene22270	574,7216609	2,841673916	0,551064232	5,156701795	2,51338E-07	1,79662E-05
gene48070	31,05079741	2,843174483	0,569411592	4,99317984	5,93932E-07	3,75536E-05
gene5285	360,1409217	2,844570249	0,601816199	4,726642878	2,28262E-06	0,000119861
gene33741	735,9328528	2,844874595	0,838183536	3,394095056	0,000688558	0,01438373
gene39092	293,256979	2,845741439	0,857445903	3,318858286	0,000903863	0,017790667
gene54149	1938,928269	2,846763953	0,52283828	5,44482694	5,18558E-08	4,53051E-06
gene4050	123,2765109	2,849127675	0,820775491	3,471263098	0,000518016	0,011578341
gene55081	400,3396549	2,858961996	0,653296232	4,376210753	1,2076E-05	0,000515771
gene40149	130,1678988	2,860086826	0,949006034	3,013770959	0,002580225	0,040369993
gene39479	689,4372879	2,861677894	0,772272137	3,705530418	0,000210949	0,005654682
gene14911	64,54435695	2,862514057	0,804110564	3,559851328	0,000371065	0,008834684
gene17132	118,9882122	2,862740183	0,619931146	4,617835705	3,87763E-06	0,000191176
gene33917	1164,106743	2,864171895	0,551868187	5,189956518	2,10343E-07	1,53947E-05
gene30209	121,5798856	2,866251641	0,945250112	3,032267972	0,002427236	0,038546673
gene57429	70,27741524	2,873794233	0,793475482	3,62178076	0,000292582	0,007270924
gene17235	1988,064253	2,876825808	0,76776794	3,746999137	0,000178963	0,004913223
gene30542	1439,772876	2,879886498	0,929034706	3,099869658	0,001936058	0,032639451
gene15073	2935,640803	2,88115422	0,737629038	3,905966375	9,38496E-05	0,0029012
gene58038	1091,60777	2,886796945	0,601142889	4,802180979	1,56947E-06	8,59452E-05
gene5972	710,1879921	2,889044227	0,53474915	5,402615838	6,5676E-08	0.005579
gene4189	94,63297779	2,891169084	0,884659329	3,268115746	0,001082661	0,020630131
gene2950	327,5524262	2,893141568	0,72271313	4,003167298	6,25001E-05	0,002085557
gene42260	396,5281407	2,895931994	0,784166678	3,69300568	0,000221619	0,005889229
gene54601	81,63755318	2,896116776	0,498549041	5,809091063	6,28129E-09	6,66512E-07
gene20028	1765,80771	2,901142185	0,558589309	5,193694435	2,06161E-07	1,5161E-05
gene300	593,8381521	2,90265581	0,478135246	6,070784012	1,27287E-09	1,53677E-07
gene27599	3743,968859	2,90416288	0,552710154	5,254404788	1,48504E-07	1,14711E-05
gene52916	212,4931316	2,907774908	0,405676026	7,167726758	7,62533E-13	1,79876E-10
gene36910	14,19730263	2,908301824	0,858667501	3,386994174	0,000706629	0,01468122
gene25140	56,84740726	2,912542282	0,64389225	4,523338	6,08719E-06	0,000285428
gene26566	152,6424693	2,916312099	0,773041916	3,77251484	0,00016161	0,004505403
gene674	5958,849143	2,918648846	0,480081869	6,07948151	1,20572E-09	1,46724E-07
gene18373	101,9011247	2,922736764	0,621794501	4,700486669	2,59542E-06	0,000134445
gene16716	5205,368713	2,929978725	0,392964017	7,456099282	8,91216E-14	2,46216E-11
gene19132	2210,342546	2,931829569	0,905568731	3,2375561	0,001205582	0,022542919
gene6236	9317,776931	2,93480717	0,286137612	10,25662844	1,10498E-24	1,61358E-21
gene40567	424,5249644	2,937733574	0,582437511	5,043860536	4,56232E-07	2,98949E-05
gene39473	82,57624467	2,938222318	0,673183864	4,3646654	1,27317E-05	0,000538527
gene11376	50,62937699	2,950186077	0,902009018	3,270683574	0,001072879	0,020511785
gene41193	309,8895085	2,958152923	0,506388187	5,841670483	5.168e-06	5,58034E-07
gene5876	857,5254418	2,960181142	0,294214012	10,06131937	8,18934E-24	1,00454E-20
gene42177	2612,752817	2,963515988	0,717642174	4,129517602	3,63525E-05	0,001328939
gene27492	275,6133504	2,965433614	0,439059079	6,754065124	1,43759E-11	2,68812E-09
gene30555	342,0331192	2,969491126	0,983825728	3,018310093	0,002541887	0,039953611
gene21520	1801,225812	2,973396604	0,53184774	5,590691436	2,26167E-08	2,16739E-06
gene52272	68,48730519	2,979389739	0,981448419	3,0357069	0,002399725	0,038348083
gene2635	81,42965613	2,984323024	0,996225501	2,995630025	0,002738785	0,042353799
gene56290	399,8544066	2,9846313	0,631063356	4,729527189	2,25043E-06	0,000118374
gene16713	494,6296166	2,985420335	0,485768748	6,145764514	7,95793E-10	1,0126E-07
gene257	20628,66107	2,989039156	0,474736324	6,296209083	3,05013E-10	4,17568E-08
gene244	13511,12722	2,991094506	0,736502778	4,061212794	4,88184E-05	0,001705087
gene10243	105,2900476	2,991938132	0,64982546	4,604218079	4,14018E-06	0,000203141
gene12542	609,4724159	2,992586628	0,487492301	6,138736187	8,31806E-10	1,04972E-07
gene36961	1112,20949	2,992767417	0,605505697	4,942591671	7,70908E-07	4,72814E-05
gene56250	1422,949254	3,00169358	0,671723218	4,468646462	7,87161E-06	0,000357616
gene36358	7759,826314	3,005442016	0,534562634	5,622244853	1,88492E-08	1,84674E-06
gene13835	998,6156832	3,007635517	0,775591928	3,877858197	0,00010538	0,003170519
gene8561	166,4769521	3,020937733	0,593053492	5,093870574	3,50826E-07	2,40144E-05
gene37658	435,9700602	3,031967698	0,710623624	4,266629474	1,98448E-05	0,000786255
gene35829	3537,835445	3,034269145	0,611730973	4,960136531	7,04437E-07	4,3907E-05
gene17325	274,3516947	3,034443147	0,445853115	6,805925643	1,00402E-11	1,96109E-09
gene37552	2018,940446	3,035151139	0,607237848	4,998290455	5,78408E-07	3,66477E-05
gene37276	3679,633671	3,036982182	0,852755904	3,561373389	0,00036892	0,008797279
gene43277	1771811	3,038599549	0,624836438	4,863031931	1,15601E-06	6,67613E-05
gene56248	1358,225691	3,050178652	0,846251264	3,60434162	0,000312945	0,007689726
gene21163	5404,092713	3,063831525	0,654222059	4,683167565	2,82475E-06	0,000144373
gene46408	3134,43477	3,071253148	0,487577307	6,299007567	2,99557E-10	4,13371E-08
gene49783	8838,06377	3,073401579	0,500442208	6,141371632	8,18119E-10	1,03671E-07
gene40569	2626,756479	3,080143459	0,635495346	4,846838732	1,25444E-06	7,11068E-05
gene44184	58,87609706	3,090271598	0,629125209	4,912013628	9,01458E-07	5,38871E-05
gene678	17814,16915	3,105256964	0,673168612	4,612896243	3,97097E-06	0,000195463
gene8970	128,1758965	3,11290398	0,8428511	3,693302386	0,000221361	0,005887461
gene43579	509,5153479	3,121108432	0,730337431	4,273515636	1,92415E-05	0,000766311
gene45925	1963,127161	3,124750229	0,612820492	5,098964978	3,41516E-07	2,34819E-05
gene17081	189,0317386	3,12685389	0,830908014	3,763176953	0,000167768	0,004660132
gene13882	648,4405389	3,12712589	0,817539513	3,825045569	0,000130748	0,003749851
gene9704	102,6801757	3,129920534	0,59342285	5,27435122	1,33227E-07	1,04223E-05
gene2878	87,66873966	3,132867552	0,620782531	5,046642581	4,49641E-07	2,9717E-05
gene1642	33,36994593	3,1375358	0,844153977	3,7167814	0,000201777	0,005451709
gene43432	472,1937571	3,141433526	0,762746061	4,118583741	3,81208E-05	0,001385086
gene15028	16,38583525	3,143739292	1,046022032	3,005423593	0,002652112	0,041242227
gene43553	30,41586832	3,144652876	0,927889134	3,389039445	0,000701379	0,014601829
gene26020	1058,038982	3,146278766	0,334174665	9,415072705	4,72755E-21	4,26397E-18
gene43979	1682,766995	3,14829753	0,588051658	5,353777153	8,61369E-08	7,06277E-06
gene40994	19,69357188	3,153092418	1,073403178	2,937472594	0,003308994	0,048761949
gene10193	10,33358833	3,156104788	1,046705267	3,015275541	0,002567459	0,040245481
gene3603	303,6413747	3,160809075	0,351249641	8,998753895	2,28294E-19	1,59111E-16
gene55252	58,80680901	3,162809221	0,467014877	6,772395009	1,26668E-11	2,41267E-09
gene48537	48,14518233	3,16645509	1,016800261	3,11413678	0,001844839	0,031412463
gene50129	282,9092592	3,179769784	0,533172379	5,963868172	2,46336E-09	2,79782E-07
gene38957	255,4797437	3,184144389	0,722438899	4,407492998	1,04574E-05	0,00045747
gene11790	191,7168069	3,184692576	0,441515687	7,213090434	5,46961E-13	1,34185E-10
gene3888	1596,399864	3,185230579	0,659609936	4,828960883	1,37247E-06	7,68034E-05
gene13920	97,02096493	3,186753881	0,990947531	3,215865403	0,001300518	0,023895022
gene12180	10,4639654	3,190288131	1,070417047	2,980416035	0,002878571	0,043895709
gene52615	20,76050948	3,197918974	1,072408102	2,981998148	0,002863737	0,043734745
gene45192	993,8207548	3,20323939	0,568163183	5,637886233	1,7215E-08	1,69748E-06
gene8854	57,95712163	3,20485406	0,580868398	5,51734966	3,4415E-08	3,17883E-06
gene47546	1412,062823	3,219287277	0,36573999	8,802119999	1,34256E-18	8,23416E-16
gene48693	3409,006162	3,222243424	0,525780436	6,128496233	8,87135E-10	1,1104E-07
gene57187	424,8094007	3,228230552	0,891146842	3,622557361	0,000291705	0,00726931
gene24497	601,4681284	3,238547152	0,376988094	8,590582046	8,65299E-18	4,82459E-15
gene21335	209,3581637	3,239773521	0,690537043	4,691672302	2,70981E-06	0,000139662
gene46456	186,2459156	3,253845391	0,634648079	5,127007392	2,94384E-07	2,0564E-05
gene11117	84,77739043	3,255785308	0,685203896	4,75155691	2,01856E-06	0,000107281
gene39817	99,43746039	3,258795003	0,756341764	4,308627604	1,64271E-05	0,000667004
gene31382	426,5393422	3,260635303	0,560551342	5,816836136	5,99719E-09	6,38576E-07
gene44570	8234,046762	3,267726413	0,599465079	5,451070505	5,00675E-08	4,43749E-06
gene25605	106,4965023	3,273787723	1,073918014	3,048452192	0,002300235	0,037271179
gene25502	72,75989032	3,27712806	0,660778142	4,95949828	7,06755E-07	4,39622E-05
gene7124	57,52057536	3,277390678	0,813228317	4,030099061	5,57534E-05	0,001896163
gene686	318,6970596	3,292955809	0,807396944	4,078484358	4,53303E-05	0,001608909
gene4211	192,0070842	3,295199734	0,671748894	4,905404034	9,32352E-07	5,55175E-05
gene10295	14428,82067	3,299179797	0,663230859	4,974406352	6,54479E-07	4,11276E-05
gene11240	205,5297322	3,302621241	0,687678894	4,802563042	1,56647E-06	8,59347E-05
gene12571	593,1716606	3,310743915	0,827469194	4,001047941	6,30626E-05	0,00210204
gene44521	5948,816575	3,31370854	0,723034605	4,583056632	4,58228E-06	0,000223402
gene17338	145,4876933	3,320162725	0,665687086	4,987572681	6,11426E-07	3,85802E-05
gene37227	456,6481122	3,336490126	0,661325468	5,045155959	4,53152E-07	2,9758E-05
gene11237	16928,50878	3,337840185	0,450707339	7,405781744	1,3038E-13	3,50723E-11
gene672	3959,235928	3,338310675	0,678958609	4,91681029	8,79657E-07	5,27898E-05
gene44580	54,98086661	3,339675328	0,769597568	4,339508682	1,42802E-05	0,000594994
gene200	20,2545618	3,342369149	1,047160031	3,191841792	0,001413687	0,025463818
gene52054	219,503717	3,345546126	0,468963894	7,133909813	9,75573E-13	2,21607E-10
gene28127	190,1714946	3,345556148	0,911427215	3,670678354	0,000241908	0,006334424
gene322	302,4786075	3,356255158	0,69262304	4,84571688	1,26155E-06	7,13778E-05
gene34872	34,29832057	3,357144907	0,879229092	3,81828233	0,000134384	0,003837078
gene55264	15218,9132	3,357508241	0,579087328	5,797930777	6,71382E-09	7,09951E-07
gene21955	643,0593302	3,357509709	0,642055267	5,229315734	1,70139E-07	1,28826E-05
gene29802	139,3556285	3,375814534	0,612971136	5,507297707	3,64384E-08	3,31578E-06
gene6547	365,3841417	3,376295716	0,471901288	7,154665186	8,38774E-13	1,93397E-10
gene39449	326,2173267	3,376608828	0,645104419	5,234205085	1,65696E-07	1,26399E-05
gene22641	289,2550966	3,379689176	0,441844289	7,649050258	2,02469E-14	6,08717E-12
gene8842	123,97902	3,381593689	0,416717627	8,114832369	4,86456E-16	1,86471E-13
gene34858	19,06978798	3,384871096	0,822085835	4,117418098	3,83141E-05	0,001388817
gene6545	729,2538348	3,385387617	0,561907029	6,024818062	1.693e-06	2,01231E-07
gene6899	4365,565913	3,400237438	0,474215376	7,170238696	7,48671E-13	1,77975E-10
gene8005	78,8502628	3,411532679	0,99616993	3,424649326	0,000615593	0,01321974
gene12876	2121,184367	3,415425811	0,583879282	5,849541023	4,92931E-09	5,35423E-07
gene34870	362,401524	3,419204928	0,74962272	4,56123439	5,08538E-06	0,000245588
gene21314	22623,23041	3,419329142	0,728031443	4,696677833	2,64427E-06	0,000136744
gene51551	786,0126305	3,420073261	0,969517867	3,527602098	0,000419342	0,009764269
gene57578	325,2567167	3,421877705	0,93695617	3,65212143	0,000260083	0,006629758
gene20252	62,30118588	3,426933888	0,627732075	5,459230181	4,78203E-08	4,26296E-06
gene20195	85,98672267	3,434075738	1,000869153	3,431093593	0,000601153	0,012999437
gene31501	4933,444472	3,43452809	0,620534212	5,534792478	3,11597E-08	2,91324E-06
gene10513	18,9612398	3,446411604	0,902407148	3,819131542	0,000133922	0,003827458
gene38186	95,8888196	3,452332321	0,805734648	4,284701331	1,82985E-05	0,00073357
gene46099	273,6268397	3,453562198	0,556282592	6,20828739	5,35651E-10	7,04991E-08
gene56588	55,58366614	3,462415784	0,879533107	3,936652023	8,26263E-05	0,002614879
gene54369	85,94205248	3,471576742	0,962409989	3,607170315	0,000309554	0,007624737
gene56957	19,93571473	3,472855742	1,005199475	3,454892115	0,000550513	0,012075847
gene35303	118,1198683	3,494930048	0,52441775	6,664400747	2,65747E-11	4,65681E-09
gene17723	207,1395916	3,49697191	0,437684185	7,989715031	1,35251E-15	4,87954E-13
gene20864	327,7618563	3,498297231	0,587168885	5,957906356	2,5549E-09	2,89109E-07
gene43653	26,45012262	3,498867248	0,794428725	4,404255711	1,06148E-05	0,000463033
gene32392	169,0872485	3,501606409	0,553206769	6,329652136	2,45715E-10	3,47239E-08
gene13783	1252,273515	3,507020629	0,512705339	6,840226468	7,90681E-12	1,5952E-09
gene37272	635,812364	3,511877005	0,878181813	3,999031809	6,36021E-05	0,002113211
gene48687	122,2292872	3,516703499	0,661663483	5,314942698	1,06691E-07	8,54251E-06
gene31942	28,19218294	3,530197356	1,000073489	3,529937945	0,000415657	0,009715352
gene55636	43,34864039	3,53070822	1,171213064	3,014573803	0,002573406	0,040304426
gene21540	112,5122482	3,53121243	0,853878682	4,135496653	3,54188E-05	0,001299225
gene50048	55,59208771	3,533342127	0,717974823	4,921261883	8,5988E-07	5,17519E-05
gene15168	1570,551679	3,536817909	0,309541589	11,42598614	3,10115E-30	6,33999E-27
gene5305	20,95665906	3,538156672	1,050074015	3,369435507	0,000753223	0,015388635
gene42258	3338,949744	3,546592541	0,652891262	5,432133566	5,56842E-08	4,82376E-06
gene36340	13338,74889	3,566847161	0,530167161	6,727778373	1,72273E-11	3,1076E-09
gene48245	620,7624422	3,583721786	0,940589364	3,810081131	0,000138921	0,003948246
gene41300	9,553864272	3,587876434	1,08134511	3,317975363	0,000906725	0,017824117
gene11394	75,17204398	3,588836728	1,222055436	2,936721709	0,003317016	0,04883323
gene56249	854,0468037	3,601875747	0,955979174	3,767734535	0,000164736	0,004584198
gene47284	100,2891204	3,602683207	0,866808026	4,156264249	3,23494E-05	0,001201
gene47746	133,2007627	3,611177234	0,652698413	5,532688851	3,15359E-08	2,93945E-06
gene43166	16,11652055	3,613149233	1,181987129	3,056843128	0,002236813	0,036428098
gene35912	134,2551916	3,614349973	0,823998082	4,386357264	1,15265E-05	0,000495057
gene56752	2908,410327	3,620110464	0,937050479	3,863303575	0,000111864	0,003317618
gene21861	92,46850055	3,620182809	0,773584254	4,679752452	2,87221E-06	0,000146311
gene7467	147,3912198	3,620691425	0,858594523	4,216998046	2,47576E-05	0,000947974
gene9326	64,79945565	3,62573872	0,576425929	6,290034048	3,17396E-10	4,3259E-08
gene9670	9,806087291	3,627820894	1,153671882	3,144586386	0,001663218	0,028962429
gene3401	226,320243	3,632194406	0,462991269	7,845060254	4,32746E-15	1,41176E-12
gene44635	282,5733221	3,637395865	0,796968512	4,564039621	5,01786E-06	0,000242709
gene55251	123,6919536	3,644076807	0,594414502	6,130531468	8,7586E-10	1,10078E-07
gene53654	51,526029	3,645334638	1,11177052	3,27885528	0,001042291	0,020026872
gene39020	584,7435907	3,646354681	0,834999102	4,366896532	1,26024E-05	0,000533793
gene28715	661,7226331	3,652999719	0,839561846	4,351078762	1,35469E-05	0,000569863
gene20293	566,548176	3,656001118	0,382592377	9,555865048	1,22556E-21	1,21235E-18
gene32650	790,3888384	3,691851918	0,302436498	12,20703169	2,85102E-34	7,94812E-31
gene13810	13246,63458	3,705887008	0,514937341	7,196772717	6,16544E-13	1,48874E-10
gene34149	230,5721539	3,712796116	1,005262443	3,693360021	0,00022131	0,005887461
gene56400	41,14488825	3,716716234	1,171971951	3,171335484	0,001517398	0,026991023
gene55276	125,7695284	3,730214513	0,668187747	5,582584432	2,36971E-08	2,24492E-06
gene34948	1450,040812	3,736002889	0,539232473	6,928371482	4,25713E-12	9,06591E-10
gene45929	28,26654795	3,739389358	1,251140823	2,988783749	0,002800903	0,043097084
gene11235	3692,472702	3,741061604	0,616017914	6,072975349	1,25562E-09	1,52193E-07
gene21162	1663,55809	3,743441132	0,662927767	5,646831102	1,63432E-08	1,62721E-06
gene5573	72,30386458	3,745629606	0,731100005	5,123279411	3,00267E-07	2,08707E-05
gene13927	756,2881373	3,748366002	0,909975713	4,119193457	3,80201E-05	0,001383065
gene28825	1288,279227	3,753212713	0,413170958	9,083921902	1,04731E-19	7,64689E-17
gene53777	109,4070744	3,769872216	0,892583956	4,223549159	2,40485E-05	0,000924149
gene26290	269,588445	3,770419665	0,590671782	6,383273722	1,73342E-10	2,54339E-08
gene43318	12251,38729	3,772026658	0,516047565	7,309455391	2,68227E-13	6,90888E-11
gene55542	147,3187033	3,776999943	0,896383532	4,213598095	2,51334E-05	0,000959828
gene45143	2637,457867	3,782227162	0,50578898	7,477875779	7,55335E-14	2,12506E-11
gene5155	1892,057515	3,792245644	0,446232161	8,498369171	1,92273E-17	1,01659E-14
gene328	12,20112691	3,793950957	0,972961697	3,899383672	9,64379E-05	0,002954409
gene34295	421,8135439	3,807312979	0,759994418	5,009659138	5,45265E-07	3,46911E-05
gene27964	30,70330717	3,811940429	0,767963795	4,9636981	6,91634E-07	4,31969E-05
gene22505	40,33314074	3,822623426	0,678357183	5,635118961	1,74938E-08	1,71943E-06
gene53824	63,49751421	3,828647849	0,754125155	5,07693958	3,83563E-07	2,59654E-05
gene25015	26,4587619	3,830052835	1,078167374	3,552373155	0,000381773	0,009073904
gene53458	736,8983779	3,833249093	0,452676991	8,467956561	2,49735E-17	1,29803E-14
gene18064	428,5571542	3,846931787	0,621267179	6,1920731	5,9378E-10	7,68306E-08
gene56793	124,447822	3,849755379	0,724669817	5,312426834	1,08175E-07	8,61634E-06
gene35843	991,4095764	3,856919383	0,626832149	6,153033772	7,60146E-10	9,75341E-08
gene30095	23,68047611	3,868423424	1,105718645	3,498560363	0,000467777	0,010697133
gene49592	3403,738983	3,870126987	0,474197391	8,161426146	3,31092E-16	1,33596E-13
gene32807	29,40870864	3,876571229	0,672891407	5,761065141	8,35848E-09	8,68885E-07
gene11764	11,96242582	3,88162653	1,163537427	3,336056443	0,000849759	0,016898527
gene32804	279,675679	3,891947347	0,692413706	5,620840995	1,9003E-08	1,85588E-06
gene16662	1728,653418	3,909878999	0,540412638	7,234988094	4,6557E-13	1,16075E-10
gene31431	50,33142325	3,912246656	0,620459949	6,30539757	2,87455E-10	3,98873E-08
gene41572	222,6568441	3,913900275	0,917642442	4,265169193	1,99751E-05	0,000789376
gene48106	84,68416074	3,916099999	0,973519067	4,022622806	5,75536E-05	0,001950209
gene11206	1436,958145	3,916659685	0,594044902	6,593204781	4,30432E-11	7,25255E-09
gene11231	1048,343259	3,925604835	0,60681568	6,4691882	9,85308E-11	1,51836E-08
gene28657	70,63047881	3,9307054	0,61383191	6,403553374	1,51802E-10	2,27081E-08
gene56171	213,3262217	3,934444841	0,712238516	5,524055149	3,31263E-08	3,06904E-06
gene13587	102,0604442	3,935989053	0,496022596	7,93510031	2,10325E-15	7,4136E-13
gene28582	121,9126492	3,937114283	1,061718101	3,708248244	0,000208698	0,005609056
gene5089	84,56687029	3,939140589	0,5132381	7,675074371	1,65323E-14	5.121e-09
gene52938	34,63470575	3,947051614	1,009727804	3,909025383	9,26692E-05	0,002873402
gene13183	1073,921724	3,957349662	0,476485643	8,30528626	9,95791E-17	4,69799E-14
gene57168	9,931400955	3,961947628	1,187374092	3,336730736	0,0008477	0,016869291
gene37376	2929,968902	3,9699881	0,589918839	6,729719133	1,69991E-11	3,08458E-09
gene32840	9890,562022	3,989596635	0,661920431	6,027305467	1,66716E-09	1,9893E-07
gene8079	866,1767267	3,991253422	0,423076472	9,433881793	3,95187E-21	3,67236E-18
gene5706	347,3162589	4,005035924	1,045423965	3,831015986	0,000127615	0,003679747
gene19687	115,1683919	4,005751556	1,234649522	3,244444262	0,0011768	0,0221126
gene3209	2888,493075	4,006765389	0,435160563	9,207556323	3,33634E-20	2,76519E-17
gene54287	57,27538176	4,021994389	1,126656014	3,569851259	0,000357184	0,008543997
gene39390	37,05075473	4,023341892	0,946281115	4,251740658	2,12115E-05	0,000829685
gene35979	7030,886496	4,024312241	0,669391582	6,011895499	1,83367E-09	2,14623E-07
gene7974	978,0864423	4,026116997	0,354585276	11,35443931	7,04907E-30	1,35104E-26
gene9587	589,8471609	4,028152751	0,691094847	5,828654006	5,58762E-09	5,97038E-07
gene17493	182,8628123	4,034430645	0,526595539	7,66134604	1,83994E-14	5,58651E-12
gene56953	1588,554475	4,037688587	0,595111005	6,784765447	1,16275E-11	2,24258E-09
gene32810	119,6560495	4,04153177	0,593651581	6,807918819	9,90207E-12	1,94652E-09
gene50545	73,83872725	4,043616339	0,513403442	7,876099013	3,37761E-15	1,15086E-12
gene37602	39,55620823	4,055304535	0,992701668	4,085119092	4,40542E-05	0,00157272
gene11392	33,29261712	4,070424268	1,245303888	3,268619256	0,001080736	0,020623433
gene33124	104,6349423	4,074326753	0,903254251	4,510719709	6,4608E-06	0,000300192
gene2506	58,97985959	4,077557323	1,287846077	3,166183752	0,001544532	0,027378391
gene51945	2369,990857	4,082768623	0,494169241	8,261883342	1,43392E-16	6,23811E-14
gene51097	509,4293042	4,085779473	0,60656781	6,735898942	1,62919E-11	2,99167E-09
gene37397	363,0568988	4,110167686	0,636733196	6,455086226	1,08157E-10	1,64196E-08
gene28294	195,8763746	4,11457412	0,643002801	6,398998753	1,56399E-10	2,32822E-08
gene28984	11,98860013	4,115431177	1,033797371	3,980887641	6,86584E-05	0,002249443
gene28243	72,55713564	4,118050678	0,690105006	5,967281272	2,41239E-09	2,75013E-07
gene45311	144,0533579	4,119243526	0,62513957	6,589318164	4,41851E-11	7,40426E-09
gene13506	163,2821335	4,147587714	0,572666418	7,242589373	4,40198E-13	1,10648E-10
gene21136	2326,357052	4,148913273	0,75796382	5,473761625	4,40582E-08	3,96213E-06
gene13104	638,5076743	4,153777044	0,367165616	11,31308834	1,13039E-29	2,0391E-26
gene36030	245,8706558	4,1618804	0,537596075	7,741649522	9,81352E-15	3,10249E-12
gene41587	36,2692525	4,167548753	0,725120398	5,747388663	9,06322E-09	9,3266E-07
gene11657	38,28123745	4,185050571	1,362580453	3,071415389	0,002130465	0,034900027
gene24033	260,4180447	4,188185148	0,84702758	4,944567624	7,6313E-07	4,68981E-05
gene22625	43,18590453	4,188297906	1,428460114	2,932036998	0,003367466	0,049291991
gene3610	65,84560997	4,190427071	0,74262737	5,642704861	1,67399E-08	1,65596E-06
gene28587	1927,009778	4,197229228	0,633452168	6,625960795	3,44997E-11	6,01118E-09
gene34945	174,7929304	4,201449961	0,896358851	4,687241002	2,76913E-06	0,000142241
gene13926	825,0426475	4,20306767	0,952554104	4,412418835	1,02222E-05	0,000449104
gene55745	149,3863394	4,20377782	1,167723676	3,599976524	0,000318246	0,007792468
gene46005	135,5166706	4,213781736	0,764366574	5,512776038	3,53218E-08	3,23336E-06
gene56289	85,3992612	4,230396022	0,982437078	4,306022355	1,66216E-05	0,000673341
gene32885	30,37957861	4,2321901	0,933881895	4,531825835	5,84761E-06	0,000275457
gene37417	533,4705296	4,246107474	0,8080837	5,254539192	1,48396E-07	1,14711E-05
gene27923	4691,08022	4,249571318	0,635087135	6,691320107	2,21166E-11	3,89786E-09
gene45972	18,3516932	4,259280135	1,254336505	3,395643925	0,000684674	0,014338466
gene11227	1929,08978	4,262170666	0,554719863	7,683465019	1,54842E-14	4,8453E-12
gene15014	798,2967163	4,277775061	0,930272292	4,598411775	4,25724E-06	0,00020855
gene455	4930,225348	4,279446233	0,593750597	7,207481149	5,69963E-13	1,38718E-10
gene23461	718,9313083	4,29177777	0,976139774	4,396683635	1,09917E-05	0,00047542
gene13336	1862,727698	4,295697167	0,543065076	7,910096514	2,57189E-15	8,96247E-13
gene11228	78,87607451	4,296137858	0,517752071	8,297673929	1,0617E-16	4,93303E-14
gene5937	57,5505222	4,29828753	0,92489695	4,647315066	3,36283E-06	0,000167955
gene38407	697,1566291	4,319258961	0,689503554	6,264302677	3,74497E-10	5,01499E-08
gene19400	82,43737709	4,327058628	0,588365359	7,354373543	1,91825E-13	5,02777E-11
gene53110	329,2710488	4,332372519	0,771936471	5,612343349	1,99605E-08	1,93705E-06
gene44782	1711,085814	4,338899386	0,494939075	8,766532293	1,84253E-18	1,0661E-15
gene31438	59,83411067	4,340696242	0,835898528	5,192850683	2,07098E-07	1,51935E-05
gene5507	608,6699294	4,345793953	0,633803183	6,856693168	7,04728E-12	1,44075E-09
gene1044	143,4286364	4,361173194	0,699546588	6,234285564	4,53845E-10	6,02493E-08
gene33633	718,7385423	4,372502921	0,53689515	8,14405367	3,8226E-16	1,50287E-13
gene1782	279,0907659	4,387682181	0,903895869	4,854189879	1,2088E-06	6,91132E-05
gene22561	560,987942	4,40192125	1,056564578	4,166258591	3,09639E-05	0,001155159
gene47381	124,1877209	4,408069451	0,691579682	6,373914053	1,84264E-10	2,66695E-08
gene27849	844,9921485	4,412434609	0,655006236	6,736477247	1,62273E-11	2,99167E-09
gene9032	23,72456037	4,425734905	1,2400583	3,568973252	0,000358383	0,008565996
gene52387	321,7081173	4,436950088	0,904088204	4,907651787	9,21733E-07	5,4992E-05
gene41238	892,3820407	4,439743073	0,761577985	5,829663095	5,55394E-09	5,95514E-07
gene1211	751,7949768	4,449506235	0,702738768	6,331664674	2,4253E-10	3,44822E-08
gene21473	277,2928354	4,481763118	0,701664811	6,387327753	1,6881E-10	2,50083E-08
gene46403	1170,115761	4,487325148	0,548925793	8,174739104	2,96507E-16	1,22874E-13
gene21497	227,8103193	4,494889856	1,15237843	3,900532791	9,59812E-05	0,002946307
gene7266	167,7525565	4,506725568	0,58777222	7,66746949	1,75423E-14	5,37951E-12
gene49742	92,31274307	4,514734172	1,032759092	4,37152692	1,23381E-05	0,00052477
gene55223	15508,6838	4,521239031	1,159013146	3,900938523	9,58205E-05	0,00294432
gene36451	19,32889645	4,525406427	1,459946911	3,099706156	0,001937127	0,032639528
gene50563	14,75752353	4,537469917	1,062857308	4,269124258	1,96242E-05	0,000778519
gene3806	53,40669781	4,542814513	0,875941278	5,18620897	2,14618E-07	1,56035E-05
gene51519	134,0610322	4,543541	0,87361824	5,200831199	1,98399E-07	1,46253E-05
gene32808	419,0797319	4,548307157	0,859181298	5,293768809	1,19821E-07	9,44583E-06
gene51096	66,11195191	4,5495236	1,102275892	4,127391002	3,66902E-05	0,001337863
gene39620	68,95499827	4,556013783	1,317753388	3,457410031	0,000545394	0,011972128
gene55953	888,5184143	4,570136627	0,435645627	10,49049123	9,55304E-26	1,46477E-22
gene50562	64,44623269	4,580337925	1,467031065	3,12218196	0,001795159	0,030788792
gene32809	107,303178	4,584691894	0,550960288	8,321274685	8,70223E-17	4,16973E-14
gene25842	20,90946959	4,587250117	1,168165846	3,926882584	8,6054E-05	0,002703823
gene11233	2000,077812	4,592005299	0,291120359	15,7735629	4,73043E-56	7,25316E-52
gene7213	420,2585901	4,618409298	0,702368343	6,575480433	4,84963E-11	8,03886E-09
gene31210	17,02638298	4,662153556	0,981044784	4,752233161	2,01182E-06	0,000107281
gene34194	313,5980295	4,7141322	0,656865996	7,176703057	7,14126E-13	1,71089E-10
gene11234	104,2564534	4,714159997	0,982185764	4,799662315	1,58933E-06	8,68779E-05
gene31394	257,0901799	4,731154393	0,859684325	5,503362402	3,72615E-08	3,38066E-06
gene5673	829,453254	4,731229107	0,715634287	6,611238719	3,81117E-11	6,52924E-09
gene17672	70,04937213	4,734378496	0,844288537	5,607536157	2,05227E-08	1,98533E-06
gene28986	10,35300523	4,734787837	1,225369961	3,863965975	0,000111561	0,003311832
gene11871	250,1020421	4,755678762	0,808939036	5,878908732	4,1298E-09	4,55556E-07
gene3807	56,67595061	4,758449947	0,922943422	5,155733094	2,52641E-07	1,80154E-05
gene38702	1831,765944	4,765113603	0,584131561	8,157603388	3,41738E-16	1.361e-10
gene50718	1481,564684	4,794032713	0,575432576	8,331180597	8,00401E-17	3,89605E-14
gene54047	37,19204192	4,799126963	1,250321484	3,838314407	0,000123882	0,003594096
gene36330	412,4615392	4,805346433	0,762938776	6,298469266	3,00599E-10	4,13371E-08
gene44774	2890,74668	4,805416421	0,814835603	5,897406054	3,6926E-09	4,1028E-07
gene28042	27,8410602	4,805788411	1,335072638	3,599645647	0,000318651	0,007792468
gene31437	44,65270776	4,818003354	0,863066168	5,582426389	2,37186E-08	2,24492E-06
gene11803	17,84656457	4,832012168	1,153074375	4,19054683	2,78283E-05	0,001048382
gene2954	30,22936029	4,840628909	1,066572953	4,538488339	5,66589E-06	0,000268821
gene11011	60,04292646	4,855230007	0,749081301	6,481579505	9,07673E-11	1,43359E-08
gene52612	44,09956205	4,861853908	1,245711724	3,902872402	9,50578E-05	0,002929692
gene48098	2513,487235	4,863568152	0,528410982	9,204139043	3,44421E-20	2,77948E-17
gene21189	1717,424071	4,871620445	0,666578762	7,308394325	2,70353E-13	6,90888E-11
gene12095	188,4406782	4,873198393	0,745135063	6,540020243	6,15105E-11	9,9278E-09
gene813	508,5434028	4,873582445	0,656784361	7,420369204	1,16794E-13	3,19787E-11
gene3205	107,9167363	4,88210429	0,590882878	8,262389169	1,42785E-16	6,23811E-14
gene13641	172,470102	4,902253332	0,817372873	5,997572824	2,00289E-09	2,33538E-07
gene39129	1320,002407	4,908568373	0,405120444	12,11631861	8,65607E-34	2,21206E-30
gene39828	599,1109638	4,909194624	0,603063334	8,140429622	3,93878E-16	1,52894E-13
gene11390	18,43816983	4,911087143	1,167126726	4,207843957	2,57819E-05	0,000977289
gene19232	504,8043612	4,923330791	0,574776747	8,565640166	1,07477E-17	5,88552E-15
gene50131	123,8450388	4,933293491	1,288549489	3,828563462	0,000128893	0,003704447
gene4748	447,7100989	4,943429022	0,502838475	9,831047669	8,27533E-23	9,76044E-20
gene46558	8,20535352	4,95642553	1,43004914	3,465912737	0,000528435	0,011716018
gene58043	2292,642204	4,956869509	0,951845766	5,207639396	1,91258E-07	1,42357E-05
gene38684	372,4932389	4,960732277	0,518788788	9,562142412	1,15344E-21	1,17904E-18
gene35853	1184,94361	4,964142919	0,709189018	6,999745895	2,56427E-12	5,65726E-10
gene4196	75,01120174	4,997667323	0,604969529	8,261023212	1,44429E-16	6,23811E-14
gene50547	1297,215549	4,9978844	0,763587187	6,545270123	5,93879E-11	9,67305E-09
gene47558	149,1850789	5,020752463	0,787714235	6,373824723	1,84371E-10	2,66695E-08
gene22263	356,79861	5,021681089	0,971681557	5,1680317	2,36572E-07	1,70299E-05
gene31929	383,9860223	5,032522053	0,524173878	9,600863875	7,92772E-22	8,38315E-19
gene56182	137,8265367	5,034048864	1,16325564	4,327551651	1,50776E-05	0,000622301
gene12705	2881,943056	5,034474388	0,682877635	7,372439999	1,67533E-13	4,42894E-11
gene34247	9,559961654	5,060512287	1,594343405	3,174041596	0,001503321	0,026831033
gene39605	4795,617995	5,069914146	1,044552039	4,853673111	1,21195E-06	6,91132E-05
gene21692	1126,023912	5,076060105	0,630645943	8,048985584	8,34831E-16	3,08445E-13
gene56325	8384,103629	5,091313154	1,674723769	3,040091295	0,002365064	0,037992177
gene8650	586,7774731	5,091615012	0,787334039	6,466905736	1,0003E-10	1,53376E-08
gene40439	95,44289221	5,093595147	0,942071294	5,406804323	6,41592E-08	5,46529E-06
gene44602	27,1539568	5,107905046	1,091695274	4,678874379	2,88454E-06	0,000146695
gene11717	849,1173711	5,110799364	0,594776669	8,592804037	8,48722E-18	4,8198E-15
gene45040	108,488988	5,115955244	0,989510263	5,170189168	2,33857E-07	1,6874E-05
gene32812	352,5478832	5,12787132	0,878188215	5,839148408	5,24683E-09	5,64559E-07
gene49741	571,8585923	5,186571497	0,772944588	6,710146596	1,94429E-11	3,44645E-09
gene27823	329,0171484	5,224606959	0,638267839	8,185602722	2,70944E-16	1.154e-10
gene19750	190,25212	5,224818899	0,764952694	6,830250998	8,47662E-12	1,69898E-09
gene44282	5613,665567	5,239798793	0,768526072	6,817984434	9,23266E-12	1,82664E-09
gene24455	1375,03571	5,241521413	1,088252565	4,81645675	1,4613E-06	8,11283E-05
gene35888	133,1352449	5,270531152	0,832437665	6,331442433	2,4288E-10	3,44822E-08
gene28491	523,5894684	5,281128198	1,265633842	4,172714115	3,00993E-05	0,001129772
gene9484	5111,491858	5,28210042	0,671591237	7,865052618	3,68942E-15	1,21656E-12
gene48533	78,90459425	5,292837603	1,286000886	4,115734024	3,85949E-05	0,001397346
gene18325	123,8664934	5,292933844	0,86109355	6,146758205	7,90825E-10	1,01048E-07
gene53843	927,0689388	5,293060816	0,67264868	7,868982681	3,57537E-15	1,19176E-12
gene299	356,0820549	5,303755279	0,447937039	11,84040348	2,41289E-32	5,69183E-29
gene13169	5,673915107	5,320576172	1,699903379	3,129928582	0,001748488	0,030156994
gene30589	68,55684463	5,328480058	0,669751898	7,955901397	1,77832E-15	6,34116E-13
gene50548	18,0615819	5,330916113	1,593128184	3,34619409	0,00081929	0,016461961
gene1711	49,19795903	5,333342202	0,993646597	5,367443735	7,98604E-08	6,58333E-06
gene8649	126,4760026	5,347144788	0,863513004	6,192315298	5,92868E-10	7,68306E-08
gene35994	46,47763137	5,355037151	1,359405372	3,939249661	8,17368E-05	0,002594764
gene52582	15,27153164	5,365621909	1,160650816	4,622942434	3,78335E-06	0,000187129
gene13035	416,3975527	5,399423584	0,818307036	6,598285667	4,15939E-11	7,04707E-09
gene13924	767,6079065	5,408637774	0,903492164	5,986369325	2,14577E-09	2,4831E-07
gene44190	88,36773473	5,423704794	1,232569439	4,400323926	1,08089E-05	0,000468836
gene29970	11,66528704	5,426030922	1,641038472	3,306461741	0,000944823	0,018513692
gene25174	126,4455497	5,455476867	0,71829035	7,595085844	3,07588E-14	9,06972E-12
gene3487	47,15453914	5,481515058	0,868675833	6,310196332	2,78682E-10	3,90231E-08
gene15770	2974,31286	5,502548315	0,663422519	8,294183805	1,09333E-16	5,0042E-14
gene50760	1533,096487	5,503494163	0,950787101	5,788355939	7,10787E-09	7,43924E-07
gene43291	1820,632593	5,511875207	0,688510478	8,005506651	1,18976E-15	4,34347E-13
gene10724	6,560475224	5,512439148	1,798070014	3,065753338	0,002171224	0,035454069
gene45655	216,6055798	5,545847451	1,075752736	5,155318008	2,53201E-07	1,80154E-05
gene46052	86,85472495	5,552322928	1,099155676	5,05144362	4,38483E-07	2,9105E-05
gene46309	11,16430034	5,56232181	1,637581082	3,396669559	0,000682113	0,014317366
gene28268	56,82679624	5,565933003	1,155854647	4,81542642	1,46886E-06	8,13069E-05
gene48248	80,50528732	5,61805043	1,133782177	4,955140892	7,22779E-07	4,47773E-05
gene4801	471,0395203	5,619586818	0,628678314	8,938731762	3,93662E-19	2,56852E-16
gene18309	61,87991939	5,62893018	0,624889725	9,007877635	2,10083E-19	1,49823E-16
gene41032	11,81858784	5,658695188	1,753170289	3,227692839	0,001247929	0,023151234
gene30159	976,0902208	5,667041149	0,63234662	8,961922097	3,19067E-19	2,17434E-16
gene458	462,8332009	5,693277464	1,125713887	5,057481772	4,24829E-07	2,83489E-05
gene10232	25,05385052	5,70385222	1,015487342	5,616861956	1,94457E-08	1,89308E-06
gene31549	3,91916575	5,757824931	1,950472862	2,95201489	0,003157077	0,046929193
gene30812	134,688295	5,77979412	0,919100882	6,288530711	3,20485E-10	4,34867E-08
gene12154	8,011631655	5,794101347	1,716929551	3,37468788	0,000738995	0,0152094
gene26842	4,113630486	5,82021207	1,961600223	2,967073516	0,003006491	0,045453269
gene39608	2741,051847	5,840334878	0,599975854	9,734283205	2,1533E-22	2,44568E-19
gene6813	28,10998128	5,857441012	1,359407004	4,308820681	1,64127E-05	0,000667004
gene16660	4,493021272	5,94460934	1,926031072	3,086455575	0,002025582	0,033758968
gene52073	3733,282963	5,982021636	0,806419266	7,418004364	1,18898E-13	3,22667E-11
gene45800	335,3696718	6,004086883	0,594330213	10,10227438	5,39756E-24	6,89673E-21
gene7221	9,258027301	6,010907303	1,549439771	3,879406877	0,000104711	0,003154305
gene35850	1120,237479	6,024152577	0,356830995	16,88236914	6,06608E-64	1,86022E-59
gene54153	25,14542258	6,039436706	1,269807665	4,756182271	1,97288E-06	0,000105401
gene56584	24,65019707	6,113064984	1,271194557	4,808913751	1,51753E-06	8,36987E-05
gene27828	5921,275027	6,117328143	0,907229161	6,742869835	1,55288E-11	2,8861E-09
gene25619	18,25618251	6,138115933	1,359992828	4,513344341	6,38133E-06	0,000297854
gene29615	1082,659168	6,139687283	0,574823826	10,68098956	1,24933E-26	2,12844E-23
gene40032	292,5439733	6,204682735	0,902273821	6,876718122	6,12471E-12	1,26906E-09
gene39317	21274,49529	6,216478864	0,706503961	8,798929955	1,38127E-18	8,30549E-16
gene35635	5,388229817	6,218199005	2,044952033	3,040755434	0,002359854	0,03792835
gene41383	709,5539068	6,239073991	0,820344946	7,605427478	2,83964E-14	8,4544E-12
gene22736	10,81131808	6,254610011	1,54713396	4,042707466	5,28375E-05	0,00182468
gene45115	437,9576421	6,255397096	0,824249038	7,589207636	3,21868E-14	9,37614E-12
gene52053	9129,907054	6,261432941	0,650872066	9,620067085	6,57882E-22	7,20522E-19
gene14007	27,08878469	6,263842447	1,167135672	5,366850314	8,01235E-08	6,58731E-06
gene48710	5,654271918	6,276050198	2,094143429	2,996953366	0,002726924	0,042204799
gene14910	5,700222311	6,286686054	1,877551653	3,34834253	0,000812965	0,016380009
gene6818	92,76969779	6,290804812	1,075508866	5,84914268	4,94113E-09	5,35423E-07
gene12770	46,00621434	6,343102096	1,583520953	4,005695084	6,18354E-05	0,002067877
gene39156	6503,028325	6,358380331	0,889406743	7,149012962	8,74041E-13	2,00025E-10
gene450	6,085478624	6,400848567	1,788491686	3,578908762	0,000345032	0,00830514
gene10227	20,52573275	6,408872172	1,348702162	4,751880996	2,01533E-06	0,000107281
gene24763	1096,947238	6,410912557	1,225834328	5,229836048	1,6966E-07	1,28782E-05
gene3204	9137,634717	6,437662753	0,41336036	15,5739722	1,09397E-54	1,11826E-50
gene38637	6,464897441	6,502815151	1,912998541	3,399278678	0,000675638	0,014200909
gene17323	52,19068703	6,575234761	1,221524173	5,382811823	7,33312E-08	6,1108E-06
gene49662	506,145123	6,612303359	1,001309612	6,603655135	4,01142E-11	6,83412E-09
gene33451	14,27689371	6,664167865	1,490863144	4,470006446	7,82172E-06	0,000356406
gene32821	259,0223025	6,685661917	1,03272093	6,473832111	9,55481E-11	1,47984E-08
gene45524	2105,094567	6,747169183	0,529399284	12,74495335	3,3259E-37	1,2749E-33
gene49740	199,930655	6,769317239	0,806090948	8,397709032	4,55274E-17	2,3269E-14
gene25497	817,7409412	6,787271238	1,156465793	5,868977084	4,38492E-09	4,81964E-07
gene28137	307,9341784	6,795140776	1,048680656	6,479704507	9,19024E-11	1,4379E-08
gene12677	143,0035813	6,870994266	1,393834907	4,929561049	8,24146E-07	4,99471E-05
gene34611	29,73963107	6,873912767	1,38917227	4,948207587	7,49E-07	4,61222E-05
gene6809	17,42085104	6,932349436	1,788869662	3,875268044	0,000106507	0,003195847
gene55938	65,38351416	6,934808189	1,639462602	4,229927647	2,33766E-05	0,000903995
gene51181	554,4073605	7,03800065	0,800872782	8,787913397	1,52363E-18	8,98534E-16
gene32537	9,634970432	7,050587493	2,093976889	3,3670799	0,000759687	0,015510355
gene40997	53,62443798	7,109409867	1,193816062	5,955197028	2,59759E-09	2,92859E-07
gene33208	9,984348984	7,114619836	1,641677374	4,333750314	1,4659E-05	0,000608244
gene27840	50,9958058	7,15227447	1,344146435	5,321053038	1,03168E-07	8,28209E-06
gene1271	20,57960483	7,177462178	1,772282385	4,049841175	5,12524E-05	0,001777948
gene30032	457,3712414	7,186469912	1,024593872	7,013969248	2,3165E-12	5,14767E-10
gene12137	985,1172955	7,188251809	0,704997511	10,19613785	2,06314E-24	2,87583E-21
gene34595	10,66524726	7,202450886	2,14819677	3,352789179	0,000800016	0,016215001
gene17674	770,8574349	7,221276832	0,806151494	8,957716861	3,3147E-19	2,20975E-16
gene15675	35,85545323	7,294875112	1,954307473	3,732716173	0,000189426	0,005149768
gene57178	11,40230923	7,29961087	2,3158739	3,151989782	0,001621619	0,028400104
gene30446	11,66710476	7,343290744	2,3320368	3,148874299	0,001639007	0,028639192
gene35884	40,01350504	7,348933927	1,390130971	5,286504712	1,24676E-07	9,77827E-06
gene7605	11,8981033	7,359148292	1,730512286	4,252583671	2,11318E-05	0,000827623
gene25774	468,0456753	7,368853981	0,773444048	9,527326507	1,61386E-21	1,54658E-18
gene35887	12,42067685	7,422020049	1,815496943	4,08814792	4,34831E-05	0,00155414
gene42701	12,69886238	7,455899003	1,454576283	5,125821926	2,96243E-07	2,06468E-05
gene30445	294,0844453	7,511469215	1,087507271	6,907051949	4,94829E-12	1,03934E-09
gene14220	1215,255245	7,534537313	0,713212266	10,56422845	4,36544E-26	7,04581E-23
gene12511	500,9661833	7,549658882	2,205862345	3,42254307	0,000620383	0,0132576
gene14155	26,80325633	7,556830497	1,491978992	5,064971113	4,08462E-07	2,74691E-05
gene36301	13,72039723	7,55941598	1,660622263	4,552158638	5,30983E-06	0,000254424
gene43338	114,0874724	7,579462853	1,216198963	6,232091199	4,60249E-10	6,08362E-08
gene18311	85,8863555	7,585325168	1,198021715	6,331542304	2,42723E-10	3,44822E-08
gene33347	14,12102973	7,601451081	1,538368459	4,941242155	7,76264E-07	4,75148E-05
gene41217	353,4392124	7,652663693	1,104167593	6,930708473	4,18738E-12	8,97974E-10
gene30444	29,1142883	7,686900145	1,568133369	4,901942844	9,48934E-07	5,63954E-05
gene33115	54,49206732	7,706323586	1,533038822	5,026828725	4,98657E-07	3,23979E-05
gene38998	188,2882117	7,713281192	0,950861671	8,111885696	4,98402E-16	1,88691E-13
gene43341	80,51036999	7,744070759	1,194901424	6,480928556	9,11598E-11	1,43359E-08
gene8806	423,3023608	7,775644674	1,133776988	6,858178243	6,97442E-12	1,43542E-09
gene44192	17,85687179	7,943898408	1,95825243	4,05662635	4,97866E-05	0,001731017
gene21927	17,92838312	7,965859957	1,609777211	4,948423858	7,48168E-07	4,61222E-05
gene43343	198,502138	7,987843145	1,241576151	6,433631268	1,24591E-10	1,88212E-08
gene31144	117,422228	8,037340746	1,575858997	5,100291815	3,3913E-07	2,33703E-05
gene32819	19,70390244	8,086779815	1,99264804	4,058308167	4,94295E-05	0,001720551
gene32817	2847,953795	8,158377914	1,204851075	6,771274959	1,27652E-11	2,41641E-09
gene32815	24367,71448	8,212659429	0,619054944	13,26644673	3,6236E-40	1,85202E-36
gene18312	670,2057959	8,244692967	0,99600473	8,277764876	1,25509E-16	5,66007E-14
gene23853	286,3257961	8,250235011	0,900811096	9,158673834	5,2539E-20	4,0279E-17
gene4482	24,70820608	8,419101286	1,856591346	4,534708892	5,7683E-06	0,000272559
gene47903	204,5057136	8,431808622	1,476741265	5,709739966	1,13149E-08	1,13765E-06
gene5185	25,55529938	8,473764593	1,815608554	4,667175959	3,05368E-06	0,000154274
gene32818	83,00787135	8,473843562	1,569493375	5,399094828	6,6978E-08	5,67388E-06
gene43342	25,801552	8,489262413	1,691717898	5,018131229	5,21765E-07	3,36852E-05
gene52137	206,6373527	8,566974092	1,00130832	8,555780396	1,17074E-17	6,29858E-15
gene52588	254,428745	8,590261094	1,181812868	7,268715144	3,62923E-13	9,19784E-11
gene18773	54,63537883	8,592298084	1,468876892	5,849569923	4,92846E-09	5,35423E-07
gene47001	55,52727001	8,62102284	1,272327367	6,775789836	1,23728E-11	2,37141E-09
gene16778	55,89496774	8,623696359	1,581816909	5,451766452	4,98719E-08	4,43296E-06
gene20738	30,05149734	8,704498473	1,386724334	6,27702151	3,4512E-10	4,64187E-08
gene5671	589,5926242	8,72689486	1,191618937	7,323561741	2,41474E-13	6,27547E-11
gene56031	227,0400303	8,738445252	0,990445396	8,822743071	1,11689E-18	7,13556E-16
gene11101	33,05921666	8,835363059	1,565728056	5,642974222	1,67137E-08	1,65596E-06
gene55110	65,67471024	8,869269141	1,836841179	4,828544373	1,37535E-06	7,6824E-05
gene451	755,0408604	9,030653744	0,732856413	12,32254174	6,85007E-35	2,10064E-31
gene10287	77,01707205	9,094369369	1,550528345	5,865335774	4,48225E-09	4,90902E-07
gene41056	227,6885639	9,112839381	1,16222369	7,840865285	4,47452E-15	1,44438E-12
gene12158	79,64200805	9,141128071	1,320831598	6,920736969	4.493e-09	9,50223E-10
gene28686	87,77771322	9,280873857	1,354165419	6,853574701	7,2027E-12	1,46277E-09
gene52139	257,3553949	9,331949974	0,992863203	9,399028939	5,50689E-21	4,82498E-18
gene474	12408,5369	9,407393863	0,684997081	13,73348022	6,39846E-43	3,92431E-39
gene41007	111,8101478	9,634337734	1,334587379	7,218963619	5,23853E-13	1,29552E-10
gene38907	206,6975129	9,734420053	1,507067839	6,459178414	1,05273E-10	1,60612E-08
gene14222	2663,847213	9,748870716	0,749697288	13,00374281	1,16499E-38	5,10366E-35
gene28121	1024,931651	9,796223999	0,834293067	11,74194583	7,76784E-32	1,70149E-28
gene27824	2306,306371	9,91291226	0,675098877	14,68364501	8,20581E-49	6,29099E-45
gene28183	1678,907732	10,14846014	0,798442651	12,71031817	5,18232E-37	1,76579E-33
gene4044	82,64182332	10,1626916	1,534170606	6,624225206	3,49074E-11	6,04786E-09
gene41468	185,4678038	10,36310082	1,447343621	7,16008325	8,06281E-13	1,87314E-10
gene33573	177,844853	11,2673569	1,61165355	6,991178036	2,72588E-12	5,97084E-10
gene32783	1450,233682	12,39635899	1,40721909	8,809117981	1,26134E-18	7,89395E-16
gene32816	1580,268965	12,66061494	1,378695327	9,183040436	4,19088E-20	3,29532E-17
gene41890	675,371176	13,1902443	1,297473963	10,16609557	2,80946E-24	3,74586E-21
gene48505	15,14615313	21,1123784	3,135936844	6,732399104	1,66888E-11	3,0463E-09

## Sheet: Table S3
Table S3. Differentially expressed genes (DEGs) from Wald test (WT) for ash genotype FAR3, at 14 days post inoculation (dpi).
GenID	baseMean	log2FoldChange	lfcSE	stat	pvalue	padj
gene55793	19,54592041	-6,868506385	1,860330352	-3,692089621	0,000222419	0,013039428
gene14924	17,3491843	-6,688870661	1,867444207	-3,581831593	0,000341194	0,017463185
gene55437	183,5472808	-5,787743623	1,692119099	-3,420411499	0,000625265	0,026175736
gene55580	261,7539542	-5,622015199	1,613641894	-3,484053817	0,00049388	0,022499835
gene311	19,93093575	-5,263603907	1,590390784	-3,309629281	0,000934196	0,034449325
gene43365	105,6026608	-5,238978447	1,638264292	-3,197883561	0,001384402	0,044674278
gene22262	27,16627498	-5,232686814	1,586177914	-3,298928052	0,000970548	0,034918365
gene47414	204,8004242	-5,086582938	1,590430277	-3,198243276	0,001382676	0,044674278
gene13260	60,11855632	-4,982459936	1,163592552	-4,281962727	1,85252E-05	0,0023299
gene36275	343,713986	-4,920932715	1,540603461	-3,194159198	0,001402388	0,045015433
gene4408	169,3020784	-4,877223788	1,402290474	-3,478041017	0,000505093	0,022763976
gene2966	227,760441	-4,759349278	1,338793891	-3,55495294	0,000378047	0,01860521
gene7137	143,8699356	-4,715085425	0,900774892	-5,234476967	1,65453E-07	6,85813E-05
gene49614	22,15577073	-4,656247561	1,105477516	-4,211978527	2,53144E-05	0,002956356
gene50814	309,9218025	-4,574050181	1,453346512	-3,147253695	0,001648119	0,049393219
gene57570	30,2839976	-4,534378346	1,432963382	-3,16433651	0,00155437	0,047950837
gene43990	7,521676223	-4,52664433	1,386394378	-3,265048101	0,001094455	0,037760618
gene38658	16,47463715	-4,414262924	1,298165687	-3,40038484	0,000672911	0,027814274
gene53811	52,77116579	-4,407759007	1,033089299	-4,266580838	1,98492E-05	0,00244457
gene14379	13,25612298	-4,39843515	1,201962351	-3,659378471	0,000252828	0,014364323
gene18611	41,63801297	-4,308179921	1,162844064	-3,704864695	0,000211504	0,012499098
gene10177	55,77288318	-4,265011857	1,129950492	-3,774512147	0,000160321	0,010485
gene30281	32,60379781	-4,263565959	1,224914849	-3,480703955	0,000500098	0,022677784
gene8032	28,85407266	-4,191577432	1,127284378	-3,718296389	0,000200571	0,012170723
gene25584	26,98328712	-4,152234941	1,289574985	-3,219847616	0,001282588	0,042316762
gene6585	65,94671868	-4,1279323	1,14251688	-3,613016465	0,000302655	0,016165428
gene49873	64,79790503	-4,080067168	1,092216735	-3,735583824	0,00018728	0,011689249
gene8031	69,44043227	-4,052271346	1,141515112	-3,549906001	0,000385369	0,018808295
gene47689	15,9099238	-4,026980451	0,862218451	-4,670487444	3,00486E-06	0,000566899
gene14178	17,66704039	-3,941685596	1,131345315	-3,484069404	0,000493851	0,022499835
gene57874	21,63997339	-3,901784741	1,073556768	-3,634446595	0,000278578	0,015340227
gene14363	177,4815462	-3,628414294	0,775429621	-4,679230966	2,87953E-06	0,000561222
gene33254	10,46478415	-3,622071091	1,07746199	-3,361669484	0,000774728	0,030710264
gene13594	100,2667294	-3,505600297	1,005830638	-3,485278897	0,000491624	0,022499835
gene3378	76,2674065	-3,462221653	1,062983614	-3,257079045	0,001125651	0,038431443
gene21324	78,36780397	-3,404926319	0,801375385	-4,248853136	2,14868E-05	0,002581044
gene31926	43,76285409	-3,257252566	0,773762514	-4,209628287	2,55791E-05	0,002958797
gene32523	490,2527737	-2,97980159	0,603299101	-4,939177909	7,84526E-07	0,000222006
gene48551	238,8437612	-2,968978317	0,72142354	-4,115444194	3,86434E-05	0,003865341
gene2549	30,141949	-2,954351882	0,756440271	-3,905598359	9,39925E-05	0,00717397
gene51983	123,3351029	-2,846828853	0,811065883	-3,509984716	0,000448132	0,02107802
gene11302	109,8119008	-2,709165632	0,687740542	-3,939226302	8,17448E-05	0,006537362
gene21490	293,8496504	-2,664864108	0,473404795	-5,629144731	1,81105E-08	1,02499E-05
gene16640	101,9776001	-2,608554591	0,629147235	-4,146175082	3,38075E-05	0,003500147
gene48522	97,09143781	-2,552718242	0,579427821	-4,405584527	1,05499E-05	0,001521978
gene41400	56,12474024	-2,550885167	0,707372728	-3,606140111	0,000310785	0,016460612
gene16434	14,46709483	-2,526152872	0,788091403	-3,205405951	0,001348721	0,043811107
gene47866	76,77876155	-2,512377952	0,658159458	-3,817278503	0,000134932	0,009343632
gene17854	471,8201168	-2,480735508	0,619588551	-4,003843365	6,23216E-05	0,005426408
gene35125	448,6122844	-2,478832653	0,3547983	-6,98659677	2,81634E-12	4,87558E-09
gene23902	698,4996668	-2,410795118	0,477128366	-5,052718079	4,35567E-07	0,000139334
gene40758	63,77881154	-2,404338146	0,471551048	-5,098786565	3,41838E-07	0,000118356
gene57739	2242,239616	-2,339237608	0,512426069	-4,565024593	4,99436E-06	0,000859555
gene8446	16,99551492	-2,272803735	0,698200242	-3,255231952	0,001132998	0,038581158
gene38061	21,79072868	-2,230863554	0,677786481	-3,291395764	0,000996916	0,035348463
gene36236	36,8355351	-2,212956844	0,623053575	-3,551792226	0,000382617	0,01873613
gene42485	282,9984537	-2,137776221	0,597800123	-3,576071898	0,000348796	0,017728498
gene36251	46,03614818	-2,089838247	0,638949124	-3,270742801	0,001072654	0,037226666
gene38215	716,1159485	-2,050194403	0,456749585	-4,488661771	7,1672E-06	0,001140166
gene9637	31,94172448	-2,010683429	0,520138059	-3,865672571	0,000110783	0,008146969
gene4853	152,0695095	-2,004566471	0,573583832	-3,494809928	0,000474399	0,021986734
gene33917	1263,685638	2,000074904	0,555788011	3,598629088	0,000319899	0,01686827
gene4748	215,5406688	2,000861965	0,245354249	8,154992097	3,49203E-16	2,05541E-12
gene20262	360,561097	2,017247862	0,477140039	4,227789947	2,35998E-05	0,002811911
gene39129	508,8730378	2,017783174	0,477023584	4,22994427	2,33749E-05	0,002796439
gene49783	4454,935891	2,038308884	0,46920498	4,344175729	0.01398	0,001853289
gene54737	30,86677949	2,038399475	0,598978259	3,403127647	0,000666191	0,027614106
gene29276	24,92251278	2,04706228	0,624273734	3,279110059	0,00104135	0,036484446
gene19132	4000,998123	2,054290559	0,569493087	3,607226508	0,000309487	0,016460612
gene9861	360,4101737	2,058109028	0,484335599	4,249344943	2,14397E-05	0,002581044
gene35303	44,34215934	2,0583417	0,536120188	3,839328837	0,000123371	0,008770076
gene11227	1249,065245	2,059698303	0,596125647	3,455141235	0,000550005	0,024231491
gene47381	124,6871571	2,064180807	0,596527	3,460330894	0,000539512	0,023876448
gene55102	865,7744419	2,073136006	0,364726347	5,68408622	1,31514E-08	8,20617E-06
gene13183	639,5891286	2,091990376	0,633402742	3,302780739	0,000957312	0,034798067
gene48140	154,6670324	2,093052688	0,64200301	3,260191394	0,001113371	0,038100576
gene266	130,9792071	2,096984362	0,561811248	3,732542503	0,000189557	0,011761582
gene6545	735,4888407	2,110044755	0,614970395	3,431132248	0,000601067	0,025599734
gene25234	154,9115045	2,113658794	0,481649668	4,388373818	1,14201E-05	0,001615839
gene9704	352,700964	2,11739026	0,556027532	3,808067299	0,000140057	0,009630566
gene32808	31,94388071	2,121058919	0,668983371	3,170570465	0,001521399	0,047330635
gene53873	974,7360381	2,128509026	0,382947847	5,558221675	2,72537E-08	1,43228E-05
gene50612	229,5194059	2,132793182	0,53489803	3,987289281	6,68325E-05	0,005635762
gene15266	515,9525721	2,140369395	0,607277101	3,524534994	0,000424227	0,020234998
gene257	18206,80887	2,157200732	0,503632381	4,28328442	1,84155E-05	0,002326038
gene45925	692,0159607	2,16140371	0,458316154	4,715966679	2,40566E-06	0,000488266
gene11234	212,9502824	2,163116444	0,656771026	3,293562532	0,000989263	0,035237315
gene18726	6542,023333	2,164184716	0,517644206	4,180834425	2,90441E-05	0,003119594
gene23853	180,1088101	2,172977884	0,60968468	3,564101178	0,000365105	0,018119804
gene27134	520,5861214	2,177358735	0,541421804	4,021557161	5,78147E-05	0,005179697
gene54307	8505,190069	2,185542855	0,597004184	3,660850149	0,00025138	0,014327304
gene45524	863,1122137	2,190947485	0,663667627	3,301272198	0,000962475	0,034798067
gene30870	639,0168813	2,196396624	0,469741266	4,675758301	2,92869E-06	0,000563343
gene15275	756,4008387	2,214233876	0,528000636	4,193619716	2,74538E-05	0,003064559
gene3209	1702,26463	2,215381395	0,448892594	4,935214844	8,00626E-07	0,000224404
gene24455	977,0798975	2,21758468	0,601953115	3,683982396	0,000229618	0,013355061
gene22075	177,2355878	2,221244825	0,366050233	6,068142088	1,29398E-09	0.001154
gene13506	126,8468758	2,226664012	0,452558692	4,920166266	8,64707E-07	0,00023852
gene21540	30,9147391	2,231902028	0,643500279	3,468377717	0,000523611	0,023312957
gene20426	1413,962769	2,232977044	0,584793845	3,818400385	0,00013432	0,009343632
gene45181	4734,385586	2,234342589	0,533824643	4,185536616	2,84493E-05	0,003115601
gene36427	244,3047933	2,23766956	0,607143942	3,685566807	0,000228194	0,013298526
gene49444	286,0904519	2,247948155	0,503794608	4,462032981	8,11857E-06	0,001237977
gene54309	7686,013097	2,250880592	0,603603501	3,729071464	0,000192187	0,011882464
gene11183	107,6173715	2,251390967	0,492102431	4,57504541	4,76117E-06	0,000834054
gene26882	169,5481885	2,256102944	0,369142093	6,111746629	9,85466E-10	9,35557E-07
gene46403	279,5712269	2,294154302	0,6050115	3,791918506	0,000149488	0,009957858
gene6349	55,08376748	2,295361965	0,53035258	4,327992452	1,50475E-05	0,001959499
gene41572	106,9774135	2,306478542	0,668951539	3,447900792	0,000564962	0,024656911
gene455	4171,707501	2,313394864	0,521147766	4,439038247	9,03618E-06	0,001359507
gene27599	1138,032835	2,330861738	0,555851491	4,193317419	2,74904E-05	0,003064559
gene45929	43,82226189	2,337818999	0,665491902	3,512918778	0,000443213	0,020903456
gene12137	94,9213954	2,340352464	0,680546919	3,438928893	0,000584021	0,025156589
gene17468	455,7883829	2,347080794	0,515442996	4,553521558	5,27553E-06	0,000892292
gene13507	501,5253515	2,347948337	0,410897183	5,714199154	1,10222E-08	7,37234E-06
gene21189	995,9450443	2,355470611	0,53159881	4,430917764	9,38329E-06	0,001394698
gene27363	79,99950219	2,362148831	0,702100259	3,364403873	0,000767092	0,030507456
gene44521	8758,281482	2,364624504	0,481008049	4,915977	8,83408E-07	0,00023852
gene10911	151,9667588	2,369243066	0,664074131	3,567738836	0,000360075	0,018036939
gene9932	70,3707778	2,373397016	0,671371876	3,535145125	0,000407551	0,01956645
gene27923	1304,277268	2,379725119	0,493731588	4,819876175	1,43647E-06	0,000343703
gene51883	166,7584359	2,379864289	0,500237452	4,757469233	1,96035E-06	0,000421118
gene24588	176,6829544	2,381679537	0,649351744	3,667780306	0,000244665	0,014008752
gene258	9297,141568	2,392696137	0,458440682	5,21920552	1,79692E-07	7,34492E-05
gene26321	1407,78637	2,406072796	0,451137479	5,333347172	9,64187E-08	4,17295E-05
gene26290	172,2312046	2,416648746	0,288948761	8,363589225	6,08385E-17	4,47619E-13
gene855	862,7341599	2,419812928	0,370872213	6,524654166	6,81586E-11	9,55194E-08
gene53824	73,90041818	2,419873993	0,451323887	5,361723724	8,24315E-08	3,62084E-05
gene25614	145,5786194	2,446400427	0,711807772	3,436883558	0,000588449	0,02528181
gene45192	515,8302389	2,450581951	0,672277607	3,645193483	0,000267191	0,014949472
gene48245	178,1236478	2,457356853	0,59633821	4,120743582	3,77652E-05	0,003803026
gene11240	196,2365498	2,458503122	0,648930972	3,788543353	0,000151533	0,010021619
gene41056	572,5157695	2,461372871	0,53319867	4,616239703	3,90756E-06	0,000714282
gene43277	943,3197425	2,465834594	0,565132845	4,363283105	1,28125E-05	0,001745703
gene27492	86,63986816	2,471082929	0,561983771	4,397071685	1,09721E-05	0,001564935
gene49446	199,5286088	2,492267538	0,554975447	4,490770814	7,09659E-06	0,001140166
gene44570	8195,995693	2,505080635	0,46128383	5,430670818	5,61426E-08	2,70865E-05
gene40266	122,3782519	2,52610016	0,760704178	3,320739168	0,000897794	0,033615874
gene47001	59,31325792	2,581281477	0,567953747	4,544879742	5,49666E-06	0,000919129
gene11228	103,0161209	2,591469722	0,723137449	3,583647513	0,000338829	0,017414167
gene11231	721,9975154	2,595938546	0,536203428	4,841331499	1,28972E-06	0,000318962
gene43314	68,07635956	2,598614573	0,658467825	3,946456415	7,93164E-05	0,006395288
gene51519	66,24790972	2,616567103	0,694484543	3,767639076	0,000164799	0,010659399
gene19194	346,1928976	2,645600447	0,629378229	4,203514397	2,62802E-05	0,002974533
gene11892	66,59039823	2,650955299	0,544314243	4,870266273	1,11448E-06	0,000282751
gene20756	106,8340654	2,654344957	0,55453919	4,786577763	1,69649E-06	0,00038406
gene39997	211,012476	2,663446165	0,384515296	6,926762574	4,3058E-12	6,66946E-09
gene37552	1285,390324	2,680452599	0,438126116	6,117993197	9,47611E-10	9,35557E-07
gene11233	2794,729504	2,689318647	0,565599464	4,754811163	1,98632E-06	0,000423604
gene21839	587,9267471	2,729463993	0,66607312	4,09784438	4,17015E-05	0,004090922
gene11206	1014,626944	2,737293404	0,574810204	4,762082137	1,91606E-06	0,0004177
gene50615	132,1274084	2,740480752	0,538506408	5,089040189	3,5988E-07	0,000121739
gene50607	45,67529733	2,835536291	0,560664355	5,057457758	4,24883E-07	0,00013741
gene33195	73,07405566	2,851726455	0,863308398	3,303253461	0,0009557	0,034798067
gene49595	60,56967353	2,870185355	0,682292888	4,20667635	2,59154E-05	0,002958797
gene24587	6594,062926	2,873289358	0,591015597	4,861613421	1,16433E-06	0,000290391
gene52073	1727,594454	2,906415097	0,406598688	7,14811725	8,79762E-13	1,72609E-09
gene28657	41,95783982	2,922725855	0,708646442	4,124378083	3,71738E-05	0,003781623
gene52765	36,30025135	2,930425433	0,629938054	4,651926354	3,28849E-06	0,000616434
gene16225	5417,570878	2,943189645	0,337586288	8,718332918	2,82328E-18	4,15445E-14
gene7149	50,28749077	2,951414933	0,902460453	3,270409162	0,00107392	0,037226706
gene37227	396,7542706	2,96427085	0,488224743	6,071529341	1,26698E-09	0.001154
gene51181	143,7090548	2,974254344	0,757769165	3,925013685	8,67248E-05	0,006824361
gene35994	25,69965652	2,976011028	0,801672211	3,712254194	0,000205422	0,012321837
gene34566	64,84361252	2,988563708	0,653452546	4,573497685	4,79649E-06	0,00083527
gene11877	44,20693738	3,033772895	0,68494479	4,429222528	9,45734E-06	0,001398641
gene37220	92,96332106	3,04865532	0,599752339	5,083190376	3,71147E-07	0,000124123
gene13213	14,35401311	3,053533498	0,847179404	3,604352847	0,000312932	0,016534254
gene28688	69,77962962	3,05367714	0,915704341	3,334785041	0,000853654	0,032738675
gene33222	16,39256055	3,064344896	0,844066116	3,630456002	0,000282921	0,015443497
gene38919	480,6567029	3,069984045	0,502125935	6,113972276	9,71812E-10	9,35557E-07
gene2950	487,6075609	3,090053695	0,640637096	4,823407376	1,41126E-06	0,000340438
gene41007	65,92062003	3,103274003	0,572534923	5,420235301	5,95206E-08	2,82531E-05
gene31178	48,3964847	3,147954296	0,834177879	3,773720658	0,000160831	0,010495015
gene27849	545,4346132	3,166821165	0,495685225	6,388774575	1,6722E-10	2,13969E-07
gene35884	70,13032889	3,186325675	0,651399957	4,891504276	1,00068E-06	0,00026062
gene3401	186,5494974	3,196903805	0,55718928	5,737554404	9,60534E-09	6,57408E-06
gene11388	126,1141766	3,20700107	0,542923922	5,906906921	3,48591E-09	2,69974E-06
gene5706	21,07148095	3,211242557	0,965326892	3,326585621	0,00087917	0,033269246
gene35888	105,3702438	3,241213842	0,599194994	5,409280573	6,32784E-08	2,90982E-05
gene32812	51,19065172	3,283573611	1,040822806	3,15478638	0,001606157	0,048639639
gene701	17,39486897	3,355079054	0,983255133	3,412216159	0,00064437	0,026860917
gene50545	111,8691927	3,391630377	0,841870311	4,028685098	5,60897E-05	0,005079137
gene51551	229,230758	3,409085312	0,815090539	4,182462128	2,88369E-05	0,003116468
gene458	343,5705985	3,499071835	0,593461591	5,896037564	3,72334E-09	2,80969E-06
gene50547	2831,882183	3,508162242	0,55653662	6,303560481	2,90885E-10	3,56697E-07
gene49596	14,92208003	3,512498234	0,934568305	3,758417886	0,000170991	0,010940867
gene35887	16,06748943	3,55865157	1,054771317	3,373860772	0,000741218	0,029826905
gene25174	68,15091243	3,62032614	0,661177407	5,475574485	4,36094E-08	2,13904E-05
gene41468	36,68465484	3,626762947	0,955266793	3,796596902	0,000146696	0,009856768
gene45655	267,2185401	3,656073968	0,660026086	5,539287077	3,03705E-08	1,54104E-05
gene47163	119,846567	3,66784887	0,519043453	7,066554545	1,58828E-12	2,92144E-09
gene6009	17,18252081	3,757962149	1,098541427	3,42086521	0,000624223	0,026169333
gene44602	28,7147513	3,76280644	0,815398215	4,61468565	3,93691E-06	0,000715205
gene26899	54,21085791	3,765441821	1,047153735	3,595882531	0,000323294	0,016951974
gene24961	69,34716511	3,799699479	0,619131547	6,137144034	8,40182E-10	8,83091E-07
gene56031	41,33969557	3,802418794	1,148030423	3,312123718	0,000925906	0,034319157
gene28686	21,27299927	3,834202273	0,966866397	3,965596781	7,32125E-05	0,006069423
gene57187	252,3582647	3,924567608	0,702055911	5,590106922	2,2693E-08	1,23677E-05
gene30444	19,24953318	3,929404888	1,215211996	3,233513907	0,001222774	0,040754512
gene5668	96,85252537	3,935052541	0,697751619	5,639617933	1,70428E-08	9,83469E-06
gene40997	37,18171999	3,947759105	0,76477783	5,161968547	2,44366E-07	9,10342E-05
gene34149	25,70585931	3,948290919	1,014659053	3,891248897	9,97296E-05	0,007508681
gene35659	14,85292465	4,014157735	1,119424253	3,58591278	0,000335901	0,01737359
gene38684	386,3655935	4,01670575	0,513859995	7,816731769	5,42125E-15	2,27925E-11
gene56171	126,9293857	4,047108546	0,473019256	8,55590654	1,16946E-17	1,14724E-13
gene3206	12,3690464	4,071663127	1,140219779	3,570945883	0,000355694	0,017894164
gene12511	60,59100917	4,081193578	1,016135714	4,016386315	5,90974E-05	0,005213367
gene35850	544,5909012	4,119589372	0,668473253	6,162683929	7,15222E-10	7,79592E-07
gene28137	400,7177138	4,239944816	1,3206766	3,210433817	0,001325348	0,043387082
gene12712	11,21060823	4,317937896	1,361712722	3,170960972	0,001519356	0,047326898
gene11376	22,46156646	4,375554746	1,220441666	3,585222358	0,000336791	0,017389058
gene21242	7,613757123	4,388868258	1,368663025	3,206682857	0,001342749	0,043665319
gene18203	11,7608348	4,423059064	1,267377797	3,489929423	0,000483148	0,022286911
gene3204	7987,655468	4,678708983	1,017581559	4,59787124	4,2683E-06	0,00077065
gene474	8519,601969	5,082801873	1,177181041	4,317774154	1,57611E-05	0,002043383
gene18312	202,7762013	5,098948096	1,300240574	3,921542056	8,79841E-05	0,006904991
gene43342	13,08776461	5,187942673	1,528744681	3,393596547	0,000689812	0,028337657
gene43338	34,41064471	5,22551758	1,112054736	4,698975157	2,6147E-06	0,000519937
gene31144	28,07602214	5,301859834	1,201876015	4,411320109	1,02742E-05	0,00148951
gene15344	23,26407967	5,463286235	1,271218776	4,297675852	1,72598E-05	0,002208508
gene8172	339,166305	5,507501763	1,186604405	4,641396694	3,46062E-06	0,000640541
gene46309	18,66900208	5,706576274	1,21647857	4,691061902	2,71791E-06	0,000536832
gene46078	10,64139017	5,792514352	1,453739069	3,98456262	6,76045E-05	0,00566838
gene451	233,9823004	5,839747022	0,54271101	10,76032532	5,29828E-27	1,55928E-22
gene35942	11,67629922	5,90866825	1,557635034	3,7933586	0,000148623	0,009957858
gene30445	56,94389279	6,346944841	1,143711885	5,549426324	2,86609E-08	1,4798E-05
gene450	8,511894439	6,444711269	1,533835682	4,201696014	2,64923E-05	0,00297583
gene43343	17,40342813	6,500583241	1,643921258	3,954315458	7,67541E-05	0,006257265
gene5476	32,14359549	6,515169329	1,394722916	4,671300125	2,99299E-06	0,000566899
gene43341	35,95013479	6,672667803	1,385559922	4,815863751	1,46565E-06	0,000347854
gene4044	22,17596192	6,859370485	1,608061743	4,265613878	1,99353E-05	0,00244457
gene18311	23,47958338	6,939031478	1,564069986	4,436522367	9,14238E-06	0,001365789
gene14155	15,53132463	7,310998935	1,405312137	5,202402188	1,96729E-07	7,93114E-05
gene46065	17,13601253	7,453670619	1,413342417	5,273789657	1,33635E-07	5,6184E-05
gene30446	20,67434469	7,731266896	1,58196371	4,887132901	1,02315E-06	0,000264134

## Sheet: Table S4
Table S4. Differentially expressed genes (DEGs) from Wald test (WT) for ash genotype FAR3, at 21 days post inoculation (dpi).
GenID	baseMean	log2FoldChange	lfcSE	stat	pvalue	padj
gene35993	20,87365585	-5,994066574	1,669336159	-3,590688755	0,000329805	0,013727651
gene25374	27,97637766	-4,766290823	1,487787365	-3,203610231	0,001357161	0,029369486
gene7328	13,80050315	-4,763249636	1,622741175	-2,935310764	0,003332138	0,046321001
gene50541	46,32522657	-4,742160398	1,441618276	-3,289470227	0,001003762	0,025021884
gene45103	32,65074345	-4,301231499	1,27557658	-3,371990021	0,000746272	0,021291567
gene9617	20,46948155	-4,209943533	1,076633838	-3,910283499	9,21879E-05	0,006936414
gene9512	116,0472206	-4,155453764	0,746010723	-5,570233292	2,54398E-08	5,30052E-05
gene25131	16,28216823	-4,005622833	0,935752773	-4,280642223	1,86355E-05	0,002847648
gene40758	42,46486426	-3,887399583	1,194703298	-3,253861934	0,001138476	0,026752702
gene46720	19,97450239	-3,71276159	0,795123968	-4,669412244	3,02063E-06	0,000972606
gene35128	1432,094634	-3,473081132	0,643117242	-5,400385661	6,64978E-08	9,06855E-05
gene11857	61,47597005	-3,455163669	1,151364646	-3,000929097	0,002691572	0,041575646
gene27889	22,26021052	-3,352069472	1,000624919	-3,349976007	0,000808186	0,02212449
gene35125	345,7567917	-3,304710127	0,67430285	-4,900928611	9,53847E-07	0,000505857
gene31420	27,29683033	-3,295676283	1,036494992	-3,17963551	0,001474604	0,030585595
gene53581	119,7209102	-3,194606895	1,009250585	-3,165325781	0,001549094	0,03150939
gene23315	9,901148501	-3,194073114	0,984290402	-3,245051568	0,001174294	0,027192738
gene24977	106914	-3,18712297	0,900707375	-3,53846661	0,000402458	0,015403077
gene33911	12,29840196	-3,177164739	0,966841688	-3,28612717	0,001015751	0,025141955
gene29198	10,16135502	-3,015987738	1,008734372	-2,989873074	0,002790934	0,042431922
gene35833	621,5917694	-3,01018904	0,657928899	-4,575249764	4,75652E-06	0,001229874
gene37353	22,02812165	-2,997506205	0,84755002	-3,536671743	0,000405203	0,015403077
gene9622	16,37427182	-2,984986137	0,798055728	-3,740322927	0,000183784	0,009871141
gene43792	12,83797657	-2,955531413	0,926906792	-3,188596133	0,001429655	0,030287268
gene22029	913,6300357	-2,942779628	0,975773163	-3,015843987	0,002562651	0,040401482
gene3483	63,02234355	-2,931634319	0,599012386	-4,894113023	9,87501E-07	0,000513633
gene34705	46,35258597	-2,899392127	0,99503703	-2,913853494	0,003569974	0,04822149
gene26486	15,96040755	-2,887369027	0,698400054	-4,134262317	3,56097E-05	0,004081078
gene13747	19,72801852	-2,882368036	0,81177453	-3,550700259	0,000384208	0,015038591
gene43347	2185,646271	-2,875711508	0,529698248	-5,428961714	5,66828E-08	8,51723E-05
gene974	372,8446946	-2,842996374	0,676486627	-4,20259065	2,63878E-05	0,003436748
gene55299	25,75982685	-2,830761059	0,823112578	-3,439093431	0,000583666	0,018528648
gene51619	72,34516284	-2,824174861	0,841230548	-3,357194849	0,000787376	0,021775214
gene50836	290,1769033	-2,804675274	0,575769251	-4,87117933	1,10934E-06	0,000542149
gene53381	29,48573914	-2,792993374	0,630759002	-4,42798813	9,51161E-06	0,001905634
gene40207	13,61436129	-2,776473291	0,869950192	-3,191531327	0,001415208	0,030127645
gene22492	11,34247242	-2,764801838	0,899004211	-3,075404768	0,00210217	0,036590519
gene1450	19,47367809	-2,76379679	0,925974905	-2,984742648	0,00283817	0,042813153
gene48551	278,8570113	-2,753771729	0,726052507	-3,792799696	0,000148958	0,008993025
gene41400	21,85509622	-2,706313116	0,81292656	-3,329099147	0,000871274	0,022901208
gene50243	14,64390701	-2,705729219	0,821175142	-3,294947791	0,0009844	0,024746719
gene47514	27,38963259	-2,700760409	0,71142884	-3,79624814	0,000146902	0,008908679
gene16748	209,7329565	-2,666607782	0,901033716	-2,959498334	0,003081404	0,044334876
gene38503	10,21942388	-2,661178473	0,899113046	-2,959781849	0,00307857	0,044334876
gene17766	775,3170067	-2,632703716	0,376840161	-6,986260992	2,82309E-12	7,6356E-08
gene12274	13,41160597	-2,628366409	0,832830383	-3,155944429	0,001599793	0,032046604
gene48806	21,03941457	-2,621458583	0,851392591	-3,079024426	0,002076797	0,036342035
gene8386	37,34669013	-2,610211941	0,594479945	-4,390748527	1,12961E-05	0,002113924
gene43688	68,60419043	-2,595959169	0,786266422	-3,301627916	0,000961255	0,024352496
gene30540	545,41735	-2,586307312	0,545013241	-4,745402714	2,08092E-06	0,000803468
gene48071	34,52213683	-2,583782384	0,661696648	-3,904783847	9,43096E-05	0,006973974
gene21224	15,660652	-2,569787535	0,792217483	-3,243790489	0,001179505	0,027220191
gene41310	121,2361283	-2,520920912	0,818724014	-3,079085099	0,002076374	0,036342035
gene20807	28,40393695	-2,504964751	0,75016805	-3,339204797	0,000840186	0,022544157
gene37445	39,24514005	-2,478767539	0,70739799	-3,504063586	0,000458216	0,016221684
gene22551	27,25931167	-2,472421547	0,829630059	-2,98014943	0,002881078	0,043076342
gene27424	159,5048291	-2,450140515	0,577033084	-4,246100583	2,17523E-05	0,003150662
gene37802	12,46909967	-2,447708994	0,843271475	-2,902634639	0,003700381	0,049174151
gene7168	1348,666503	-2,443821924	0,84074674	-2,906727801	0,003652309	0,048878768
gene44818	27,05605618	-2,440020968	0,644391036	-3,786553242	0,000152751	0,009100147
gene49244	287,2893475	-2,417948231	0,559151432	-4,324317337	1,53005E-05	0,002555673
gene42277	20,82229428	-2,41792622	0,737206371	-3,279849868	0,001038623	0,025491513
gene52199	119,1296145	-2,415506904	0,650165659	-3,715217608	0,000203029	0,010479623
gene48081	12,63443614	-2,38095912	0,813894322	-2,925390996	0,003440237	0,047141407
gene5004	1780,908558	-2,358994517	0,658064596	-3,584746133	0,000337406	0,013847992
gene8449	320,0071347	-2,353494101	0,593622944	-3,964627922	7,35105E-05	0,00613654
gene411	224,8909804	-2,352085968	0,711244501	-3,307000566	0,000943007	0,024084524
gene1562	30,72342751	-2,343900274	0,662967273	-3,535469048	0,000407052	0,015403077
gene34518	84,66386538	-2,343228601	0,437065024	-5,36128144	8,26337E-08	9,52752E-05
gene15360	5089,654375	-2,341259765	0,637877611	-3,670390252	0,00024218	0,011451493
gene3867	18,97932315	-2,340799928	0,686596122	-3,409282183	0,000651341	0,0195617
gene11450	27,30227457	-2,335099686	0,705417567	-3,310237504	0,000932168	0,023920644
gene51983	80,3247594	-2,323274878	0,78857227	-2,946178765	0,003217264	0,045416148
gene37804	40,24967699	-2,306978736	0,751403634	-3,070225686	0,002138971	0,036895881
gene29146	22,47226837	-2,302759412	0,662553145	-3,475584454	0,000509741	0,017347076
gene1724	36,91542095	-2,295313411	0,704219824	-3,259370631	0,001116597	0,026435524
gene44660	13,62898614	-2,272813592	0,783225223	-2,901864656	0,003709488	0,049205745
gene22773	142,4247692	-2,272556427	0,522785532	-4,34701477	1,38003E-05	0,002405574
gene17420	24,85136169	-2,266078272	0,655947262	-3,454665343	0,000550976	0,017985528
gene51651	310,8873558	-2,263874282	0,696454589	-3,250569841	0,00115174	0,026970654
gene44675	54,56413194	-2,243588808	0,716940961	-3,129391306	0,001751689	0,033505918
gene10323	296,3272052	-2,241748815	0,773412305	-2,898517131	0,003749318	0,049393138
gene6574	121,1592897	-2,232493719	0,559294251	-3,991626437	6,56217E-05	0,005800228
gene4373	938,9392925	-2,225075395	0,614902663	-3,61858149	0,000296222	0,012839619
gene2025	33,23333807	-2,207028672	0,543692945	-4,059329247	4,92139E-05	0,004778012
gene25539	232,1334254	-2,204173938	0,645200092	-3,416264142	0,000634866	0,019329206
gene47368	206,8312883	-2,198661496	0,480939938	-4,57159267	4,84031E-06	0,001229874
gene52357	77,69098937	-2,18899444	0,633188877	-3,457095536	0,000546031	0,017949733
gene13299	58,33601476	-2,188972998	0,738442512	-2,964310643	0,003033619	0,043994792
gene6248	42,88142349	-2,181134352	0,676939097	-3,22205404	0,001272751	0,028309296
gene35340	16,18919535	-2,173240032	0,703321579	-3,089966378	0,002001792	0,035994095
gene46439	41,30096965	-2,165654119	0,621460726	-3,484780339	0,000492541	0,017019452
gene46160	365,6395874	-2,160472608	0,728670046	-2,964953231	0,003027289	0,043950134
gene51099	3127,395331	-2,15863708	0,63848823	-3,380856495	0,000722603	0,020925306
gene40045	189,5189892	-2,152265195	0,510994905	-4,211911262	2,53219E-05	0,003324667
gene48121	159,8697992	-2,13196864	0,433666493	-4,916147945	8,82637E-07	0,000497348
gene53286	351,6989895	-2,115359356	0,53667803	-3,941579933	8,09466E-05	0,006430946
gene17511	2762,753003	-2,094388135	0,657111619	-3,187263888	0,001436257	0,030349603
gene57971	59,89815863	-2,092174109	0,414602895	-5,046212011	4,50655E-07	0,000312535
gene42901	778,2922378	-2,086404402	0,554056074	-3,765691777	0,000166089	0,009619267
gene49798	313,1784578	-2,084741791	0,652562444	-3,194700843	0,001399759	0,030007984
gene19887	46,35785679	-2,084289416	0,559084698	-3,728038744	0,000192976	0,010101337
gene24596	238,7693459	-2,083364989	0,439722971	-4,737903469	2,15941E-06	0,000803468
gene16640	55,61177832	-2,074917353	0,696286168	-2,979977842	0,002882692	0,043076342
gene35895	37,24349479	-2,074563641	0,536672982	-3,865601051	0,000110816	0,007665573
gene23802	119,3356002	-2,071985453	0,488254016	-4,243662895	2,19901E-05	0,003150662
gene41105	2134,387339	-2,068847293	0,483003336	-4,283298141	1,84143E-05	0,002829841
gene27517	49,56224742	-2,067020461	0,600431335	-3,442559275	0,000576238	0,018379124
gene42502	27,54400121	-2,051590236	0,601732114	-3,409474395	0,000650882	0,0195617
gene34091	12315,09326	-2,050447598	0,598549375	-3,425694992	0,000613229	0,019018036
gene439	249,5435566	-2,043226642	0,530857325	-3,84891862	0,00011864	0,007912918
gene17682	47,7221438	-2,040879862	0,675287363	-3,022239084	0,002509123	0,039967165
gene12429	36,15451369	-2,019931645	0,68236436	-2,960195114	0,003074443	0,044332852
gene13848	31,24683318	-2,019391587	0,623254805	-3,240073835	0,001194988	0,027321071
gene54705	321,900967	-2,014896617	0,627444178	-3,211276299	0,001321468	0,028893895
gene20133	53,7130529	-2,008812363	0,42397882	-4,738001689	2,15836E-06	0,000803468
gene37036	353,3250649	-2,006045241	0,53578402	-3,74413041	0,00018102	0,009811699
gene42463	46,65342802	2,00547333	0,525732852	3,814624335	0,00013639	0,008688359
gene48136	253,4228545	2,009884404	0,490582817	4,096931919	4,18662E-05	0,004458091
gene55362	165,12235	2,015509863	0,531263188	3,793806739	0,000148355	0,008976649
gene5433	55,99931703	2,016452708	0,531747539	3,792124195	0,000149364	0,008997445
gene46782	275,2753218	2,022892136	0,673810833	3,002166242	0,002680657	0,041565987
gene4908	256,2616403	2,026455425	0,518120681	3,911164909	9,1852E-05	0,006936414
gene28390	95,78857815	2,026657114	0,517067705	3,919519812	8,87256E-05	0,006817501
gene50625	73,60928995	2,030048563	0,506815312	4,005499664	6,18865E-05	0,00552424
gene51063	37,57880021	2,033078613	0,544799293	3,731793779	0,000190121	0,010043371
gene42580	62,98527171	2,037068678	0,560350525	3,63534714	0,000277607	0,01239014
gene14452	61,68444212	2,037367585	0,423363327	4,812338374	1,49175E-06	0,000640432
gene29321	166,7971838	2,040648133	0,371949698	5,486355134	4,10312E-08	7,39847E-05
gene32515	126,1823118	2,044943557	0,503643507	4,060299657	4,90098E-05	0,004778012
gene35868	759,9725474	2,049002672	0,484302742	4,230830213	2,3283E-05	0,003182269
gene53108	67,22267734	2,051297308	0,535000765	3,834195095	0,000125976	0,008230959
gene29921	34,75366915	2,051983959	0,526106808	3,9003182	9,60663E-05	0,006984695
gene20075	512,5577845	2,053856458	0,553525945	3,710497182	0,000206853	0,010574278
gene47046	21,97717897	2,053961489	0,684023131	3,002766128	0,002675379	0,041565987
gene29603	140,4732009	2,057584237	0,65668955	3,133267821	0,001728716	0,033278711
gene27735	324,3920885	2,059868508	0,528223945	3,899612141	9,63469E-05	0,006986313
gene3677	162,1016006	2,061527499	0,457599068	4,505095493	6,63431E-06	0,001458847
gene8642	130,6834501	2,068465342	0,648493967	3,189644695	0,001424478	0,030241647
gene53865	41,95647557	2,073150928	0,633936254	3,27028296	0,0010744	0,025807535
gene13103	1768,940438	2,074755843	0,579797296	3,578415864	0,000345683	0,014017528
gene14973	100,2678913	2,075066442	0,361179587	5,745248392	9,17861E-09	3,65888E-05
gene37775	41,59026918	2,081192596	0,569967757	3,651421631	0,000260793	0,011975653
gene28110	375,7488065	2,083422388	0,429880996	4,84650963	1,25652E-06	0,000576021
gene39989	238,0332085	2,083549155	0,682297742	3,053724244	0,002260197	0,037922802
gene55755	30,49955047	2,087940915	0,611164426	3,416332536	0,000634707	0,019329206
gene19953	30,6238313	2,095578353	0,520330559	4,02739819	5,63975E-05	0,005223913
gene38544	21,17580645	2,102393542	0,594858321	3,534276094	0,000408894	0,015424475
gene3459	114,7331685	2,104514446	0,592622948	3,551186221	0,000383499	0,015032604
gene22878	137,5622419	2,11164637	0,693608725	3,044434556	0,002331181	0,038446015
gene50547	586,528285	2,112107299	0,581725743	3,630761269	0,000282586	0,012509192
gene32608	71,23079709	2,112629595	0,627156802	3,368582765	0,000755557	0,021420915
gene44789	241,1206635	2,115101793	0,409664608	5,16300835	2,43012E-07	0,000219092
gene17637	401,9610863	2,115209397	0,495624642	4,267764792	1,97441E-05	0,002941956
gene14234	58,517197	2,11620914	0,650773199	3,251838187	0,001146613	0,026897169
gene39757	38,35389899	2,117449566	0,633805206	3,340852278	0,000835216	0,022455368
gene49928	38,46362542	2,120029465	0,584951349	3,624283403	0,000289764	0,012722792
gene13183	282,8967922	2,121438942	0,724363571	2,928693583	0,003403898	0,046980936
gene1757	23,59239257	2,125001834	0,589664936	3,603744609	0,000313665	0,013378235
gene19069	107,4210676	2,12601817	0,554685868	3,832832769	0,000126676	0,008230959
gene11962	212,5172252	2,126264686	0,730210518	2,911851629	0,003592933	0,048367352
gene11875	27,83622084	2,126302338	0,502588279	4,230704189	2,32961E-05	0,003182269
gene48827	97,02960399	2,132589867	0,605102412	3,524345342	0,000424531	0,015686172
gene24042	16,44570083	2,140619697	0,7171206	2,985020507	0,002835593	0,042813153
gene38604	29,86715223	2,146922943	0,720062036	2,981580526	0,002867646	0,04304633
gene13877	106,7301697	2,147230529	0,610237946	3,518677495	0,000433704	0,015787861
gene49996	979,9368717	2,147329974	0,566345121	3,791557291	0,000149706	0,008997972
gene45927	50,66042587	2,147547478	0,642205451	3,344019385	0,00082574	0,022292812
gene53938	27,76725853	2,147559809	0,62206297	3,452318999	0,00055579	0,018038352
gene11388	48,60498166	2,148061262	0,616419962	3,484736695	0,000492622	0,017019452
gene31246	46,15399119	2,151027838	0,485059985	4,434560471	9,22603E-06	0,001876214
gene13397	81,83276155	2,151464979	0,525826226	4,091589335	4,28427E-05	0,004491341
gene22357	85,87621957	2,153565301	0,697078731	3,089414731	0,002005513	0,035994095
gene34140	195,3433955	2,154927046	0,523935584	4,112961805	3,90615E-05	0,004277314
gene51261	214,4159438	2,162172093	0,592520949	3,649106582	0,000263154	0,012022844
gene43569	626,3080927	2,1631764	0,52964885	4,084170862	4,42345E-05	0,004551187
gene6257	64,28263809	2,171602109	0,520739984	4,170223482	3,04301E-05	0,003690776
gene22845	155,9731673	2,17403214	0,461785089	4,707887266	2,50297E-06	0,000867922
gene48369	22,68990389	2,174869309	0,661848299	3,286054088	0,001016015	0,025141955
gene50961	90,53512588	2,176066325	0,721179252	3,017372337	0,002549764	0,040305944
gene28721	38,79415369	2,177042026	0,507659841	4,28838732	1,79975E-05	0,002808845
gene35951	29,71669991	2,177645532	0,605218248	3,598116117	0,000320531	0,01354592
gene34519	23,73561069	2,17835007	0,619299588	3,517441498	0,000435728	0,015797782
gene6501	20,68598777	2,179995178	0,649456231	3,356646799	0,000788938	0,021796132
gene27318	282,8392627	2,181377936	0,619794384	3,519518716	0,000432331	0,015767002
gene21570	76,55542871	2,181717294	0,477550684	4,568556527	4,91095E-06	0,001229874
gene16499	50,54145026	2,181871264	0,599329581	3,640519899	0,000272088	0,012244869
gene29644	178,8126512	2,182183527	0,560593136	3,89263333	9,9162E-05	0,007095327
gene39832	81,7212709	2,182880222	0,457552861	4,770771655	1,83521E-06	0,000729957
gene56676	723,2424156	2,185846403	0,527582794	4,14313436	3,42591E-05	0,00397685
gene28919	32,32432639	2,188215129	0,739921572	2,957360902	0,003102847	0,044497723
gene10800	34,62853573	2,191734265	0,488760415	4,484271229	7,31636E-06	0,001583084
gene3889	23,04122205	2,192651613	0,590665389	3,712172159	0,000205488	0,010566231
gene42489	119,0243701	2,192717306	0,7253898	3,022812432	0,002504374	0,039938566
gene51348	676,3755397	2,194172589	0,591454169	3,709793089	0,000207429	0,010574278
gene33393	367,917219	2,195115605	0,691830321	3,172910378	0,001509191	0,031064757
gene57875	438,7994054	2,19768278	0,598947287	3,669242396	0,00024327	0,011462949
gene56196	15,02702689	2,211682447	0,706140367	3,132071964	0,001735773	0,033367064
gene8097	104,6822361	2,212362601	0,559096274	3,957033345	7,58863E-05	0,006251726
gene23245	74,50246792	2,219426	0,484115084	4,584500819	4,55072E-06	0,001229874
gene15214	201,8605036	2,225803621	0,413127535	5,387691289	7,13685E-08	9,19192E-05
gene44478	101,4717769	2,227471145	0,526336211	4,232030968	2,31591E-05	0,003182269
gene17316	1051,687825	2,228857053	0,562661701	3,9612738	7,4551E-05	0,006171592
gene10590	135,5768916	2,240619537	0,65659844	3,412465521	0,000643781	0,019455125
gene40388	53,27636096	2,241102315	0,458830756	4,884376834	1,03756E-06	0,000519839
gene50020	68,91354726	2,244948358	0,568962912	3,945684879	7,95722E-05	0,00639269
gene7425	15,51995848	2,253294056	0,718922012	3,13426772	0,001722836	0,033242426
gene43503	66,54329784	2,259407854	0,759901273	2,973291311	0,002946247	0,043427418
gene51919	281,8603766	2,262475207	0,579763886	3,902407965	9,52405E-05	0,006979101
gene42847	401,8143862	2,262970692	0,488871531	4,628968036	3,67492E-06	0,00109226
gene1674	45,87733144	2,263516192	0,55423137	4,084063652	4,42549E-05	0,004551187
gene38839	164,769684	2,271508793	0,576351411	3,94118718	8,10793E-05	0,006430946
gene37509	43,49089637	2,273276498	0,760403175	2,989567341	0,002793729	0,042450549
gene6979	1219,026868	2,277115669	0,544280629	4,183716168	2,86782E-05	0,003607719
gene33434	23,70526698	2,281647007	0,716885985	3,182719506	0,001458989	0,030517067
gene9218	130,5889786	2,286202528	0,779459292	2,933062126	0,003356367	0,046505976
gene26109	26,91784556	2,287313966	0,710377395	3,219857476	0,001282543	0,028456893
gene17711	151,8603274	2,301369714	0,757187083	3,039367372	0,002370756	0,038838175
gene7380	121,014565	2,30394472	0,714277205	3,225561033	0,00125726	0,028103404
gene30334	1034,872983	2,305686575	0,530443508	4,346714664	1,38192E-05	0,002405574
gene49056	61,4338021	2,310635646	0,498660981	4,633680461	3,59221E-06	0,00107954
gene30349	19,98676695	2,313828353	0,627372902	3,688122879	0,000225915	0,011029442
gene16400	110,945099	2,314370007	0,758728216	3,050328114	0,002285915	0,038201
gene44770	55,34505436	2,316235833	0,676698303	3,422848589	0,000619686	0,019133154
gene42852	30,22201021	2,321906742	0,704613706	3,295290344	0,0009832	0,024746719
gene48619	54,94288833	2,321975962	0,696736236	3,332647053	0,00086024	0,022743803
gene25501	58,1948152	2,328903715	0,623758735	3,733661086	0,000188716	0,01000826
gene14830	39,69991326	2,330929706	0,771748991	3,020321028	0,002525069	0,040067713
gene1559	360,5120904	2,336034954	0,558512452	4,182601382	2,88192E-05	0,003608676
gene39836	242,1418086	2,337353219	0,540965742	4,320704689	1,55532E-05	0,002555673
gene30132	119,0878739	2,341919726	0,61002006	3,839086417	0,000123493	0,008126798
gene31852	109,9576722	2,344804783	0,672953473	3,484349031	0,000493336	0,017019452
gene42927	148,2439041	2,351702958	0,544799362	4,316640443	1,58422E-05	0,002581227
gene16677	34,7140733	2,354556397	0,659923293	3,567924365	0,00035982	0,01438694
gene21728	94,46843126	2,358664543	0,510981257	4,615951198	3,91299E-06	0,0011259
gene20130	108,7185612	2,36178748	0,666566724	3,543212397	0,000395284	0,015273217
gene34362	371,4126904	2,364285643	0,738171416	3,202895142	0,001360535	0,029415182
gene14604	48,40214544	2,367988627	0,660726257	3,583917848	0,000338479	0,013870955
gene50532	169,6246969	2,369637744	0,604360229	3,920902847	8,82178E-05	0,006809518
gene36770	26,19839948	2,370628986	0,556636646	4,25884462	2,05486E-05	0,003020536
gene55341	142,3795212	2,375172269	0,478879417	4,95985458	7,0546E-07	0,000420786
gene39997	61,03355367	2,375752376	0,81136663	2,928087362	0,003410542	0,047035413
gene31856	43,80179341	2,378529365	0,668692766	3,556983845	0,000375137	0,014855544
gene8451	34,26921977	2,380355975	0,732876247	3,247964422	0,001162338	0,027090617
gene3006	252,3781668	2,383748723	0,66482724	3,585516027	0,000336412	0,013838565
gene28543	93,40458147	2,385429881	0,555198464	4,296535446	1,73488E-05	0,002771491
gene56972	76,59679583	2,396187061	0,652585788	3,671834578	0,000240816	0,011451493
gene56028	84,81059509	2,398113791	0,692914149	3,460910412	0,000538352	0,017868752
gene26595	364,2509064	2,398699812	0,634205588	3,782211729	0,000155441	0,009199594
gene31095	282,0289766	2,4051023	0,531566554	4,52455536	6,05226E-06	0,00138725
gene3764	151,2468837	2,41580771	0,476337716	5,071628023	3,94427E-07	0,000288326
gene22626	29,64445769	2,416152226	0,615092729	3,92811053	8,56159E-05	0,006692637
gene32323	77,86827123	2,436525028	0,838495488	2,905829623	0,003662808	0,048970509
gene16237	79,30381459	2,436843018	0,8032842	3,033600084	0,002416545	0,039177391
gene46554	362,6647888	2,442108975	0,521525563	4,682625642	2,83223E-06	0,000945722
gene12523	42,37339469	2,442799769	0,806822598	3,027678916	0,002464398	0,039553414
gene19591	73,182101	2,445539365	0,551707967	4,432670021	9,30733E-06	0,001878621
gene51902	20,81309491	2,451592961	0,795874665	3,080375677	0,002067396	0,036332837
gene14738	90,9504015	2,454588364	0,669161512	3,668155328	0,000244307	0,011491765
gene9346	230,2383803	2,455549158	0,532744955	4,609239626	4,04144E-06	0,00115062
gene5891	412,0057555	2,455856223	0,59983639	4,094210124	4,2361E-05	0,004475539
gene51627	20,91438873	2,459856864	0,695506756	3,536783566	0,000405031	0,015403077
gene4272	14,01066561	2,461272785	0,792938321	3,10399021	0,001909296	0,035034425
gene6059	346,2796652	2,468212406	0,649292799	3,801385769	0,000143889	0,008860335
gene2769	54,29716248	2,486144996	0,48479071	5,128285148	2,92393E-07	0,000237911
gene17034	85,09243489	2,488475	0,588012161	4,232012812	2,31609E-05	0,003182269
gene37501	15,09339664	2,489508102	0,777061692	3,20374576	0,001356522	0,029369486
gene1476	13,76985066	2,495670364	0,808015708	3,088640902	0,002010743	0,036023537
gene47225	81,30535466	2,523545302	0,804817061	3,135551447	0,001715313	0,033162317
gene31329	86,91521161	2,529257917	0,631032997	4,008123078	6,12032E-05	0,00552413
gene32700	80,2583214	2,535381532	0,689194683	3,678759563	0,000234371	0,011279421
gene50369	23,90633899	2,538345164	0,815601085	3,112238583	0,001856744	0,03459074
gene25938	21,60346067	2,543966427	0,865175386	2,940405458	0,00327783	0,046006991
gene46654	123,2758879	2,548031521	0,467187306	5,453982781	4,9254E-08	8,12379E-05
gene43645	313,1178612	2,56161898	0,656575047	3,901486954	9,56036E-05	0,006979101
gene46860	2005,639048	2,563570942	0,872624904	2,937769631	0,003305826	0,046155473
gene57762	171,8629069	2,564520104	0,631813533	4,058982551	4,9287E-05	0,004778012
gene20530	25,94635864	2,566606395	0,727139529	3,529730253	0,000415984	0,015604864
gene45302	41,78887097	2,570733068	0,780272341	3,294661277	0,000985404	0,024746719
gene54050	13,87609216	2,574769681	0,885526669	2,907613933	0,003641977	0,048764623
gene6247	84,3920777	2,582354695	0,646619076	3,993625911	6,50705E-05	0,005770367
gene42976	18,75405828	2,585686997	0,637671094	4,054891342	5,01576E-05	0,004826275
gene628	61,14583703	2,587229555	0,808015167	3,201956673	0,001364975	0,029464075
gene24578	52,14092902	2,591700198	0,846953154	3,060027802	0,002213164	0,037535908
gene13744	93,7968304	2,592713959	0,769417662	3,36970944	0,000752475	0,021400827
gene37243	60,08582545	2,599466531	0,857356054	3,031956814	0,00242974	0,039328048
gene49841	58,18768639	2,60950001	0,714525416	3,652074441	0,00026013	0,011975653
gene47376	47,64740323	2,612852226	0,487731182	5,357156407	8,45419E-08	9,52752E-05
gene45201	15,89970002	2,612968127	0,778045123	3,358376075	0,000784019	0,021775214
gene19211	12,78094059	2,613103983	0,801154339	3,261673634	0,001107566	0,026274574
gene39035	81,82892692	2,613222197	0,770475408	3,391700982	0,000694602	0,020401957
gene18423	46,04416301	2,617162159	0,801399163	3,265741071	0,00109178	0,026022867
gene12265	31,15296956	2,621037309	0,64436451	4,067631395	4,74934E-05	0,00475575
gene53440	44,06390802	2,631281396	0,763780976	3,445073234	0,000570905	0,018252079
gene53066	12,87800927	2,634351392	0,814338701	3,234957873	0,001216607	0,027681976
gene30436	57,68483282	2,640030922	0,464613345	5,682210699	1,32965E-08	3,99588E-05
gene48843	33,50237866	2,643368745	0,547076385	4,831809266	1,35298E-06	0,000598884
gene4260	89,69857601	2,654615207	0,616300522	4,30733889	1,6523E-05	0,002676039
gene40485	112,0579022	2,656007959	0,781401542	3,399030864	0,000676251	0,020036497
gene32409	60,7528316	2,656111249	0,775494482	3,425054993	0,000614675	0,019018036
gene23088	252,0839628	2,662793276	0,672241063	3,961069059	7,46149E-05	0,006171592
gene40985	76,13273811	2,667557296	0,773971749	3,446582255	0,000567726	0,018171926
gene6780	25,39632529	2,670586594	0,87672996	3,046076576	0,002318488	0,038424105
gene51175	133,4408072	2,681543646	0,632321189	4,240793589	2,22731E-05	0,003170633
gene13466	36,25737205	2,701312621	0,83505656	3,234885816	0,001216914	0,027681976
gene36164	26,163643	2,70441137	0,693824292	3,897833211	9,70572E-05	0,007019002
gene34620	29,14424871	2,712219723	0,777668827	3,487628188	0,000487325	0,016926247
gene15423	36,84773719	2,727388352	0,797967556	3,417918851	0,000631019	0,019328276
gene34978	21,41750431	2,729851194	0,916903961	2,977248774	0,002908479	0,043222875
gene22175	173,3275689	2,736220611	0,476696238	5,739966867	9,46951E-09	3,65888E-05
gene47488	109,0845676	2,738124404	0,787925691	3,475104866	0,000510654	0,017347076
gene7451	69,52853704	2,745039843	0,640318116	4,286993876	1,81107E-05	0,002808845
gene16225	5182,390169	2,749444959	0,926878841	2,966347744	0,003013595	0,043845462
gene20678	287,6971326	2,75109855	0,660185343	4,167160901	3,08417E-05	0,003723995
gene37997	100,3182734	2,754949595	0,848242205	3,247833671	0,001162872	0,027090617
gene28706	27,7201997	2,765438729	0,687775071	4,02084758	5,79891E-05	0,005280915
gene18422	32,4197522	2,769878186	0,803347494	3,447920366	0,000564921	0,01816962
gene3012	482,8226811	2,777543791	0,565976345	4,907526285	9,22323E-07	0,0005008
gene1245	178,5995397	2,781055745	0,73945143	3,760971489	0,000169255	0,009637542
gene5385	20,33085823	2,782029815	0,936252332	2,971453016	0,002963942	0,043544674
gene29586	12,82162149	2,782389419	0,884893094	3,144322673	0,001664718	0,032708926
gene56411	138,5031057	2,785759619	0,5965965	4,669419982	3,02051E-06	0,000972606
gene24418	29,80800231	2,787843659	0,833881412	3,34321358	0,000828141	0,022292812
gene38664	23,02477079	2,79133418	0,850152513	3,283333445	0,001025872	0,025270284
gene2564	29,56150898	2,797839936	0,574640966	4,868848728	1,1225E-06	0,000542149
gene33204	67,13183381	2,799475037	0,922225779	3,035563635	0,002400866	0,039029287
gene13931	36,05489978	2,813063264	0,503143888	5,590971753	2,25802E-08	5,30052E-05
gene21220	43,14724221	2,816015326	0,746159341	3,774013364	0,000160642	0,00942492
gene36725	94,46581783	2,819548083	0,65237642	4,321965041	1,54646E-05	0,002555673
gene47098	809,2410386	2,833301331	0,801463721	3,535158556	0,000407531	0,015403077
gene43673	104,852533	2,837628493	0,608187535	4,665713009	3,07549E-06	0,00097862
gene35773	77,71093452	2,838063765	0,712513643	3,983171122	6,80018E-05	0,005896323
gene32613	964,3237827	2,843732698	0,608647983	4,672212475	2,97972E-06	0,000972606
gene45055	17,94805648	2,845098022	0,833085661	3,415132626	0,00063751	0,019352102
gene18019	170,7615509	2,862043724	0,750885112	3,811560089	0,000138092	0,008688359
gene5806	15,39212224	2,883869174	0,93059488	3,098952331	0,001942063	0,035360636
gene11345	442,4158129	2,90133282	0,636815124	4,556004894	5,21357E-06	0,001279981
gene19156	308,0004436	2,921224922	0,595343506	4,906788923	9,25796E-07	0,0005008
gene39141	15,13619024	2,943532392	0,978013571	3,009705059	0,002615015	0,040907061
gene48133	108,9814836	2,957012114	0,74019397	3,994915162	6,47174E-05	0,005757935
gene24722	59,04252841	2,961300319	0,635431892	4,660295393	3,15756E-06	0,000993052
gene45530	105,7062696	2,962091517	0,643813989	4,600849884	4,20771E-06	0,001173256
gene4232	45,08597502	2,964976282	0,588131809	5,041346573	4,62267E-07	0,000312574
gene16329	88,48977555	2,9741637	0,448269879	6,63476143	3,25028E-11	4,39551E-07
gene14085	790,6102837	2,978545375	0,65127713	4,573391626	4,79892E-06	0,001229874
gene32687	46,99603417	2,998958024	0,613997214	4,884318623	1,03787E-06	0,000519839
gene29871	19,81643318	3,007151014	0,874600374	3,438314346	0,000585348	0,018546323
gene56171	38,35285676	3,011745121	0,908231091	3,316055957	0,000912975	0,02356334
gene11124	19,62718478	3,017109668	0,987329714	3,055827883	0,002244401	0,037740207
gene39364	34,40229928	3,019929977	0,576508126	5,238312939	1,62051E-07	0,000156536
gene3428	30,981283	3,022844026	0,809241498	3,735404122	0,000187414	0,009958715
gene238	44,67949252	3,033245748	0,596364099	5,086231303	3,65249E-07	0,000280981
gene18419	29,3686195	3,05490691	0,983963451	3,104695511	0,00190475	0,034987572
gene20232	27,84003226	3,057662809	0,730772027	4,184154147	2,8623E-05	0,003607719
gene15637	12,50682389	3,059791751	0,844695573	3,622360349	0,000291927	0,012727924
gene3176	32,17666499	3,073280781	0,616350838	4,986252298	6,15617E-07	0,000387223
gene44251	30,78424273	3,074022948	1,040026042	2,955717284	0,003119429	0,044617235
gene49223	36,66738303	3,082614277	0,6196244	4,974972379	6,52569E-07	0,000401137
gene22499	92,11452386	3,086456462	0,776825123	3,973167666	7,09231E-05	0,006013344
gene15081	124,4025387	3,104202582	0,974457771	3,185569119	0,001444696	0,030451656
gene52377	207,8680252	3,140131429	0,656076354	4,786228627	1,69944E-06	0,000696438
gene19567	10,97006959	3,141815601	1,085143154	2,895300578	0,003787956	0,049686156
gene35598	39,99814849	3,147871386	0,565149376	5,569981173	2,54767E-08	5,30052E-05
gene54339	32,85635761	3,160451109	0,631153181	5,007423244	5,51635E-07	0,00035524
gene4352	18,30945903	3,161696683	1,013460057	3,119705271	0,001810321	0,034073588
gene49560	12,13862217	3,174995041	0,864939947	3,670769341	0,000241821	0,011451493
gene9166	62,76455487	3,178986573	0,784134376	4,054134943	5,03202E-05	0,004826275
gene2857	11,52220289	3,18177858	0,847763744	3,753143021	0,000174631	0,009698663
gene19016	34,80901353	3,194204601	0,714239274	4,472177203	7,74272E-06	0,001662043
gene47332	98,74455085	3,208921274	0,594367813	5,398881309	6,70577E-08	9,06855E-05
gene34595	19,59464264	3,211496507	1,102637503	2,912558749	0,003584808	0,048311255
gene51841	23,49847013	3,228331261	1,004794607	3,21292654	0,001313899	0,028871673
gene43462	42,39127098	3,265417381	0,637163147	5,12493134	2,97646E-07	0,000237911
gene45934	22,05091893	3,26564858	0,937934739	3,481743926	0,00049816	0,017103608
gene22561	170,5270794	3,265989775	0,599530826	5,447576059	5,10609E-08	8,12379E-05
gene50201	28,46965824	3,279329792	0,706901024	4,639022549	3,50061E-06	0,00107592
gene49815	104,6172265	3,286534124	0,686064593	4,790415007	1,66437E-06	0,000692556
gene38694	76,20731145	3,287345738	0,710948454	4,623887596	3,76614E-06	0,001095305
gene6415	45,44933665	3,294112584	0,922148314	3,57221559	0,000353974	0,014289447
gene34217	14,29962208	3,297181905	1,050759255	3,137904224	0,001701605	0,033061206
gene45029	108,9499249	3,298425665	0,985535625	3,34683555	0,000817397	0,022241582
gene37364	52,86304118	3,301457906	0,780847141	4,228046353	2,35729E-05	0,003183671
gene21051	149,3539886	3,318101081	1,039436844	3,192210378	0,001411885	0,030127645
gene21492	39,43920119	3,321508665	1,082128184	3,069422563	0,00214473	0,036948097
gene14307	35,50738335	3,330759958	0,869867261	3,829043932	0,000128642	0,008323879
gene48330	153,6974867	3,332941089	0,547473466	6,087858675	1,14431E-09	1,03167E-05
gene9117	20,60728463	3,342383729	1,083012064	3,086192519	0,002027375	0,036074045
gene48140	49,04806981	3,353970013	0,711406488	4,714562025	2,42231E-06	0,000858438
gene9022	19,20511359	3,381005188	1,034202196	3,269191654	0,001078552	0,025884296
gene46201	13,74654057	3,384051309	1,100775653	3,074242511	0,002110378	0,036641456
gene3142	22,48982694	3,386130638	0,754319282	4,488988571	7,15621E-06	0,00156092
gene44528	86,28261268	3,393229334	0,723285352	4,691411657	2,71326E-06	0,000922994
gene11583	15,76597828	3,436921408	1,105932955	3,107712265	0,001885415	0,034856342
gene11165	80,15023906	3,446933297	0,68712002	5,016493769	5,2623E-07	0,000347145
gene3568	10,88593844	3,475213882	0,950693855	3,655450033	0,000256731	0,011951479
gene24151	24,50280178	3,525632164	1,107958082	3,182098873	0,001462119	0,030517067
gene18897	15,15323053	3,53915069	1,152915889	3,069738846	0,00214246	0,036932518
gene24918	23,05558806	3,612940722	0,882217257	4,095295909	4,2163E-05	0,004472084
gene5062	47,05329425	3,615958627	0,888365134	4,070351807	4,69422E-05	0,004719872
gene500	25,30745446	3,617870973	0,792670493	4,564154974	5,0151E-06	0,001244436
gene43205	115,4204773	3,62199109	0,946872031	3,825217106	0,000130657	0,008434074
gene13016	39,82797588	3,635557776	0,626628663	5,801773827	6,5617E-09	3,54949E-05
gene29038	30,92981565	3,69647096	0,969710473	3,811932595	0,000137884	0,008688359
gene2415	10,73034441	3,716484733	1,111231579	3,344473649	0,000824389	0,022292812
gene7942	14,27965588	3,720146176	1,208179424	3,079133862	0,002076034	0,036342035
gene15811	17,47267483	3,774787394	0,793381051	4,757849196	1,95667E-06	0,000766985
gene47885	20,6634895	3,777358337	0,748027885	5,049756049	4,42375E-07	0,000312535
gene45510	18,28296769	3,820105487	0,913737074	4,180749143	2,9055E-05	0,003621435
gene32580	21,88087299	3,835946458	1,299886806	2,950984993	0,003167623	0,045008598
gene12747	26,76675848	3,881086026	1,080550371	3,591767798	0,000328442	0,013727651
gene26438	28,29590457	3,923403074	1,345090407	2,916832248	0,003536059	0,047945888
gene15218	177,454209	3,928803423	0,999476884	3,93085972	8,46426E-05	0,006635738
gene33024	15,01121166	3,953852538	1,168237841	3,38445854	0,000713188	0,020718352
gene9288	11,490905	3,960558673	1,104218586	3,58675241	0,000334822	0,013825846
gene28732	14,2020954	4,030284094	0,894540896	4,505421846	6,62412E-06	0,001458847
gene37995	31,6725164	4,127562604	0,748852707	5,511848412	3,55085E-08	6,85998E-05
gene49983	22,83575755	4,166533074	1,199175801	3,474497292	0,000511812	0,017347076
gene24763	103,7186174	4,258611643	1,213624732	3,509002027	0,000449791	0,016108549
gene48928	47,64099638	4,325809933	0,992271885	4,359500656	1,3036E-05	0,002350557
gene52368	14,74703746	4,349627561	1,114956425	3,901163726	9,57314E-05	0,006979101
gene6166	16,60344974	4,353191924	1,244200208	3,49878733	0,000467379	0,016438499
gene16246	12,77326523	4,452547408	1,229276095	3,622088988	0,000292234	0,012727924
gene51277	134,3298796	4,60829864	1,122867495	4,104044921	4,05989E-05	0,00437481
gene18820	9,797988171	4,708596025	1,377742981	3,417615687	0,000631722	0,019328276
gene6009	21,5715481	4,884764777	1,256871414	3,886447508	0,000101722	0,007240191
gene18455	11,71228306	4,922570851	1,546070483	3,183923957	0,001452932	0,030486769
gene41816	16,92529883	4,937346543	1,079476195	4,573835503	4,78876E-06	0,001229874
gene41890	92,76929464	5,206276249	0,993509517	5,240288252	1,60326E-07	0,000156536
gene21619	9,718558504	5,676668803	1,566841364	3,623001622	0,000291204	0,012727924
gene39083	10,26774802	5,835683451	1,986647442	2,937452981	0,003309203	0,04615989
gene53577	11,03066145	5,873798815	1,476249253	3,978866578	6,92446E-05	0,005926767
gene21357	13,49859178	6,218711957	1,419979565	4,379437642	1,18986E-05	0,002204256
gene33195	14,32700941	6,249003916	1,580924078	3,952753964	7,72569E-05	0,006303296
gene25733	27,59430071	6,415568119	1,780637992	3,60296037	0,000314614	0,013379484
gene9776	34,05124415	6,469451203	1,635132239	3,956530883	7,60461E-05	0,006251726
gene5798	17,90930581	6,537309142	2,109986917	3,098269989	0,00194654	0,035360636
gene29369	9,805677936	6,703440832	1,835033241	3,653035096	0,000259159	0,011975653
gene15298	22,87060367	6,903367642	1,951377853	3,537688834	0,000403645	0,015403077

## Sheet: Table S5
Table S5. Differentially expressed genes (DEGs) from Wald test (WT) for ash genotype FAR3, at 28 days post inoculation (dpi).
GenID	baseMean	log2FoldChange	lfcSE	stat	pvalue	padj
gene15259	23,40329839	-6,036115176	1,466219444	-4,116788384	3,84189E-05	0,022531857
gene39156	387,2338974	-5,057584886	1,271738439	-3,976906517	6,98176E-05	0,030407642
gene21490	251,1571317	-4,236494429	0,614329936	-6,896122396	5,34412E-12	3,91629E-08
gene20195	65,24722926	-3,718473038	0,741874453	-5,012267265	5,37924E-07	0,000797005
gene4194	49,55366918	-3,512362084	0,678942439	-5,173284042	2,30015E-07	0,000462511
gene974	437,4767694	-3,202975788	0,681774197	-4,698000894	2,6272E-06	0,002869125
gene12571	92,95327231	-3,117152132	0,442986491	-7,036675377	1,96881E-12	2,7712E-08
gene20185	184,7046524	-2,886769278	0,73548031	-3,925012319	8,67253E-05	0,035902999
gene53581	125,6697646	-2,842721457	0,695012074	-4,090175642	4,31047E-05	0,023792929
gene42260	109,5540949	-2,824022417	0,722428494	-3,909068426	9,26527E-05	0,036804615
gene55223	1712,737983	-2,782688724	0,682725826	-4,075850975	4,58464E-05	0,024286247
gene53814	62,91733128	-2,637738045	0,517436665	-5,097702242	3,43801E-07	0,00062476
gene18387	273,3889601	-2,527398479	0,652271841	-3,874762515	0,000106729	0,039533165
gene9348	117,2299971	-2,510869228	0,608511105	-4,126250461	3,68726E-05	0,0220851
gene9786	39,10201902	-2,484988063	0,612157301	-4,059394633	4,92001E-05	0,024866416
gene30628	20,95259127	-2,462774869	0,612204096	-4,022800377	5,75102E-05	0,027440182
gene27453	1079,694966	-2,459794281	0,511290197	-4,810955297	1,50211E-06	0,001922081
gene42258	608,4177407	-2,420758985	0,635825301	-3,807270614	0,000140509	0,046534916
gene49907	636,6435554	-2,411177777	0,486854138	-4,952567085	7,32408E-07	0,00098181
gene13841	582,0561112	-2,339876544	0,418303045	-5,593735383	2,22236E-08	8,93736E-05
gene9356	125,5429497	-2,283288419	0,549907414	-4,152132453	3,29392E-05	0,020606001
gene14182	162,7480447	-2,26328082	0,582300395	-3,886792523	0,000101578	0,039310096
gene51983	87,07369648	-2,240985832	0,576961969	-3,884113601	0,000102704	0,039310096
gene5876	425,0093399	-2,209774301	0,405638424	-5,447645411	5,1041E-08	0,000159651
gene17854	273,9134616	-2,167632073	0,426692847	-5,080075963	3,77284E-07	0,00062476
gene39479	117,5917854	-2,15626062	0,51239219	-4,208223044	2,57387E-05	0,018415169
gene33197	340,6358541	-2,13310732	0,398858599	-5,348028918	8,89173E-08	0,000208592
gene12504	92,08826691	-2,100630938	0,404027297	-5,199230232	2,00116E-07	0,000433342
gene1098	96,7072883	-2,069743783	0,533078092	-3,88262773	0,000103334	0,039310096
gene24040	165,077599	-2,040601481	0,507969132	-4,017176149	5,88997E-05	0,027634756
gene46823	58,51159903	-2,036898191	0,483641254	-4,211589013	2,53581E-05	0,018415169
gene28760	1059,178298	-2,035301864	0,400421831	-5,082894354	3,71726E-07	0,00062476
gene3871	151,4959832	-2,016994187	0,36880708	-5,468968185	4,52663E-08	0,000159286
gene16958	116,0309987	2,016534774	0,532710739	3,78542167	0,000153448	0,048881363
gene4001	246,4330172	2,08951396	0,553978325	3,771833416	0,000162052	0,049586284
gene53081	252,9528099	2,124601735	0,506486235	4,194786726	2,73128E-05	0,018693822
gene46998	106,8343626	2,129369515	0,549434661	3,875564589	0,000106378	0,039533165
gene19845	32,19265371	2,219865457	0,529795557	4,190041662	2,78903E-05	0,018693822
gene3931	79,73305305	2,334652372	0,58419107	3,996384902	6,43171E-05	0,029327971
gene22561	70,59788546	2,340623726	0,547195263	4,277492668	1,8901E-05	0,016123714
gene56067	192,3943533	2,407403943	0,605549196	3,975571197	7,02105E-05	0,030407642
gene30159	86,57443621	2,478003597	0,651936956	3,800986544	0,000144121	0,047176208
gene52930	582,1953058	2,504957223	0,386278982	6,484839565	8,88263E-11	5,0011E-07
gene3378	76,95007971	2,536804309	0,627572185	4,042251026	5,29405E-05	0,026146112
gene50547	447,3855757	2,549870442	0,600060565	4,249355131	2,14387E-05	0,017243437
gene4698	35,8662992	2,621322403	0,635219118	4,126642802	3,68097E-05	0,0220851
gene12922	288,8222968	2,87416799	0,719373932	3,995374121	6,45922E-05	0,029327971
gene10320	35,1836851	3,148847451	0,740795081	4,250632235	2,13168E-05	0,017243437
gene5668	15,2614929	3,319576867	0,81519559	4,072123191	4,65865E-05	0,024286247
gene41238	101,8664421	3,693852546	0,936816173	3,942985456	8,04735E-05	0,034324402
gene11867	36,04169885	4,633821906	1,162277431	3,986846671	6,69573E-05	0,02991927
gene13940	8,989247938	5,56248047	1,470132591	3,783659041	0,000154539	0,048881363
gene41890	110,8172248	7,710152546	1,060800987	7,268236585	3,64211E-13	1,02529E-08

## Sheet: Table S6
Table S6. Differentially expressed genes (DEGs) from Wald test (WT) for ash genotype FS36, at 7 days post inoculation (dpi).
GenID	baseMean	log2FoldChange	lfcSE	stat	pvalue	padj
gene46247	10,02153069	-7,42535279	1,748366825	-4,24702224	2,1663E-05	0,000420774
gene36828	7,694749354	-7,075715499	1,617244512	-4,37516742	1,21339E-05	0,000267922
gene54527	10,19965052	-6,467670861	1,919653779	-3,369186117	0,000753905	0,006624151
gene47128	8,838828275	-6,268322103	2,060789064	-3,041709708	0,002352386	0,015432329
gene35833	1016,290741	-6,134231281	1,498254012	-4,0942532	4,23531E-05	0,00070639
gene484	29,32181327	-6,091659924	1,05362456	-5,781622936	7,39834E-09	5,83948E-07
gene1300	214,124474	-6,007784084	1,954256609	-3,074204307	0,002110648	0,014250691
gene37411	7,288573253	-5,994952151	2,315697827	-2,588831791	0,009630212	0,043578577
gene35125	4600,842187	-5,913865382	1,486291458	-3,97894057	6,9223E-05	0,001042812
gene1290	6,648100897	-5,848939054	2,086561783	-2,803146833	0,005060662	0,027316134
gene4504	6,428081794	-5,826171284	1,627762763	-3,579250869	0,000344581	0,003596839
gene47329	6,388473931	-5,809602706	2,091301435	-2,777984373	0,005469725	0,028830265
gene52767	5,786885949	-5,649683101	1,686987404	-3,348977644	0,000811103	0,007008053
gene31356	5,820869382	-5,63250486	2,107500257	-2,672599845	0,007526597	0,03646814
gene12845	5,588841052	-5,616305551	1,692554238	-3,318242585	0,000905858	0,007610835
gene57354	7,203572587	-5,270776396	1,581699697	-3,332349627	0,00086116	0,007338717
gene32206	6,994778086	-5,140959313	1,624192968	-3,165239238	0,001549555	0,0113128
gene22788	26,01274612	-4,90775176	1,177900077	-4,166526394	3,09276E-05	0,000551969
gene52742	19,68858538	-4,906158291	1,11149268	-4,41402663	1,01465E-05	0,000232847
gene8449	596,5533632	-4,86608033	1,101247063	-4,418699938	9,92964E-06	0,000229183
gene34518	193,7783672	-4,815174364	0,896913676	-5,368604018	7,93484E-08	4,17137E-06
gene8124	16,98611477	-4,761122454	1,834311593	-2,595590886	0,009442843	0,04296662
gene22773	215,9509336	-4,755154099	0,821237999	-5,790226591	7,02915E-09	5,61131E-07
gene35128	15477,02515	-4,744882275	1,653030931	-2,870413485	0,004099354	0,023409709
gene50338	348,6419634	-4,74224087	1,200428049	-3,950458234	7,80017E-05	0,0011431
gene36389	12,24355289	-4,663507078	1,363351591	-3,420619529	0,000624787	0,005752151
gene1277	37,41056322	-4,647453056	1,075587224	-4,32085186	1,55428E-05	0,000323558
gene43347	9719,256996	-4,457367454	1,274359185	-3,497732433	0,000469232	0,004619772
gene35013	17,68192184	-4,454539052	1,234107608	-3,609522398	0,000306761	0,003290755
gene51412	9,328860867	-4,36712585	1,384830781	-3,153544758	0,001613005	0,011678656
gene34705	62,6914081	-4,360267655	0,993777643	-4,387568674	1,14625E-05	0,000256738
gene49244	1260,32759	-4,324412702	1,167325165	-3,70454851	0,000211768	0,002484811
gene11201	93,03079472	-4,267006964	0,957846739	-4,454790927	8,3975E-06	0,000200424
gene488	32,95174646	-4,25932627	0,942757769	-4,517943434	6,24432E-06	0,00015692
gene12097	7,972028132	-4,240384623	1,237219625	-3,427349954	0,000609503	0,005645711
gene11245	692,8737602	-4,223897219	1,18306634	-3,570296165	0,000356578	0,003695011
gene44217	14,9280219	-4,212030062	1,354620092	-3,109381063	0,001874797	0,012999709
gene45418	5,958407512	-4,209816188	1,517525485	-2,774132118	0,00553492	0,029086355
gene54507	5,786862463	-4,1204008	1,421515789	-2,898596578	0,003748368	0,021867434
gene11190	5959,660053	-4,10308079	1,228594111	-3,339655263	0,000838824	0,007196528
gene5076	7,642709993	-4,045808561	1,534022125	-2,637386056	0,008354769	0,039324815
gene15267	46,45925657	-3,951783963	1,363035616	-2,899252167	0,003740539	0,0218445
gene37804	14,4712928	-3,916032965	1,192674771	-3,283403874	0,001025616	0,008332202
gene50836	1174,366516	-3,900799313	1,250095624	-3,120400742	0,001806052	0,012654555
gene2393	92,78054357	-3,866895313	0,46148404	-8,379261209	5,3261E-17	5,14611E-14
gene50588	17,40466194	-3,84978885	1,410835924	-2,728728965	0,006357894	0,032127715
gene17682	241,2088668	-3,817244074	0,798455232	-4,7807866	1,74611E-06	5,50246E-05
gene51459	73,01965099	-3,807278965	0,957026778	-3,978236612	6,94283E-05	0,001045341
gene57585	7,455982714	-3,763277854	1,126422464	-3,340911579	0,000835038	0,007170631
gene12271	16,35700662	-3,749822352	0,958052564	-3,914004816	9,07778E-05	0,00129445
gene56951	21,45776723	-3,703105491	0,962118049	-3,848909701	0,000118645	0,00157855
gene1287	41,32425195	-3,691187355	0,918031072	-4,020765167	5,80094E-05	0,000909074
gene8107	23,30763166	-3,654699956	1,22957763	-2,972321443	0,002955571	0,018391093
gene682	7,024306999	-3,560697297	1,392249757	-2,55751332	0,010542352	0,046703036
gene48848	253,8545791	-3,528777736	0,860839773	-4,099227114	4,14532E-05	0,000695387
gene35278	30,03698479	-3,504054703	0,63393107	-5,527501124	3,24824E-08	2,00918E-06
gene38180	25,6960779	-3,493145723	0,77247761	-4,522002549	6,12573E-06	0,000154494
gene22536	6,478331744	-3,473204242	1,175972739	-2,953473431	0,003142197	0,019219893
gene47163	58,90220883	-3,439138282	1,094777063	-3,141405131	0,001681393	0,012024662
gene40206	76,44097068	-3,420379433	0,46476756	-7,359333413	1,84831E-13	6,31581E-11
gene47174	15,71368409	-3,371330617	0,949682393	-3,549955904	0,000385296	0,003931629
gene3801	10,40426414	-3,364470803	1,001679469	-3,358829753	0,000782733	0,006807005
gene52887	8,778090804	-3,351914537	1,251580733	-2,678144885	0,007403119	0,036013088
gene16524	35,23764712	-3,33426228	0,733003204	-4,548769038	5,39606E-06	0,000139353
gene28034	21,98640904	-3,320351274	0,778199293	-4,266710728	1,98376E-05	0,000393561
gene13868	7,739916225	-3,315781055	1,297743466	-2,555035831	0,010617687	0,046906818
gene15043	13,80952061	-3,298765296	0,909639698	-3,626452652	0,000287341	0,003138912
gene7386	38,8193703	-3,290059621	0,525186645	-6,264553096	3,73896E-10	4,52679E-08
gene30511	31,7561641	-3,277474683	1,13836922	-2,879096365	0,003988165	0,02292794
gene4251	15,86034063	-3,253603912	0,852546127	-3,816337685	0,000135447	0,001748953
gene3867	14,43402767	-3,227997809	1,096745515	-2,943251434	0,003247845	0,019685456
gene37956	12,39526418	-3,220793961	1,13125565	-2,847096464	0,004411999	0,024700143
gene31595	34,57747034	-3,216799234	1,208071454	-2,66275577	0,007750364	0,037217688
gene49088	115,3030448	-3,216517834	0,538333858	-5,974949909	2,30161E-09	2,1497E-07
gene694	97,71395524	-3,213417685	0,87498209	-3,672552528	0,00024014	0,00273859
gene38590	14,58350489	-3,203736511	1,10577931	-2,897265739	0,003764308	0,021921692
gene33458	11,2221386	-3,179487858	1,042788595	-3,049024389	0,002295858	0,015172159
gene42485	88,37384679	-3,179411241	1,106986039	-2,872133096	0,004077112	0,023309668
gene38294	10,75871132	-3,173209705	1,003776354	-3,161271625	0,001570819	0,011444191
gene9786	35,38343155	-3,168461818	0,758528047	-4,17711887	2,95225E-05	0,000533346
gene26684	8,699472796	-3,166304572	1,122006815	-2,822001196	0,0047725	0,026184736
gene32656	20,69863624	-3,157387405	1,011998903	-3,119951412	0,001808809	0,012670705
gene40466	11,287204	-3,150209382	1,18953471	-2,648270247	0,008090482	0,038416423
gene43813	18,3883296	-3,130017078	0,983155353	-3,183644446	0,001454335	0,010787547
gene51016	209,6446647	-3,1250685	0,288392141	-10,83617776	2,31961E-27	3,24977E-23
gene47514	23,29153508	-3,116901082	0,727430233	-4,284811027	1,82895E-05	0,000370015
gene1335	19,82161985	-3,114911668	0,792152703	-3,932211121	8,41681E-05	0,00121692
gene46489	11,16215689	-3,111541301	0,886528461	-3,509804183	0,000448437	0,004455989
gene40239	88,63136564	-3,107385258	0,407006369	-7,634733747	2,26288E-14	1,0932E-11
gene49544	16,66991455	-3,103761926	0,890192232	-3,486619871	0,000489166	0,004759179
gene41412	607,7414288	-3,086702675	1,115219171	-2,767799152	0,005643622	0,029530215
gene57958	8,657190868	-3,068874594	1,003243825	-3,058951888	0,002221128	0,014815015
gene48587	9,948703593	-3,049357173	0,915382871	-3,331236875	0,00086461	0,007361401
gene46478	10,68621986	-3,038916435	0,897401785	-3,38634989	0,00070829	0,006326519
gene14671	8,370873421	-3,035574701	1,015634227	-2,988846398	0,002800329	0,01762867
gene42668	81,94217144	-3,00878751	0,41356068	-7,275322951	3,45593E-13	1,06412E-10
gene13861	8,125389442	-2,99191522	1,114824718	-2,683753932	0,007280067	0,035562669
gene20145	8,881578511	-2,990190148	1,145875804	-2,609523771	0,009066835	0,041771244
gene40045	107,7404204	-2,969833672	0,468331904	-6,341301219	2,27833E-10	3,02553E-08
gene5449	8,932353016	-2,966107649	1,059563851	-2,799366593	0,005120297	0,027482973
gene51142	10,96566219	-2,962902426	1,023069063	-2,896092289	0,003778413	0,021983206
gene21179	742,6815615	-2,948500165	0,613485552	-4,806144424	1,53869E-06	4,97853E-05
gene27753	36,63423209	-2,941816172	0,882018642	-3,335321988	0,000852007	0,007280644
gene41388	14,4237922	-2,936741869	0,845669842	-3,472681326	0,000515287	0,004954817
gene10323	43,76705164	-2,932709039	0,746806061	-3,927002193	8,60112E-05	0,001237184
gene44725	35,47748334	-2,928094047	0,852991544	-3,432735139	0,000597526	0,005553123
gene51002	229,0253405	-2,926157267	0,281510372	-10,39449184	2,62683E-25	1,8401E-21
gene9544	10,74919616	-2,913359048	0,98397131	-2,960817066	0,003068241	0,018906327
gene4853	43,11909805	-2,910144243	0,731873356	-3,976294834	6,99973E-05	0,001052778
gene37390	28,16140637	-2,910085416	0,864419189	-3,366521072	0,000761228	0,006671754
gene6891	12,58467188	-2,902286723	0,91576102	-3,16926213	0,001528265	0,011204077
gene22060	11,27649965	-2,901712768	0,936584421	-3,098186028	0,001947092	0,013371938
gene49032	58,57207993	-2,896904496	0,479687056	-6,039155022	1,54923E-09	1,51782E-07
gene12415	61,00547115	-2,895364018	0,880475483	-3,288409587	0,001007551	0,008230784
gene22774	12,69173987	-2,889595098	0,873824623	-3,306836431	0,00094356	0,007836017
gene28216	27,91390937	-2,872969936	0,95813557	-2,998500448	0,002713118	0,017215026
gene8848	75,17842357	-2,856035345	0,94520993	-3,021588383	0,002514522	0,016211347
gene20285	17,1710731	-2,821581911	0,960495846	-2,937630519	0,003307309	0,019946364
gene28731	23,77398223	-2,799403614	0,977873664	-2,862745687	0,004199875	0,023838181
gene26066	21,46157932	-2,799025067	1,009002804	-2,774050831	0,005536303	0,029088168
gene41400	14,95585033	-2,795653177	0,840519978	-3,326099619	0,000880704	0,007455389
gene49026	139,151523	-2,781783225	0,549259281	-5,064608507	4,0924E-07	1,69129E-05
gene49030	65,40491787	-2,76038837	0,497585248	-5,547568744	2,89669E-08	1,82805E-06
gene52508	10,94742846	-2,748329666	1,010426494	-2,719969917	0,006528786	0,032771403
gene44227	23,59057409	-2,743793437	0,788440236	-3,480027163	0,000501363	0,004864332
gene38780	7,93002338	-2,725174818	1,005800647	-2,709458209	0,006739319	0,033523119
gene3639	24,79960914	-2,725139901	0,898973281	-3,031391431	0,002434294	0,015842761
gene57994	4502,481923	-2,709179261	0,382253184	-7,087394882	1,3666E-12	3,68194E-10
gene31579	4084,025265	-2,674707865	0,603291985	-4,433521298	9,27063E-06	0,000217024
gene46759	151,87922	-2,671729191	0,625663331	-4,270234579	1,95267E-05	0,0003897
gene28517	8286,267818	-2,668150386	0,657850171	-4,055863334	4,99495E-05	0,000805284
gene12281	12,49706749	-2,667806291	0,841846873	-3,16899234	0,001529684	0,0112065
gene16036	22,79676249	-2,662947653	0,947542568	-2,810372583	0,004948418	0,026897123
gene29405	23,45229792	-2,642439467	0,801716428	-3,2959777	0,000980798	0,00806159
gene28109	23,65377167	-2,638162089	0,825214624	-3,196940545	0,001388936	0,010450584
gene49020	16,88432213	-2,634242369	0,960038769	-2,743891656	0,006071557	0,031082803
gene39283	16,36100796	-2,632613143	0,881475294	-2,9865989	0,002820996	0,017732525
gene11309	24,20824889	-2,632020457	0,77104982	-3,413554338	0,000641214	0,005869588
gene47143	9,837622063	-2,622309297	0,960681896	-2,729633302	0,006340481	0,032062854
gene7232	43,43061212	-2,6154029	0,480960215	-5,437877849	5,39189E-08	3,01558E-06
gene51045	51,18321081	-2,61403967	0,492895042	-5,303440786	1,1364E-07	5,63574E-06
gene17936	10,0990432	-2,611283763	0,94612973	-2,759963756	0,005780777	0,030080479
gene16852	18,54206839	-2,608219775	0,928172383	-2,810059663	0,004953232	0,026912847
gene49027	53,15633998	-2,60033199	0,576658347	-4,509311279	6,50384E-06	0,000162422
gene4891	1723,232942	-2,597859151	0,320714824	-8,100215378	5,4862E-16	4,52127E-13
gene8233	66,59459389	-2,585183956	0,400645116	-6,452553282	1,09981E-10	1,66577E-08
gene26675	79,9906057	-2,584155168	0,411673371	-6,277197768	3,44729E-10	4,22871E-08
gene30660	20,01023047	-2,582947963	0,672734386	-3,839476642	0,000123297	0,001627309
gene13235	197,8361845	-2,582450893	0,657005597	-3,930637586	8,47209E-05	0,001222389
gene12602	194,8703527	-2,580017553	0,483783619	-5,332998988	9,66038E-08	4,9126E-06
gene9831	72,2069109	-2,576236081	0,428137411	-6,017311301	1,77338E-09	1,71938E-07
gene8826	16,10441467	-2,564493968	0,878246094	-2,920017506	0,003500117	0,020813515
gene11402	134,8528527	-2,550811046	0,511274835	-4,989119105	6,06552E-07	2,35396E-05
gene27448	78,7937425	-2,527977866	0,460850222	-5,48546522	4,12383E-08	2,44291E-06
gene33198	280,6688692	-2,521788196	0,318860241	-7,908757093	2,59971E-15	1,73438E-12
gene20200	18,88205414	-2,518591953	0,691769109	-3,640798524	0,000271794	0,003016727
gene51044	57,25850519	-2,518229997	0,428541872	-5,876275255	4.196e-06	3,57362E-07
gene55331	10,19322872	-2,481973775	0,950980018	-2,609911594	0,009056562	0,041733947
gene27899	133,1584674	-2,479277217	0,335008677	-7,400635818	1,35534E-13	4,93203E-11
gene23070	30,23693952	-2,475978726	0,534765096	-4,630030543	3,65612E-06	0,000101334
gene31657	24,60071931	-2,47595644	0,758094303	-3,266026969	0,001090679	0,008734157
gene40069	51,21149857	-2,469099477	0,56641808	-4,359146649	1,30571E-05	0,000282735
gene41971	30,75959846	-2,465904391	0,586716893	-4,202886296	2,63533E-05	0,000489019
gene43173	68,27020974	-2,461691519	0,476063536	-5,170930627	2,32931E-07	1,04931E-05
gene44200	12,75397555	-2,455117113	0,850229911	-2,887592027	0,00388203	0,022469425
gene41904	12,4788369	-2,452944054	0,946051098	-2,592824067	0,009519145	0,0432506
gene51573	543,9718442	-2,445075007	0,43008157	-5,685142495	1,30704E-08	9,31887E-07
gene3756	63,05915779	-2,442102347	0,615294547	-3,968997221	7,21757E-05	0,001080323
gene39883	142,8706403	-2,433102206	0,333792279	-7,28927047	3,11638E-13	9,70233E-11
gene27485	25,55229994	-2,432308488	0,767120157	-3,17070079	0,001520717	0,011160421
gene31024	13,40947467	-2,430172988	0,808385677	-3,006204906	0,002645307	0,016872637
gene36583	350,2757409	-2,427381092	0,290609929	-8,352712163	6,67131E-17	6.231e-11
gene7318	969,1275569	-2,424144559	0,49239729	-4,923147647	8,51631E-07	3,11524E-05
gene50623	49,84225272	-2,416675288	0,851940616	-2,836671056	0,004558655	0,025278749
gene50425	224,5690957	-2,416353348	0,333350119	-7,248695029	4,20806E-13	1,26785E-10
gene46439	22,97543919	-2,411877562	0,74647963	-3,231002516	0,001233569	0,009566383
gene5409	63,39192426	-2,408335561	0,69403662	-3,470041049	0,000520379	0,004983325
gene8776	21,19822212	-2,406923865	0,871084417	-2,763135026	0,005724908	0,029871865
gene4307	12,23813784	-2,40679115	0,90762456	-2,65174749	0,00800764	0,038152369
gene10998	27,73879835	-2,400377664	0,618085339	-3,883569974	0,000102934	0,001420092
gene41578	526,5831853	-2,398383948	0,242638844	-9,884583625	4,85596E-23	1,36064E-19
gene11857	126,4770148	-2,394040045	0,895699467	-2,672816199	0,007521745	0,036450933
gene47130	92,1081573	-2,393003015	0,433496749	-5,520232897	3,38551E-08	2,08488E-06
gene52331	17,08594187	-2,390595248	0,802572441	-2,978666008	0,002895062	0,018090907
gene15360	2825,394615	-2,389936628	0,326288077	-7,324621383	2,39574E-13	7,80566E-11
gene36355	38,58322202	-2,389428491	0,585676037	-4,079778481	4,50786E-05	0,000740389
gene55653	85,472985	-2,382518757	0,434250593	-5,486506632	4,0996E-08	2,43887E-06
gene14828	14,43237867	-2,381727424	0,864305473	-2,755654684	0,00585748	0,030334298
gene13221	46,49410904	-2,38026823	0,568607888	-4,186132976	2,83747E-05	0,000516272
gene43613	37,5282131	-2,379345564	0,622699392	-3,821017965	0,000132902	0,001727232
gene33207	297,237375	-2,374730875	0,299096369	-7,939684732	2,02696E-15	1,45629E-12
gene16396	126,1767237	-2,3728439	0,706702637	-3,357627066	0,000786146	0,006830329
gene29736	33,47543004	-2,372076824	0,6019223	-3,940835595	8,11983E-05	0,001180683
gene10535	19,72100663	-2,369544928	0,868460899	-2,728441695	0,006363434	0,032149913
gene8673	968,5775344	-2,365991307	0,259371104	-9,122031203	7,37293E-20	1,37726E-16
gene54178	38,95014915	-2,363451164	0,517837124	-4,56408213	5,01684E-06	0,000131622
gene31708	29,4060927	-2,357068077	0,611043551	-3,857446938	0,000114578	0,001539052
gene9225	34,46102467	-2,34794016	0,670122367	-3,503748382	0,000458759	0,004537387
gene17420	14,65610088	-2,347275536	0,92774492	-2,530087189	0,011403419	0,049454231
gene18727	17,94156596	-2,339632134	0,768385517	-3,044867559	0,002327828	0,015307613
gene14675	60,18813094	-2,332475902	0,435228004	-5,359204553	8,35892E-08	4,36972E-06
gene42181	69,24336474	-2,318593696	0,380393425	-6,095251768	1,09265E-09	1,12713E-07
gene26664	99,90643768	-2,315690321	0,405353435	-5,71276847	1,11153E-08	8,11069E-07
gene5862	21,90270224	-2,312554851	0,734882651	-3,146835549	0,001650478	0,01186134
gene40072	1133,054457	-2,308629958	0,241941133	-9,542114356	1,39949E-21	3,01645E-18
gene21896	68,55988518	-2,303567727	0,541816773	-4,251562232	2,12285E-05	0,000414221
gene22229	20,18652704	-2,301199164	0,851792403	-2,701596254	0,00690075	0,034144274
gene51349	259,3454752	-2,284369565	0,36303191	-6,292475962	3,12442E-10	3,90831E-08
gene37787	25,68374918	-2,277095453	0,617306529	-3,688759712	0,00022535	0,002604911
gene31610	36,83361599	-2,275703815	0,562826109	-4,043351544	5,26925E-05	0,0008408
gene17367	1209,183629	-2,26456168	0,497673355	-4,550297212	5,35702E-06	0,0001386
gene33175	520,4786202	-2,259636128	0,359202331	-6,290705628	3,16026E-10	3,93336E-08
gene27539	408,5512402	-2,259265218	0,359938737	-6,27680487	3,45601E-10	4,22871E-08
gene52921	917,41654	-2,257336853	0,357157237	-6,320288708	2,61075E-10	3,38672E-08
gene12025	101,7258979	-2,25522873	0,348886414	-6,464077246	1,01919E-10	1,5691E-08
gene39677	122,249139	-2,248502482	0,306800514	-7,328874551	2,32094E-13	7,65089E-11
gene56369	456,0269664	-2,248382648	0,258833736	-8,686590403	3,7348E-18	6,54056E-15
gene57739	883,8375859	-2,247033906	0,611025547	-3,677479472	0,00023555	0,00269975
gene42277	28,02298494	-2,246337489	0,696786025	-3,223855544	0,001264772	0,009741316
gene47726	33,03236542	-2,230520151	0,699718152	-3,187740872	0,00143389	0,010682556
gene10885	55,5012991	-2,227667011	0,480253022	-4,638527839	0.003509	9,85191E-05
gene41548	40,84765378	-2,215409097	0,475944634	-4,654762208	3,24355E-06	9,2362E-05
gene28852	23,38056799	-2,20678854	0,630415968	-3,500527668	0,000464338	0,004579638
gene15201	18,83684278	-2,204638283	0,863816001	-2,552208203	0,010704253	0,047196408
gene9472	154,765874	-2,201602687	0,391954372	-5,616987198	1,94316E-08	1,31834E-06
gene52922	34,34733321	-2,199076438	0,753605857	-2,91807238	0,003522026	0,020895775
gene23314	41,37532115	-2,195304232	0,566387935	-3,8759728	0,0001062	0,00144874
gene15373	533,6573556	-2,192156099	0,414725566	-5,285799287	1,25157E-07	6,12192E-06
gene46160	169,5340978	-2,186142565	0,421261643	-5,18951251	2,10845E-07	9,59072E-06
gene23902	314,4094225	-2,175032758	0,383558219	-5,670671758	1,42239E-08	9,98879E-07
gene52326	156,3918137	-2,173823165	0,364828393	-5,958481325	2,54593E-09	2,30864E-07
gene4373	262,8136093	-2,161346101	0,3534584	-6,114852844	9,66461E-10	1,01424E-07
gene27517	21,77034381	-2,160667881	0,849557352	-2,54328666	0,010981509	0,048055895
gene34251	252,2676066	-2,15958734	0,394951798	-5,467976988	4,55201E-08	2,65724E-06
gene8796	1408,124249	-2,156078049	0,226590364	-9,515312181	1,81168E-21	3,62595E-18
gene41096	28,29567332	-2,149676163	0,761293944	-2,823713733	0,004747076	0,026080364
gene15677	27,71826052	-2,139965217	0,635624099	-3,366715047	0,000760692	0,00666915
gene17715	2083,16872	-2,139471679	0,252791738	-8,463376589	2,59745E-17	2,95659E-14
gene16582	968,1816681	-2,137779584	0,596769792	-3,582251667	0,000340645	0,003565515
gene12635	22,79412781	-2,132060015	0,7139945	-2,986101455	0,002825589	0,017751793
gene41570	63,87532288	-2,128731519	0,537286373	-3,96200541	7,43229E-05	0,001102799
gene37449	50,40870562	-2,128675703	0,560748647	-3,79613168	0,000146971	0,00186466
gene32972	93,47746289	-2,126068208	0,490342814	-4,33588124	1,45177E-05	0,000306238
gene51285	28,48030356	-2,122154565	0,567148162	-3,741799247	0,000182707	0,002215259
gene13126	64,21382293	-2,120896936	0,603555434	-3,514005203	0,000441404	0,004396781
gene12586	50,82678677	-2,119753475	0,473495981	-4,476814086	7,57652E-06	0,000184925
gene44345	59,82981179	-2,114984901	0,673285966	-3,141287665	0,001682067	0,012026416
gene42456	36,9825907	-2,105804645	0,778531726	-2,704841144	0,006833706	0,033872359
gene7682	9400,641055	-2,104905507	0,281486748	-7,477813864	7,55691E-14	3,02492E-11
gene34464	227,7388021	-2,101342416	0,303832226	-6,916127501	4,64157E-12	1,06604E-09
gene24596	277,7596228	-2,099176931	0,285969481	-7,340562795	2,12698E-13	7,18046E-11
gene26695	124,1435898	-2,097552335	0,343413679	-6,107946377	1,00921E-09	1,05123E-07
gene51923	17,32088856	-2,095299997	0,816614022	-2,565838867	0,010292663	0,045859147
gene54263	502,9154873	-2,08978598	0,34064552	-6,134781924	8,52761E-10	9,15493E-08
gene38938	62,13740239	-2,086078752	0,651977642	-3,199617007	0,001376103	0,010379822
gene41470	38,23688043	-2,079621949	0,472417682	-4,402083218	1,07216E-05	0,000244642
gene40074	1261,950429	-2,07937744	0,211405072	-9,835986517	7,87916E-23	2,00704E-19
gene2679	15,68693571	-2,076874043	0,814151674	-2,550966986	0,01074245	0,047314136
gene44057	38,41659903	-2,076405009	0,525226804	-3,953349285	7,70648E-05	0,001134712
gene7763	6033,422398	-2,074526688	0,491814423	-4,218108685	2,4636E-05	0,000464536
gene50541	25,66178691	-2,073616201	0,787630962	-2,632725607	0,008470275	0,039713173
gene9798	2627,782357	-2,071820048	0,387420739	-5,347726227	8,90661E-08	4,61067E-06
gene48696	25,83940925	-2,070326946	0,561022236	-3,690276097	0,000224011	0,00259157
gene26729	2920,672422	-2,069051127	0,302818662	-6,832640744	8,33655E-12	1,79685E-09
gene56569	17,55925857	-2,068960175	0,790794725	-2,616304978	0,008888713	0,041160424
gene25462	65,14008031	-2,068725695	0,816147149	-2,534745969	0,01125289	0,048945353
gene41115	53,99427821	-2,067773262	0,411571674	-5,024090318	5,05824E-07	2,03931E-05
gene45239	24,2689866	-2,065799539	0,70054066	-2,948864577	0,003189437	0,01944474
gene10586	45,2756721	-2,063386853	0,512394261	-4,026951533	5,65047E-05	0,000889972
gene48699	512,6051953	-2,05301971	0,471113057	-4,357806853	1,31372E-05	0,000284251
gene13554	226,8798326	-2,052973842	0,309997441	-6,622550942	3,53052E-11	6,34136E-09
gene56133	61,18896367	-2,052911043	0,607831932	-3,377432043	0,00073166	0,006481543
gene41554	43,24304209	-2,046375633	0,475590282	-4,302812126	1,68644E-05	0,000345677
gene20079	37,32524312	-2,041398339	0,535778443	-3,810153932	0,00013888	0,001781788
gene34764	44,89523449	-2,041272248	0,533362381	-3,827177018	0,000129621	0,001694025
gene35763	1007,835384	-2,041132157	0,481871263	-4,235845369	2,27693E-05	0,000437376
gene4477	42,04450439	-2,039420021	0,530508275	-3,844275608	0,000120909	0,001605626
gene43871	106,3465888	-2,039163292	0,469861217	-4,339926808	1,4253E-05	0,000302762
gene50663	5397,527723	-2,038100089	0,31891418	-6,390747786	1,65076E-10	2,30122E-08
gene57939	230,5799496	-2,034498211	0,380931326	-5,340852988	9,25103E-08	4,73364E-06
gene54636	258,3055516	-2,032342255	0,494565745	-4,109346988	3,9678E-05	0,000671768
gene50697	107,7802083	-2,026402175	0,554719372	-3,653022188	0,000259172	0,002907673
gene39933	18,24193562	-2,02371072	0,674846059	-2,998773859	0,002710684	0,017203482
gene46889	241,7456137	-2,023404161	0,307501217	-6,580150086	4,69974E-11	8,07893E-09
gene49295	3607,365657	-2,022975136	0,348617329	-5,80285306	6,51959E-09	5,2494E-07
gene42040	82,734774	-2,018663399	0,351331992	-5,74574319	9,15181E-09	6,93064E-07
gene21194	115,167849	-2,010743699	0,479069824	-4,197182951	2,70256E-05	0,00049754
gene42179	17,5221761	-2,005036642	0,707048685	-2,835783001	0,004571349	0,025339112
gene13141	129,9076891	-2,003836997	0,357142311	-5,610752167	2,01449E-08	1,34271E-06
gene2754	577,5696213	-2,000321493	0,634502893	-3,152580573	0,001618342	0,011696139
gene21514	23,27471154	2,000325446	0,72030839	2,777040326	0,005485637	0,028896227
gene57875	416,2412135	2,000899478	0,532790418	3,755509505	0,000172989	0,002128747
gene9264	79,3918561	2,001270096	0,687638207	2,910353257	0,003610205	0,021276987
gene16713	254,8249451	2,00294528	0,681013957	2,941122221	0,003270255	0,019773961
gene36330	421,1407555	2,004272865	0,72523852	2,763605092	0,005716668	0,029839985
gene46227	2092,704465	2,004338077	0,421064551	4,760168178	1,93432E-06	5,9889E-05
gene25134	1780,665141	2,005748954	0,265660022	7,550059421	4,3506E-14	1,93498E-11
gene28014	411,7066049	2,006356998	0,519379612	3,862987595	0,000112009	0,001509612
gene35717	1628,956688	2,00647334	0,721921123	2,779352586	0,005446737	0,028745078
gene6059	408,0550886	2,007308326	0,520908995	3,853472194	0,000116454	0,001557544
gene49749	4011,588661	2,008401511	0,543809643	3,693206871	0,000221444	0,002570739
gene55744	495,0039796	2,008576209	0,552440522	3,63582346	0,000277094	0,003056762
gene6979	1429,828506	2,010248188	0,502623254	3,999512899	6,3473E-05	0,000972057
gene43298	24,79129471	2,010265596	0,68734878	2,924665983	0,003448261	0,020561882
gene10851	305,4267167	2,010724274	0,50373209	3,991654122	6,5614E-05	0,000999673
gene32001	63,64228526	2,011179842	0,741854015	2,711018341	0,006707692	0,033395437
gene28137	216,6298327	2,014099014	0,527484673	3,818308131	0,00013437	0,00173838
gene10278	2344,814595	2,016513079	0,589367205	3,421488441	0,000622794	0,005740355
gene44433	35,35410151	2,016783612	0,631880743	3,191715577	0,001414305	0,010594682
gene44521	4990,041961	2,018587947	0,511830959	3,943856678	8,01816E-05	0,001168901
gene44985	397,3502935	2,018685378	0,741949202	2,720786506	0,006512681	0,032697602
gene18309	59,13430877	2,020514845	0,65096114	3,103894718	0,001909913	0,013174731
gene45270	119,9595041	2,020541078	0,532529316	3,794234452	0,0001481	0,001876019
gene26882	91,39071	2,02091984	0,664378758	3,041818868	0,002351534	0,015432329
gene11569	44,08917629	2,021087516	0,602513787	3,354425341	0,0007953	0,006894898
gene34976	88,53101275	2,022797821	0,494412578	4,091315452	4,28933E-05	0,000713276
gene26576	112,3015714	2,023772686	0,488585193	4,142108101	3,44128E-05	0,000600189
gene35941	24,82173633	2,024112928	0,691351389	2,927762872	0,003414103	0,020414226
gene119	36,78380158	2,024289254	0,669955256	3,02152903	0,002515015	0,016211347
gene12918	149,7850735	2,025389174	0,60612053	3,341561739	0,000833085	0,007156051
gene34891	16764,56136	2,025479109	0,502151925	4,033598216	5,49292E-05	0,000869066
gene28390	123,8695415	2,026780734	0,572765586	3,538586787	0,000402275	0,004073634
gene6257	68,95913569	2,02685873	0,574106091	3,530460243	0,000414837	0,004175195
gene13810	15381,4358	2,030812327	0,581951256	3,489660525	0,000483634	0,004718688
gene21189	711,0698851	2,033969974	0,484122506	4,201353891	2,65323E-05	0,000491366
gene11962	330,6159213	2,035251376	0,514007215	3,959577446	7,50825E-05	0,001111364
gene25191	1012,751073	2,036180133	0,512912939	3,969835775	7,19222E-05	0,001078256
gene52697	17,19355958	2,036879871	0,786768071	2,588920353	0,009627736	0,04357846
gene46014	174,8497093	2,043707577	0,440635548	4,638090562	3,51643E-06	9,86289E-05
gene5710	171,7271711	2,043910281	0,563037078	3,630152191	0,000283254	0,003107743
gene13955	1969,010237	2,044724961	0,693787992	2,947189899	0,003206762	0,019512155
gene57166	59,19864178	2,045296376	0,593059449	3,448720664	0,000563249	0,005290727
gene55484	187,4994643	2,045690613	0,418804245	4,884598566	1,0364E-06	3,61083E-05
gene25501	51,14909749	2,046138822	0,579885829	3,528520134	0,00041789	0,004200306
gene8834	62,86137377	2,047010142	0,586473863	3,490368918	0,000482354	0,004710897
gene6904	67,54212445	2,047321737	0,734594163	2,787010626	0,005319673	0,028198496
gene35507	86,36986559	2,048087067	0,413312574	4,955298235	7,22194E-07	2,71259E-05
gene20305	44,93558458	2,049203207	0,697290874	2,938806865	0,003294783	0,019892227
gene3053	110,8006809	2,04924931	0,52827185	3,879156745	0,000104819	0,001438312
gene45227	152,073521	2,050141586	0,579106217	3,540182314	0,000399851	0,004054946
gene34566	65,85710045	2,050148625	0,551281894	3,718875311	0,000200112	0,002374897
gene54468	650,1187755	2,050395643	0,548347756	3,739225006	0,000184588	0,002233233
gene52147	1503,393852	2,053360927	0,553887009	3,707183762	0,000209577	0,002463232
gene45746	51,1403866	2,054489696	0,624693086	3,288798517	0,00100616	0,008224215
gene23417	8493,032271	2,055195529	0,424750296	4,838597055	1,30759E-06	4,35111E-05
gene19101	776,5628154	2,056634539	0,404478334	5,08465934	3,68286E-07	1,53562E-05
gene15811	35,33747378	2,057895088	0,796521556	2,583602507	0,009777441	0,044102365
gene13103	2366,546725	2,058745268	0,440433094	4,674365522	2,94864E-06	8,5264E-05
gene55530	79,27634649	2,059182906	0,617060405	3,337084811	0,000846621	0,007248223
gene22384	113,1141572	2,059960217	0,685999426	3,002859972	0,002674555	0,017035922
gene40007	78,0291636	2,060554011	0,59370126	3,470691662	0,00051912	0,004976303
gene3555	333,7843932	2,060966042	0,531589548	3,876987519	0,000105758	0,001444824
gene4908	255,7619609	2,061335529	0,496596673	4,150924971	3,31134E-05	0,000582181
gene52451	51,42769447	2,063548685	0,570898505	3,614563126	0,000300855	0,003249721
gene23323	56,35850282	2,067261351	0,708780498	2,91664536	0,003538178	0,020959778
gene43569	631,235479	2,067513694	0,4310651	4,796291079	1,6163E-06	5,16406E-05
gene54287	29,42737717	2,068567228	0,641006884	3,2270593	0,001250695	0,009662113
gene9346	253,6860501	2,068963342	0,655343802	3,157065552	0,001593655	0,011564933
gene12396	128,6137582	2,069060319	0,486223459	4,25536917	2,08704E-05	0,000408088
gene13309	142,6871811	2,069386271	0,682701598	3,031172443	0,002436061	0,015842907
gene3764	169,4098963	2,07176014	0,746311288	2,776000006	0,005503221	0,028974116
gene4356	341,6362044	2,074153903	0,537540642	3,858599219	0,000114039	0,001534758
gene20912	63,07019704	2,076786939	0,650227393	3,193939475	0,001403455	0,010534374
gene25728	241,4145444	2,07784244	0,777737091	2,671651466	0,0075479	0,036533453
gene40585	38,98784905	2,078379562	0,589420989	3,526137683	0,000421668	0,004230264
gene35382	6700,591242	2,079455887	0,405452057	5,128734333	2,91697E-07	1,26522E-05
gene25372	5967,884352	2,080371244	0,52263382	3,980552277	6,87553E-05	0,001038558
gene38606	113,589884	2,081104972	0,577120103	3,606017121	0,000310933	0,003326587
gene28	35,35403463	2,08424622	0,685235358	3,041650138	0,002352852	0,015432329
gene813	438,2213892	2,084672086	0,503224272	4,142630241	3,43345E-05	0,000600158
gene44544	63,72031799	2,084895626	0,580525082	3,591396292	0,000328911	0,00347122
gene47332	110,3817757	2,085232544	0,763208446	2,732192701	0,006291433	0,031878112
gene13507	429,6264437	2,086167789	0,586021015	3,559885627	0,000371016	0,003817645
gene33393	484,1526605	2,088662146	0,496617554	4,205775907	2,60188E-05	0,000484659
gene57848	136,4436574	2,091293119	0,603451326	3,46555394	0,00052914	0,005045433
gene37688	84,10236707	2,092117998	0,449938073	4,649790994	3,32272E-06	9,40429E-05
gene29312	31,84122166	2,094305103	0,778246611	2,69105586	0,007122627	0,035001053
gene31554	89,42454677	2,094806862	0,441341208	4,746456541	2,07011E-06	6,31858E-05
gene44121	798,3324876	2,09560372	0,323987986	6,468152551	9,92083E-11	1,53581E-08
gene7123	27,22771802	2,097561606	0,813881393	2,577232535	0,009959493	0,044726345
gene40023	117,5249184	2,097797323	0,365706416	5,736287997	9,67741E-09	7,23621E-07
gene41722	28,49575088	2,099025814	0,761756028	2,755509293	0,005860084	0,030334298
gene46554	355,6305638	2,101245165	0,484054798	4,340924151	1,41885E-05	0,00030164
gene5398	36,5934931	2,101579489	0,772762092	2,719568559	0,006536714	0,032788889
gene32409	97,96302956	2,105688438	0,71972112	2,925700495	0,003436816	0,020528586
gene20130	168,1448689	2,10670317	0,489111699	4,307202573	1,65332E-05	0,000340133
gene26595	421,040023	2,107784265	0,515816121	4,086309405	4,38289E-05	0,000724962
gene32613	1221,931192	2,111786917	0,687569876	3,071377895	0,002130733	0,014351716
gene28210	133,8306667	2,113783702	0,626927214	3,371657275	0,000747174	0,006577065
gene25514	68,47747182	2,11427809	0,666508697	3,172168796	0,00151305	0,011121324
gene55356	292,7948497	2,116473562	0,623383008	3,395141566	0,000685931	0,006176107
gene34140	201,8904003	2,120658366	0,515103015	4,116959719	3,83903E-05	0,000654317
gene39989	230,978927	2,122636856	0,570191374	3,722674448	0,000197124	0,002349385
gene17316	1306,505016	2,126655828	0,505664858	4,205662695	2,60318E-05	0,000484659
gene54618	187,3156387	2,129633221	0,471232093	4,519287312	6,20481E-06	0,000156348
gene29679	44,63686666	2,129838402	0,671094903	3,173676918	0,001505211	0,011081456
gene45036	1013,332796	2,130091923	0,55471565	3,839970846	0,000123049	0,001625568
gene35795	1274,638962	2,13088562	0,61036343	3,491175119	0,000480901	0,004699981
gene54780	3018,71612	2,131818333	0,461643594	4,617887827	3,87666E-06	0,000106078
gene56028	100,3233011	2,136136968	0,533507587	4,003948626	6,22939E-05	0,000962224
gene20293	532,8415715	2,13762399	0,353879472	6,0405425	1,53597E-09	1,5101E-07
gene10259	26,3869701	2,138312469	0,764633178	2,796520648	0,005165611	0,027622218
gene53066	21,70258983	2,13876963	0,781990144	2,735033998	0,006237383	0,031704783
gene267	2750,348602	2,13993524	0,619849562	3,452346135	0,000555734	0,005227149
gene32809	78,02121809	2,140799225	0,61555575	3,477831576	0,000505487	0,004892575
gene47543	318,1031675	2,141713971	0,373964817	5,7270467	1,02194E-08	7,54449E-07
gene11345	551,5188067	2,144049954	0,74892117	2,862851313	0,004198475	0,023838152
gene36358	5598,266119	2,145293626	0,673399726	3,185765516	0,001443716	0,01073591
gene8898	81,62726942	2,147445749	0,566927869	3,787864145	0,000151948	0,001916103
gene35622	21,46593399	2,14858032	0,662496088	3,243159254	0,001182121	0,009257416
gene39492	43,57120548	2,149760415	0,692796123	3,103020271	0,001915565	0,013197476
gene48687	100,024524	2,149826152	0,607367995	3,539577606	0,000400768	0,004062778
gene27318	382,6777686	2,150735089	0,558383971	3,851713515	0,000117294	0,001564295
gene5976	155,161893	2,150792281	0,686354393	3,133646849	0,001726485	0,012231634
gene21520	2662,650517	2,15135284	0,56621769	3,799515414	0,000144979	0,001843994
gene15681	5656,607483	2,152063027	0,467522241	4,603124379	4,16199E-06	0,000112026
gene3006	306,1518172	2,153153225	0,693678816	3,103962779	0,001909474	0,013174731
gene23088	244,5706244	2,153598322	0,610397287	3,528191174	0,00041841	0,004203282
gene48329	61,40946955	2,154193631	0,818495237	2,631895135	0,008491007	0,03978562
gene44494	9138,372296	2,154918745	0,449006136	4,799308014	1,59215E-06	5,12193E-05
gene8402	2162,512232	2,157460219	0,469379295	4,596411141	4,2983E-06	0,000115032
gene18273	177,865963	2,157915565	0,639530325	3,374219296	0,000740254	0,006529225
gene14604	64,63131232	2,161173348	0,676091187	3,196570804	0,001390717	0,010461178
gene56793	70,83078922	2,161543442	0,68647535	3,148756094	0,00163967	0,011810681
gene36760	80,85727945	2,16174604	0,464348544	4,655438399	3,23292E-06	9,2153E-05
gene19020	1717,760919	2,161925232	0,418314348	5,168183314	2,3638E-07	1,05974E-05
gene3093	1089,183993	2,16409677	0,300363898	7,204916381	5,80795E-13	1,71304E-10
gene21090	1199,646243	2,164583164	0,657828917	3,290495609	0,001000111	0,008186708
gene47371	574,6412143	2,16562278	0,416756004	5,196380513	2,03206E-07	9,31304E-06
gene51308	998,5174203	2,165891032	0,431525299	5,019151916	5,19001E-07	2,07749E-05
gene31746	75,4625272	2,166106589	0,824589963	2,626889346	0,008616935	0,04020758
gene11789	42,73037617	2,167992617	0,567571204	3,819772039	0,000133575	0,001732765
gene45904	150,4823139	2,169709105	0,67289477	3,224440433	0,001262191	0,009729462
gene22499	85,73754006	2,17136156	0,678135283	3,201959274	0,001364963	0,01031298
gene43645	235,5646237	2,172312528	0,674410813	3,22105234	0,001277208	0,009807447
gene7415	37,84526242	2,178219928	0,796919994	2,733298129	0,006270355	0,031794307
gene3215	21,61644433	2,179469889	0,793802965	2,745605629	0,006039932	0,030990459
gene14569	439,3586392	2,181036635	0,444756347	4,903890969	9,39567E-07	3,36228E-05
gene56972	114,479421	2,181954387	0,587321156	3,715095847	0,000203127	0,002404567
gene26003	231,9405747	2,182500943	0,758414835	2,877713939	0,004005682	0,022990001
gene43130	5440,044464	2,183629812	0,558520714	3,909666658	9,24236E-05	0,001309256
gene44770	56,98624844	2,184509741	0,657352051	3,323196051	0,000889923	0,007509738
gene9952	2459,698515	2,184644575	0,435994571	5,010715093	5,42281E-07	2,1531E-05
gene25042	75,58722997	2,185252954	0,550917724	3,966568615	7,29148E-05	0,001089331
gene27712	206,6354128	2,186617375	0,741611702	2,948466654	0,003193546	0,01945709
gene39159	54,46038911	2,191311746	0,53869821	4,067791029	4,74609E-05	0,000772273
gene29802	209,2623679	2,193465206	0,697184841	3,146174553	0,001654212	0,011866624
gene35164	250,3714224	2,193564499	0,707209866	3,101716484	0,001924021	0,013246043
gene31848	1980,988817	2,193773166	0,2755079	7,962650683	1,68392E-15	1,27523E-12
gene2310	197,3694621	2,194676378	0,693988433	3,1624106	0,001564688	0,01140545
gene44	255,176555	2,196631578	0,680241557	3,229193445	0,001241399	0,009606186
gene33744	140,3155596	2,200011971	0,39591716	5,556748211	2,74847E-08	1,73842E-06
gene55472	71,84412416	2,200732452	0,865191494	2,543636256	0,010970526	0,048035315
gene5936	33,33480319	2,201157142	0,757662691	2,90519405	0,003670255	0,021537285
gene2878	54,1797177	2,203334508	0,764995681	2,880192087	0,003974329	0,022871372
gene2360	231,3137154	2,204208141	0,409669713	5,380451789	7,42991E-08	3,96476E-06
gene6439	490,0951573	2,20421471	0,692263305	3,184069841	0,0014522	0,01077965
gene32515	112,0014565	2,204849735	0,595688993	3,701343755	0,000214461	0,002505917
gene37235	70,56285771	2,205749578	0,847903194	2,601416759	0,009283959	0,042422788
gene39020	91,67398428	2,207651338	0,505416471	4,36798455	1,25398E-05	0,000274077
gene39026	1083,103974	2,207680257	0,521752259	4,231280685	2,32364E-05	0,000443821
gene48018	1254,129032	2,208996771	0,462676899	4,774383106	1,80259E-06	5,63712E-05
gene674	5153,998453	2,210892274	0,532057573	4,155362851	3,24772E-05	0,000573777
gene18422	14,98493142	2,21139967	0,869908734	2,542105376	0,011018695	0,048196774
gene42459	714,7463128	2,212382644	0,533220458	4,149095574	3,33791E-05	0,000586385
gene26162	59,40463692	2,216708735	0,848977853	2,611032463	0,009026932	0,04162163
gene2383	27,07250089	2,220400765	0,620465021	3,57860748	0,00034543	0,003601132
gene6899	3011,745118	2,221593039	0,409567638	5,424239697	5,82017E-08	3,19767E-06
gene12648	66,20537918	2,222604085	0,71262526	3,118896018	0,0018153	0,012700302
gene54080	457,5641246	2,222948852	0,455027984	4,885301407	1,03271E-06	3,61083E-05
gene29649	74,30422667	2,224246869	0,534519656	4,161206877	3,1657E-05	0,000561767
gene48962	401,4519252	2,23268993	0,821959235	2,716302505	0,006601557	0,033049066
gene17493	420,8867839	2,237076765	0,698010277	3,204933852	0,001350935	0,010236129
gene26264	49,11281307	2,237988922	0,725114715	3,086392919	0,002026009	0,013808994
gene12471	36,1851197	2,238388218	0,632233542	3,540445216	0,000399453	0,004052375
gene29615	1684,39361	2,239808419	0,457541946	4,895307281	9,81522E-07	3,46376E-05
gene13104	820,7620405	2,241715573	0,404494719	5,542014438	2,99012E-08	1,86599E-06
gene17637	478,4333751	2,242569088	0,570330944	3,932048773	8,4225E-05	0,001217114
gene257	29695,74351	2,244601256	0,532230869	4,217345114	2,47195E-05	0,000465172
gene46651	28,50980789	2,245744566	0,732469999	3,06598846	0,002169517	0,014549991
gene33800	492,0517887	2,247431506	0,383976226	5,853048582	4,82643E-09	4,06116E-07
gene55102	900,3006735	2,25892648	0,320350572	7,051420148	1,77101E-12	4,55263E-10
gene6711	34,61419014	2,259765218	0,824102908	2,742091062	0,006104941	0,031204024
gene43372	125,855479	2,262065945	0,635840729	3,557598376	0,000374261	0,003845542
gene46782	262,4042852	2,263972869	0,565363979	4,004451917	6,21614E-05	0,000961238
gene48470	43,52902571	2,265132342	0,664944949	3,406496052	0,000658025	0,005995326
gene29276	32,14109906	2,265317415	0,794132903	2,852567131	0,004336765	0,02442045
gene29179	155,1180621	2,266771768	0,609726437	3,717686543	0,000201056	0,002384078
gene47513	23,9255364	2,270526631	0,795841521	2,852988405	0,00433102	0,02439926
gene13433	40,34592414	2,271058278	0,723951833	3,137029529	0,001706689	0,012143585
gene6448	85,48782041	2,272440782	0,678800138	3,347731762	0,000814758	0,007033126
gene10721	20,4703714	2,275467161	0,74746148	3,0442601	0,002332534	0,015331897
gene32644	7080,794277	2,277614147	0,582042234	3,913142406	9,11028E-05	0,001297591
gene11234	341,0594513	2,277980361	0,731829015	3,112722117	0,001853705	0,012894937
gene19841	165,985314	2,278077753	0,700866547	3,250373076	0,001152537	0,009084131
gene40837	1119,883494	2,279129255	0,559812779	4,071234776	4,67646E-05	0,000763604
gene38544	33,86546688	2,280189793	0,729254569	3,126740495	0,001767559	0,012453356
gene44884	5036,125255	2,280403306	0,406941718	5,603758972	2,09752E-08	1,37964E-06
gene42873	49,12871311	2,280679314	0,504050942	4,524700034	6,04812E-06	0,000152961
gene8463	35,85732233	2,282612257	0,622065048	3,669410881	0,00024311	0,002767958
gene50394	122,4625601	2,282901848	0,68586054	3,328521931	0,000873081	0,007406259
gene44789	286,2660279	2,283577287	0,558403732	4,089473543	4,32353E-05	0,000718112
gene50912	111,51924	2,283680171	0,692807734	3,296268298	0,000979784	0,008055618
gene18728	2317,481605	2,287200159	0,668778905	3,419964565	0,000626293	0,005759346
gene57337	32,92934473	2,288240561	0,843516654	2,712739044	0,006672963	0,03328982
gene10556	15,68341303	2,289725363	0,905484711	2,528728906	0,011447641	0,049584619
gene38607	71,23896507	2,290832242	0,738486778	3,102062638	0,001921773	0,01323699
gene1107	91,35288012	2,292762265	0,523155575	4,382562993	1,17291E-05	0,000261476
gene37466	30,03556584	2,292767643	0,667632708	3,434175132	0,00059436	0,00553288
gene12542	402,441997	2,294444368	0,437473449	5,244762561	1,56484E-07	7,43165E-06
gene22357	79,51070802	2,296745765	0,702256813	3,270521158	0,001073495	0,008626135
gene421	104,7356109	2,297604071	0,590468716	3,891152922	9,9769E-05	0,00138461
gene54399	229,3503471	2,298018299	0,461120436	4,983553358	6,24271E-07	2,40938E-05
gene42238	1300,701075	2,298363198	0,493447979	4,657761899	3,19666E-06	9,13051E-05
gene52546	77,79387256	2,300581186	0,629672988	3,653612636	0,000258576	0,002905095
gene57519	60,06605413	2,301697158	0,574699185	4,005046848	6,20052E-05	0,000959351
gene29764	1469,017292	2,301813441	0,485382768	4,742264441	2,11343E-06	6,42279E-05
gene18918	94,17897013	2,30214827	0,694725346	3,313753101	0,000920528	0,007704056
gene21839	385,9887619	2,302659181	0,387327879	5,944986935	2,76479E-09	2,47506E-07
gene324	1085,236868	2,302963957	0,575591471	4,001039055	6,30649E-05	0,000970199
gene16329	205,7686537	2,303856945	0,763584531	3,017160317	0,002551548	0,016409085
gene38997	23,09823905	2,303862241	0,888462585	2,593088645	0,009511825	0,043238374
gene13353	58,79383229	2,304486501	0,872715013	2,640594543	0,00827607	0,039059369
gene5208	77,93888303	2,305996757	0,513027858	4,494876292	6,96104E-06	0,000172304
gene55784	102,241033	2,307414816	0,575194397	4,011539103	6,03242E-05	0,000939046
gene56457	51,52005708	2,30747266	0,757062688	3,047928127	0,00230425	0,015207436
gene55479	178,1658859	2,308375948	0,696978009	3,311978166	0,000926388	0,007739232
gene4216	1152,843948	2,308810521	0,646345258	3,572100968	0,000354129	0,00367371
gene7781	58,4966071	2,308980446	0,749504919	3,080674172	0,002065325	0,01400898
gene26447	149,4439206	2,311778747	0,841828474	2,746139882	0,006030105	0,030957042
gene36046	30,67320775	2,314097601	0,675826707	3,424099075	0,000616841	0,005696735
gene40388	77,51039207	2,315635619	0,590892222	3,918879842	8,89614E-05	0,001273085
gene44368	63,970204	2,316544246	0,546491223	4,238941355	2,24576E-05	0,000433675
gene52377	255,9061049	2,319689337	0,549525904	4,22125567	2,42945E-05	0,000459644
gene48705	43,86872355	2,326376779	0,592393212	3,927082102	8,59826E-05	0,001237184
gene18213	141,4344268	2,326400626	0,587612493	3,959072778	7,52413E-05	0,001113126
gene7310	876,7129333	2,326911501	0,440118567	5,287010534	1,24331E-07	6,10117E-06
gene53650	79,97018628	2,330695729	0,775016586	3,007284969	0,002635925	0,016831957
gene43673	78,32454801	2,333961046	0,843493762	2,767016366	0,005657191	0,029573602
gene50434	102,2778888	2,336614723	0,624205186	3,743343979	0,000181587	0,002206452
gene4754	108,7226582	2,337003369	0,768827164	3,03969927	0,002368145	0,015514477
gene39694	139,8434773	2,337164002	0,550499106	4,245536416	2,18071E-05	0,000422862
gene12908	259,8208043	2,337388885	0,699068553	3,343576068	0,00082706	0,007115206
gene32323	64,25083551	2,337503488	0,673278895	3,471820525	0,000516942	0,004960517
gene53087	623,8085326	2,337618851	0,577051901	4,050968112	5,10062E-05	0,000820432
gene41898	2434,388644	2,338907777	0,647592427	3,611697234	0,0003042	0,003275816
gene39757	58,64525951	2,340200993	0,701629046	3,335382145	0,000851823	0,007280644
gene23609	55,2025086	2,340955029	0,565135778	4,142287785	3,43858E-05	0,000600189
gene56250	1674,594019	2,341385855	0,613221095	3,818175653	0,000134442	0,00173838
gene4748	369,762003	2,341761389	0,319504809	7,329346307	2,31278E-13	7,65089E-11
gene58038	460,3424261	2,342118179	0,590783822	3,964425043	7,35731E-05	0,001094805
gene26995	169,6309606	2,345059531	0,685332774	3,421782264	0,000622121	0,005736043
gene54889	36,12421412	2,347112978	0,853336712	2,750512132	0,005950219	0,030676197
gene959	138,3048276	2,347519882	0,799691546	2,9355317	0,003329766	0,02004145
gene56864	164,6185396	2,349325385	0,430407586	5,458373549	4,80516E-08	2,77609E-06
gene15160	103,5345309	2,352117664	0,707381365	3,325105495	0,000883851	0,007470739
gene7277	1271,773669	2,354052786	0,50922419	4,622821993	3,78555E-06	0,000104195
gene27021	3354,13102	2,357230602	0,609329089	3,868567322	0,000109477	0,001483364
gene47488	123,7226744	2,357467603	0,624189122	3,776848264	0,000158825	0,00199118
gene37552	402,6637392	2,358370898	0,424279439	5,558532141	2,72053E-08	1,72464E-06
gene10004	42,30652971	2,361135414	0,853285357	2,767111137	0,005655547	0,029570523
gene49136	81,43312047	2,361257485	0,64436618	3,664465265	0,000247856	0,002809434
gene54126	30,02445886	2,365126053	0,617277499	3,831544251	0,000127341	0,001670976
gene20580	44,50620888	2,365561477	0,934614426	2,531056029	0,011371968	0,049340748
gene7213	661,7276073	2,365751178	0,591444313	3,999955913	6,33543E-05	0,00097199
gene41863	317,9799523	2,366554065	0,831596893	2,845794743	0,004430074	0,024781528
gene40571	54,85930132	2,366834839	0,745796491	3,173566605	0,001505783	0,011082756
gene1211	494,1894946	2,369265124	0,560128128	4,229862787	2,33834E-05	0,000446019
gene33949	34,36747143	2,370284301	0,765096144	3,098021498	0,001948173	0,013376086
gene37364	78,49303986	2,373633174	0,7632819	3,109772645	0,001872314	0,012985702
gene28715	561,8427871	2,378151542	0,715885699	3,321971013	0,00089384	0,007534407
gene44570	4596,502591	2,379893894	0,543039067	4,382546372	0.01173	0,000261476
gene33711	23,90009313	2,381896713	0,835423374	2,851125295	0,00435648	0,024492088
gene46408	1940,223197	2,383380038	0,486389035	4,900151666	9,57627E-07	3,40854E-05
gene17755	115,3683646	2,384560691	0,668896954	3,564914859	0,000363974	0,00375223
gene50511	236,5828873	2,388061145	0,509000138	4,691670919	2,70983E-06	8,00099E-05
gene17839	41,56463833	2,390138606	0,815265628	2,931729886	0,003370798	0,020225184
gene27849	531,6427662	2,394466295	0,601322976	3,981997012	6,83386E-05	0,00103282
gene50271	182,1052358	2,39530554	0,582806346	4,109951025	3,95743E-05	0,000670824
gene32180	1428,996088	2,396927257	0,647390488	3,702444355	0,000213532	0,00249725
gene38407	773,5279129	2,397483153	0,713266421	3,361272984	0,000775841	0,006770186
gene5521	292,8112484	2,402780483	0,794367306	3,024772627	0,002488201	0,016098921
gene24497	584,5423623	2,409123844	0,602361368	3,999466055	6,34856E-05	0,000972057
gene20468	1380,77359	2,411956988	0,536483146	4,495867217	6,9287E-06	0,000171799
gene33275	34,85049624	2,416495176	0,876265302	2,757720943	0,005820586	0,03020797
gene15166	250,9768119	2,417156338	0,538951854	4,484920726	7,2941E-06	0,000179281
gene55146	55,26512461	2,421911089	0,882196386	2,745319669	0,006045198	0,031000448
gene17672	66,65941194	2,422125744	0,929202281	2,60667219	0,009142684	0,041982631
gene44664	2198,903911	2,422311943	0,640889744	3,779607906	0,000157076	0,001973657
gene52679	44,74715907	2,422532636	0,696881417	3,476248006	0,000508482	0,004912987
gene22263	420,4509908	2,42987764	0,600434823	4,046863282	5,19085E-05	0,000830181
gene39874	963,6104161	2,434287748	0,420998414	5,782177948	7,37396E-09	5,83668E-07
gene29176	508,0110886	2,435629921	0,623951115	3,903558887	9,47885E-05	0,00133332
gene31785	116,1092062	2,436818364	0,708986368	3,437045441	0,000588097	0,005487338
gene15418	28,47767313	2,437171042	0,825988432	2,950611591	0,003171455	0,019356166
gene22753	291,4760326	2,437261242	0,791302268	3,080063509	0,002069565	0,01402399
gene18166	225,1019017	2,437448471	0,394082915	6,185115815	6,20569E-10	6,90014E-08
gene18871	1966,469615	2,438208691	0,557448291	4,373874188	1,22061E-05	0,000268965
gene29921	35,85853958	2,43900936	0,92054805	2,649518794	0,008060649	0,038333228
gene1728	587,6904223	2,441589974	0,319014524	7,653538592	1,95523E-14	9,78313E-12
gene16237	64,66575238	2,442475667	0,852495972	2,865087635	0,004168939	0,023713694
gene20650	23,39998897	2,443218654	0,900620724	2,712816382	0,006671406	0,03328982
gene14399	2688,75779	2,44347693	0,465563654	5,248427166	1,53403E-07	7,32259E-06
gene33379	1498,934879	2,444039456	0,28924251	8,449793409	2,91819E-17	3,02843E-14
gene3205	117,795957	2,444141306	0,66900733	3,653384942	0,000258806	0,002906508
gene32623	74,81426019	2,445036491	0,683221372	3,578688533	0,000345323	0,003601132
gene19074	27,24380388	2,449015267	0,921975861	2,656268315	0,007901072	0,03776664
gene7380	155,0896788	2,454958173	0,634927006	3,866520324	0,000110399	0,001492948
gene56037	593,7714973	2,456807597	0,521176652	4,71396328	2,42944E-06	0.07265
gene55953	672,6367823	2,457449164	0,496978461	4,944780015	7,62299E-07	2,84261E-05
gene28124	129,5020731	2,458387268	0,853829405	2,879248773	0,003986238	0,022925775
gene24951	735,3476714	2,459593226	0,449299722	5,474281657	4,3929E-08	2,56998E-06
gene23659	42,90420548	2,464729254	0,781700569	3,153035001	0,001615824	0,011693026
gene19156	354,1199928	2,46525153	0,783206201	3,147640463	0,00164594	0,011843667
gene20879	117,8617502	2,465413453	0,715366823	3,446362585	0,000568187	0,005328184
gene11655	19,08076502	2,465746821	0,899687693	2,740669725	0,006131411	0,031293647
gene13926	84,7285638	2,470494029	0,846374805	2,918912536	0,003512548	0,020863754
gene1559	367,4129533	2,472624249	0,453425158	5,45321362	4,94676E-08	2,83452E-06
gene28785	869,5478738	2,472749164	0,462413625	5,347483362	8,91856E-08	4,61067E-06
gene21051	40,74687509	2,473671952	0,583519509	4,239227501	2,2429E-05	0,000433422
gene38751	118,5207122	2,474374485	0,517361964	4,782675679	1,72977E-06	5,46428E-05
gene3012	514,9165281	2,474460058	0,63677868	3,885902806	0,00010195	0,001409298
gene13397	163,3126011	2,475456062	0,528924096	4,680172604	2,86633E-06	8,35741E-05
gene42959	17,21856331	2,475771855	0,821784686	3,012677041	0,002589543	0,016603892
gene48133	113,5305349	2,479169404	0,784594401	3,159810216	0,001578719	0,011483831
gene2032	35,86510149	2,481256965	0,719893044	3,446702235	0,000567474	0,005323271
gene5155	1211,991458	2,481493435	0,292307582	8,489322858	2,07845E-17	2,64718E-14
gene40567	163,2216972	2,483217568	0,601065472	4,131359534	3,60624E-05	0,000622593
gene14738	86,00324623	2,484921222	0,775077642	3,206028774	0,001345805	0,010208301
gene14234	74,48345868	2,49183797	0,603753955	4,127240822	3,67142E-05	0,000630737
gene15168	2117,421277	2,493171445	0,387290557	6,437470268	1,21481E-10	1,79153E-08
gene53194	277,5592248	2,494679277	0,754074095	3,308268103	0,000938749	0,007814017
gene49186	795,88155	2,499741738	0,606514873	4,121484649	3,76439E-05	0,000644235
gene38604	50,8129656	2,500883661	0,562455901	4,446363983	8,73359E-06	0,000206511
gene9576	1383,661191	2,500986394	0,593092326	4,216858465	2,47729E-05	0,000465864
gene37220	77,52829731	2,501984855	0,599009307	4,176871418	2,95546E-05	0,000533582
gene27537	143,8048845	2,502886751	0,711964561	3,515465362	0,000438984	0,004378901
gene4695	13,99047593	2,504691006	0,863022641	2,902230934	0,003705153	0,021692099
gene47802	490,3677899	2,506188748	0,717809245	3,491441166	0,000480422	0,004699981
gene36725	133,1428326	2,50855126	0,600256125	4,179134801	2,9262E-05	0,000529665
gene50472	38,17538046	2,510108795	0,888445372	2,825282087	0,004723901	0,025968942
gene8235	107,2830109	2,512406509	0,582101045	4,316100327	1,5881E-05	0,000329375
gene17711	101,7822572	2,515168642	0,544415425	4,619943749	3,83844E-06	0,000105238
gene21562	151,3168059	2,515192841	0,528541376	4,75874351	1,94802E-06	6,01802E-05
gene35598	37,83667688	2,515288818	0,936630711	2,685464815	0,0072429	0,035436714
gene16913	805,3189562	2,515508654	0,442338422	5,686841853	1,2941E-08	9,30678E-07
gene47015	24,44946671	2,515806341	0,95061653	2,646499679	0,008132958	0,038591954
gene43462	70,27901142	2,518196784	0,806437594	3,122618293	0,001792501	0,012594249
gene46418	38,69753946	2,523730271	0,818953319	3,081653388	0,002058544	0,013983127
gene3984	832,8132758	2,526599927	0,527158827	4,792862787	1,64418E-06	5,22928E-05
gene30770	425,4739299	2,528692417	0,504137942	5,01587404	5,27929E-07	2,10421E-05
gene39118	1346,835952	2,530319578	0,610597938	4,144002824	3,41296E-05	0,000596948
gene45192	808,4457927	2,530493412	0,408918728	6,188255126	6,08338E-10	6,81825E-08
gene4282	33,31358023	2,533332012	0,932473872	2,716786054	0,00659192	0,03301262
gene38701	39,66875441	2,535509727	0,970662166	2,612144385	0,008997625	0,041535018
gene26793	31,777825	2,535577708	0,892344316	2,841479081	0,00449048	0,025024511
gene55362	176,2425421	2,539885069	0,637471775	3,984309846	6,76765E-05	0,001024471
gene7451	76,80236422	2,543288679	0,773137711	3,289567488	0,001003415	0,008205254
gene2402	60,58408647	2,544355598	0,847585929	3,001885131	0,002683134	0,017075043
gene22270	488,32111	2,545101054	0,724319112	3,513784203	0,000441772	0,004398877
gene53777	34,98977955	2,547150889	0,993890048	2,562809533	0,010382899	0,046164524
gene17477	141,2240654	2,548689068	0,83586501	3,049163487	0,002294796	0,015168713
gene45759	23,57767722	2,54903449	0,809198699	3,150072401	0,0016323	0,011776586
gene42605	263,0615298	2,550040836	0,813709018	3,133848563	0,001725299	0,01222632
gene3889	16,27345881	2,550386855	0,989555077	2,577306625	0,009957358	0,044726345
gene51945	2226,241578	2,551200543	0,536526015	4,755036049	1,98411E-06	6,11604E-05
gene6415	64,92223424	2,55205519	0,912081655	2,798055608	0,005141126	0,027538588
gene56658	271,6516024	2,553378879	0,547079283	4,66729222	3,05195E-06	8,79816E-05
gene18419	31,41421191	2,554006869	0,66447106	3,843669081	0,000121208	0,001608078
gene30231	41,2547623	2,556539196	0,737646282	3,465806387	0,000528644	0,005043446
gene48369	30,22327033	2,55654169	0,7880511	3,244131871	0,001178092	0,009238773
gene12265	37,76297714	2,559522368	0,778278236	3,288698372	0,001006518	0,008224742
gene6236	10145,23771	2,560545195	0,464068402	5,517602969	3,43655E-08	2,11167E-06
gene37344	15,73072414	2,561642192	1,006103177	2,546102875	0,010893308	0,0477669
gene23959	35,60441786	2,563556831	0,931736771	2,751374542	0,005934575	0,030618078
gene45143	1737,450263	2,564144093	0,38112618	6,72780887	1,72237E-11	3,42275E-09
gene16677	60,54677937	2,56696553	0,732026525	3,506656444	0,000453775	0,004499209
gene18438	558,5220286	2,570062036	0,751713278	3,418939256	0,000628658	0,005774387
gene5972	662,6582797	2,571071558	0,59255034	4,338992627	1,43137E-05	0,000302924
gene41894	319,6462502	2,575337067	0,568146093	4,532878247	5,81854E-06	0,000148349
gene24335	137,8035435	2,579309315	0,660995499	3,902158666	9,53386E-05	0,001336997
gene48828	24,55479819	2,581439169	0,93750284	2,753526771	0,005895695	0,030451128
gene29716	570,5549637	2,582268609	0,4970255	5,19544492	2,04231E-07	9,33531E-06
gene54582	709,4038435	2,582954303	0,40797751	6,331119345	2,43389E-10	3,21687E-08
gene41027	1556,93814	2,585970455	0,530452132	4,87503075	1,08792E-06	3,76338E-05
gene48330	195,7941067	2,586306122	0,705472166	3,666064017	0,000246312	0,00279533
gene52600	21,8022858	2,586306479	0,968555248	2,670272536	0,00757897	0,036639536
gene300	675,9520198	2,587042608	0,497417965	5,200943255	1,9828E-07	9,15288E-06
gene5279	42,89908583	2,587335868	0,83238629	3,108335517	0,001881443	0,01302645
gene35884	76,89389749	2,587894365	0,540723559	4,78598412	1,70152E-06	5,38717E-05
gene2443	17,93869127	2,588080987	1,021532865	2,533526895	0,011292107	0,049085456
gene9280	178,6034495	2,589341308	0,912500491	2,837632783	0,004544944	0,025227679
gene46654	112,1342066	2,592956313	0,621637624	4,17117017	3,03039E-05	0,000544155
gene44056	87,874012	2,593959782	0,626481622	4,140520151	3,46519E-05	0,000602698
gene13587	80,74313683	2,594310677	0,953900292	2,719687477	0,006534364	0,0327871
gene35732	2277,372684	2,597901924	0,585703955	4,435520542	9,18501E-06	0,000215548
gene1245	271,316128	2,598698423	0,376789237	6,896955024	5,3129E-12	1,19094E-09
gene13931	44,77936316	2,599401466	0,788027907	3,298616006	0,000971627	0,008014423
gene22052	29,65395031	2,601403004	0,931950739	2,791352476	0,005248828	0,027927596
gene19591	100,1875552	2,602363287	0,771109994	3,374827595	0,000738619	0,006520516
gene5285	287,893514	2,602653149	0,649149072	4,009330462	6,08912E-05	0,000945771
gene21335	108,2317123	2,603700498	0,698365585	3,728277214	0,000192793	0,002308079
gene21825	21,48114345	2,603778754	0,740186231	3,517734654	0,000435247	0,004349369
gene33278	8171,594783	2,604416309	0,604027319	4,311752511	1,61966E-05	0,000333942
gene25565	39,07160637	2,606698847	0,816651934	3,191933721	0,001413238	0,010590777
gene33633	1069,257206	2,6130881	0,712356655	3,668230067	0,000244235	0,002779641
gene14085	1135,400559	2,613831369	0,57676538	4,531879791	5,84611E-06	0,000148916
gene22807	43,5441257	2,616919218	0,750297828	3,48784059	0,000486938	0,004744093
gene43205	93,82215037	2,620444779	0,747112629	3,507429373	0,000452458	0,004489336
gene2564	53,51024712	2,62675208	0,681918849	3,852000986	0,000117157	0,001563203
gene28543	112,9952327	2,628482406	0,706524068	3,720301298	0,000198985	0,00236353
gene2730	34,49371446	2,633082176	0,76918497	3,423210645	0,000618861	0,005711622
gene21803	2301,267028	2,634206897	0,610226593	4,316768438	1,5833E-05	0,000328867
gene37376	1562,779712	2,638533797	0,408318691	6,461947143	1,03364E-10	1,58266E-08
gene28205	135,26048	2,639230661	0,493323344	5,349900205	8,80027E-08	4,58334E-06
gene55952	38,46844543	2,639851406	0,898573701	2,937824023	0,003305246	0,01993821
gene56411	168,5118905	2,640615591	0,57059712	4,627810937	3,69551E-06	0,000102219
gene47988	215,507351	2,6462838	0,532429641	4,970203756	6,68826E-07	2,54626E-05
gene6547	275,9250312	2,648793751	0,421810998	6,279574885	3.395e-07	4,19066E-08
gene13877	303,3329019	2,65247128	0,351584766	7,544329374	4,54621E-14	1,97287E-11
gene43267	3920,270495	2,65369666	0,676809241	3,920893067	8,82214E-05	0,001263139
gene56280	758,6935094	2,654722475	0,678564893	3,912260277	9,14363E-05	0,001298553
gene46099	212,887333	2,659537043	0,610689575	4,354973704	1,33083E-05	0,000287287
gene17016	59,01871278	2,663956347	0,929419887	2,866257097	0,004153568	0,023669507
gene37091	109,3544843	2,667249362	0,893485181	2,985219473	0,002833749	0,017795082
gene39092	100,1920796	2,668365388	0,850354687	3,137944	0,001701374	0,012121153
gene13336	3747,626118	2,668414989	0,640025954	4,169229343	3,05631E-05	0,000547207
gene24918	29,24343621	2,67027953	1,031639284	2,588384885	0,009642717	0,043628118
gene49784	164,3209712	2,675061544	0,61110708	4,37740231	1,20102E-05	0,000266071
gene31524	70,25923772	2,687307812	0,725356373	3,704810368	0,000211549	0,002483285
gene9484	4151,303805	2,688239735	0,487727828	5,51176206	3,55259E-08	2,16962E-06
gene13183	965,3155206	2,693021345	0,49842615	5,403049874	6,55172E-08	3,56465E-06
gene22675	38,38816382	2,69643804	0,831284353	3,243701184	0,001179875	0,00924499
gene6780	33,45572336	2,697560191	0,829009062	3,253957422	0,001138093	0,008998131
gene27469	192,3545068	2,697784884	0,838536325	3,217254642	0,001294237	0,009921891
gene44198	61,00432058	2,699119034	0,832567837	3,241920857	0,00118727	0,009291719
gene56171	209,6196709	2,699368559	0,487334204	5,539050076	3,04117E-08	1,88525E-06
gene15774	31,17804842	2,700111165	0,949008864	2,84519067	0,004438485	0,024798871
gene6647	32,37779583	2,703282543	0,952787931	2,83723424	0,004550621	0,025254191
gene41158	24,01477188	2,70949192	0,84008767	3,225249003	0,001258631	0,009712711
gene12876	1396,182681	2,711939511	0,573577534	4,728113201	2,26616E-06	6,82038E-05
gene48843	54,67296996	2,720085597	0,731713862	3,717417063	0,00020127	0,002385612
gene628	34,90324645	2,720479277	0,888109143	3,063226293	0,002189644	0,01464844
gene13112	25,52672181	2,720509928	1,043097538	2,608106941	0,009104451	0,041882565
gene29175	3224,32116	2,722174055	0,605043123	4,499140562	6,82287E-06	0,000169483
gene47746	118,80727	2,722513931	0,752009794	3,620317122	0,000294242	0,003196846
gene28739	43,70935163	2,723563546	0,663187169	4,106779616	4,01214E-05	0,000676822
gene20325	322,7506122	2,728982665	0,540850749	5,045722265	4,51811E-07	1,84545E-05
gene1354	72,68283994	2,730107149	0,855654669	3,190664703	0,001419459	0,01061469
gene50369	35,44593325	2,730248268	0,838310805	3,2568449	0,00112658	0,008934136
gene34945	43,98988604	2,730258656	0,866998424	3,149092988	0,001637781	0,01180288
gene2696	40,42289135	2,731620334	0,825955697	3,307223793	0,000942256	0,0078321
gene44340	148,0029205	2,736621402	0,503569436	5,434446982	5,49666E-08	3,05682E-06
gene14963	20,55359898	2,737514651	0,880276165	3,109836161	0,001871911	0,012985702
gene21314	19657,28645	2,739060663	0,67946721	4,031188882	5,54954E-05	0,000875553
gene10243	85,36074968	2,739520615	1,084730019	2,525532222	0,011552319	0,049937669
gene14845	88,08170853	2,741035309	0,863006013	3,176148564	0,001492445	0,011007715
gene26290	157,85004	2,741749497	0,43558237	6,294445522	3,08501E-10	3,89378E-08
gene32700	103,8637737	2,742112095	0,682213295	4,019435148	5,83378E-05	0,000912689
gene35829	3831,439467	2,743455014	0,63164159	4,34337298	1,40312E-05	0,000298976
gene6837	63,82931549	2,745736365	0,983121151	2,792876914	0,005224157	0,027850241
gene26549	109,7563997	2,74661426	0,902967966	3,04176268	0,002351972	0,015432329
gene25946	235,723141	2,747156391	0,590298093	4,653845952	0.003258	9,25854E-05
gene11240	163,7509885	2,749084642	0,851301353	3,229273198	0,001241053	0,00960616
gene4109	161,1023062	2,749412566	0,808537263	3,400477246	0,000672683	0,006101841
gene38097	30,36521017	2,751307137	0,87656376	3,138741597	0,00169675	0,012094361
gene9181	54,93639541	2,75154544	0,736749556	3,73470933	0,000187932	0,002264885
gene56107	37,32863465	2,753977963	0,662536089	4,156721434	3,22847E-05	0,000570737
gene23934	13,713147	2,755105855	1,02128947	2,697673809	0,006982582	0,034470042
gene18019	156,9248968	2,758097866	0,83740049	3,293642527	0,000988982	0,008107452
gene455	5394,619904	2,758476724	0,49735021	5,546346761	2.917e-05	1,83261E-06
gene738	64,60697754	2,759579572	1,056486751	2,612034245	0,009000524	0,041540879
gene56420	26,49137327	2,762845492	0,846615939	3,263398863	0,001100845	0,008790444
gene25058	139,1985482	2,773691325	0,515958494	5,375803206	7,6242E-08	4,03076E-06
gene14694	67,9547237	2,774820073	0,693759011	3,999688695	6,34259E-05	0,000972057
gene11393	86,40959008	2,784040669	0,85825263	3,243847524	0,001179269	0,009244613
gene33204	97,45269862	2,785791678	0,744549153	3,74158196	0,000182866	0,002216006
gene5062	52,32756596	2,789018916	0,84591983	3,297025103	0,000977148	0,008048112
gene21955	3124,573328	2,790888013	0,67707518	4,121976545	3,75635E-05	0,000643356
gene27156	503,3607246	2,796527823	0,628151498	4,45199579	8,50758E-06	0,00020219
gene39841	24,19198146	2,797048038	0,911584297	3,06833723	0,002152536	0,014468606
gene55785	223,6491312	2,797947065	0,774117353	3,614370681	0,000301078	0,003249721
gene39473	55,6972384	2,798391141	0,901148771	3,10535977	0,001900477	0,013129036
gene54267	1468,221284	2,801605268	0,700891868	3,99720042	6,4096E-05	0,000979264
gene34096	749,743453	2,80363966	0,460429679	6,089181019	1,1349E-09	1,15327E-07
gene30589	122,3898008	2,805745986	0,692967064	4,048887934	5,14616E-05	0,000824916
gene13466	38,14602733	2,806139261	0,923187033	3,039621616	0,002368755	0,01551485
gene40113	16,81648817	2,808546796	1,000500382	2,807142153	0,004998318	0,02709477
gene23582	17,62609532	2,811466353	1,038965819	2,706023915	0,006809414	0,033769142
gene3198	56,92552392	2,813370695	0,850140352	3,309301446	0,000935291	0,007795017
gene44081	26,70647875	2,814544739	0,961017917	2,928712033	0,003403696	0,02037102
gene13726	54,75262487	2,819020552	0,91450014	3,082580776	0,00205214	0,013946391
gene6352	18,54547089	2,821232052	1,061751274	2,657149675	0,007880445	0,037706636
gene44528	110,1249244	2,821688412	0,829011612	3,403677791	0,000664851	0,006042703
gene50547	1117,004913	2,82601788	0,558637787	5,058766065	4,21978E-07	1,73624E-05
gene5932	19,44018322	2,838610032	0,854618624	3,321493297	0,000895371	0,007540819
gene51212	279,5265424	2,844607245	0,768307306	3,7024342	0,000213541	0,00249725
gene25011	31,17978015	2,848603584	1,004802536	2,834988451	0,004582734	0,025381836
gene8554	27,06034376	2,851146859	0,958306211	2,975193969	0,002928033	0,018248109
gene57187	99,13889743	2,857308008	0,580123318	4,925345906	8,42113E-07	3,08848E-05
gene52916	246,1659178	2,857432735	0,768007052	3,720581376	0,000198765	0,002361911
gene45115	227,3551098	2,85958157	0,607585236	4,706469807	2,52043E-06	7,4575E-05
gene45029	131,0592519	2,859660463	0,785848249	3,638947425	0,000273755	0,003033059
gene18020	89,4606475	2,861185925	0,883673327	3,23783217	0,001204416	0,009382193
gene28294	244,7088297	2,862289572	0,624609648	4,582525389	4,59394E-06	0,000122243
gene2954	55,9745418	2,863504665	0,867399236	3,301253386	0,000962539	0,007945378
gene41056	441,4764698	2,864651887	0,530010649	5,404894959	6,48464E-08	3,5419E-06
gene33886	19,36170644	2,865356504	1,048096176	2,733867913	0,006259515	0,031773842
gene40769	345,1650628	2,869137237	0,696159213	4,121380835	3,76608E-05	0,000644235
gene11233	2015,05708	2,874175606	0,452043729	6,358180469	2,04158E-10	2,79048E-08
gene30436	81,62478963	2,874605932	0,723463923	3,973392235	7,08562E-05	0,001063983
gene33212	62,01336027	2,87706283	1,074473057	2,677650045	0,007414064	0,036047556
gene15014	1079,985858	2,877287085	1,061274585	2,711161772	0,006704791	0,033386926
gene24722	93,56395248	2,877852495	0,631990751	4,553630714	5,27279E-06	0,000136673
gene1611	198,0722573	2,879426947	0,595228404	4,837516032	1,31472E-06	4,35957E-05
gene37243	75,09582556	2,88027711	0,796825899	3,614688119	0,000300709	0,003249471
gene42580	71,64087915	2,881875673	0,82846814	3,478559447	0,000504117	0,004884283
gene51175	124,86828	2,88566892	0,723064114	3,990889414	6,5826E-05	0,001000999
gene9021	401,1131621	2,886045265	0,685981861	4,207174312	2,58584E-05	0,000482713
gene52954	88,20932746	2,886091176	0,686660454	4,203083428	2,63303E-05	0,000488917
gene4232	54,18225813	2,886387013	0,936767717	3,081219559	0,002061546	0,014000124
gene23832	103,3271261	2,88725521	0,868831039	3,323149242	0,000890073	0,007509738
gene32840	14015,42366	2,887764842	1,007415018	2,866509621	0,004150255	0,023655443
gene19465	747,209179	2,891815463	0,46942508	6,160334383	7,25915E-10	7,97652E-08
gene6760	1129,145007	2,901638658	1,079568419	2,687776528	0,007192952	0,035253893
gene3387	3009,235957	2,902234388	0,493449245	5,881525641	4,06502E-09	3,48324E-07
gene38957	88,31431777	2,907852354	0,757120957	3,840670802	0,000122699	0,001622578
gene322	109,2920556	2,90959089	0,733629042	3,966024686	7,30813E-05	0,001090382
gene53458	663,4917773	2,910246997	0,646100021	4,504328903	6,6583E-06	0,000165689
gene1808	1526,437836	2,91394083	0,465895887	6,254489278	3,98819E-10	4,75528E-08
gene15816	959,8941813	2,916215368	0,659298738	4,423207871	9,72461E-06	0,000225379
gene297	685,6299806	2,917015399	1,102657614	2,645440763	0,008158457	0,038640968
gene24578	52,32254279	2,917851734	0,612082947	4,76708549	1,8691E-06	5,8256E-05
gene5537	60,17419626	2,920455769	1,049511726	2,782680456	0,005391187	0,028496713
gene29818	69,63720905	2,921018858	0,780261678	3,743640036	0,000181373	0,002204809
gene33975	256,4832141	2,923599057	0,527054768	5,547049819	2,9053E-08	1,82936E-06
gene30311	17,10137985	2,924345631	1,05462807	2,772869143	0,005556446	0,029183058
gene4785	49,16799767	2,927863371	0,973334333	3,008075717	0,002629076	0,016799707
gene4352	20,95056164	2,928743234	1,023400623	2,861775896	0,004212747	0,023894972
gene33596	672,1539817	2,930722567	1,100411315	2,663297374	0,0077379	0,0371897
gene22641	424,1546548	2,932369008	0,705152903	4,158486759	3,20363E-05	0,000567632
gene48140	89,71375712	2,933764375	0,972859293	3,015610165	0,002564628	0,016474293
gene42500	641,2977424	2,934149859	0,663903801	4,419540684	9,89109E-06	0,000228482
gene299	459,9931759	2,934959941	0,646017437	4,543159014	5,54174E-06	0,000142261
gene40174	1614,59926	2,936659677	0,482070648	6,09176205	1,11675E-09	1,14202E-07
gene1564	19,20752003	2,939207711	0,970406473	3,028841824	0,002454932	0,015941411
gene36787	2176,076581	2,942161613	0,625047475	4,707101026	2,51264E-06	7,45019E-05
gene139	17,20300993	2,952863271	0,922303948	3,20161621	0,001366589	0,010321249
gene26550	187,7641354	2,956153891	0,739273956	3,99872587	6,36844E-05	0,000974569
gene50456	23,32967589	2,957163054	1,136651413	2,601644638	0,009277793	0,042401528
gene20683	925,9642232	2,962336552	0,497505676	5,954377395	2,61064E-09	2,35968E-07
gene52953	30,73890641	2,962696362	0,853793768	3,470037463	0,000520386	0,004983325
gene48	231,1214682	2,964089394	0,555518255	5,335719154	9,51666E-08	4,84831E-06
gene958	2385,801448	2,965450624	0,40816668	7,265293256	3,7223E-13	1,13368E-10
gene44637	128,244195	2,965789889	1,034201306	2,867710448	0,004134537	0,023570648
gene19518	46,00575261	2,972643287	1,160651339	2,561185421	0,010431566	0,046316539
gene38673	45,47124873	2,973063229	0,766985518	3,876296436	0,000106058	0,00144752
gene6437	181,3769128	2,973907353	0,757258408	3,927202817	8,59395E-05	0,001237184
gene41587	19,76349362	2,977326138	0,900355337	3,306834553	0,000943566	0,007836017
gene45510	28,75970993	2,977327584	1,174665521	2,534617329	0,011257022	0,048955729
gene28686	91,04106364	2,980753895	0,724662317	4,113300533	3,90042E-05	0,000663569
gene45	182,7845461	2,986936155	0,603589461	4,948622117	7,47407E-07	2,79633E-05
gene15032	135,823028	2,987886582	0,639006721	4,675829669	2,92768E-06	8,4833E-05
gene3603	274,2485044	2,988788084	0,640298469	4,667804517	3,04435E-06	8,7941E-05
gene16717	19,6531143	2,989210743	1,028426061	2,906587897	0,003653942	0,021473042
gene46900	456,2649944	2,989562836	0,80328644	3,721664759	0,000197914	0,002356796
gene33124	89,00884489	2,990566757	0,830615335	3,600423243	0,0003177	0,003380913
gene12612	116,9369585	2,994751351	0,599336966	4,996773968	5,82973E-07	2,28141E-05
gene48245	294,4383213	2,995507578	0,712223782	4,205851662	2,60101E-05	0,000484659
gene15344	16,96952299	2,995533251	1,068756616	2,802820779	0,005065781	0,027327105
gene7283	35,94199698	2,996490709	0,864092431	3,467789558	0,000524758	0,005018335
gene8854	51,38326462	2,997349374	0,876294291	3,420482598	0,000625101	0,005752164
gene53824	9,239230914	2,998078688	1,160898203	2,58255089	0,00980729	0,044207985
gene23853	406,7999767	3,00213294	0,690255499	4,349306804	1,36569E-05	0,000292781
gene44170	283,7258972	3,004535546	0,574682603	5,228165132	1,71201E-07	8,02181E-06
gene45181	10876,70733	3,006934245	0,535554895	5,614614434	1,97001E-08	1,32588E-06
gene31854	9,300687276	3,009868157	1,080960478	2,784438672	0,005362046	0,028374793
gene4845	14,80264659	3,011115102	1,136017855	2,650587831	0,008035183	0,038257576
gene55252	34,67795211	3,011263072	1,140544244	2,640198386	0,008285751	0,03908531
gene43349	142,8627082	3,012017789	0,603907676	4,987546783	6,11508E-07	2,36664E-05
gene31382	522,2825467	3,023790529	0,733925722	4,120022555	3,78835E-05	0,000646466
gene8842	83,58891529	3,029644165	0,625547067	4,843191385	1,2777E-06	4,28244E-05
gene52762	16,03059271	3,034537202	0,960882303	3,158073777	0,001588154	0,011537481
gene13882	409,7564883	3,040441092	1,159007358	2,623314745	0,008707879	0,040535451
gene21593	87,39864539	3,043100411	0,915388422	3,324381584	0,000886149	0,0074838
gene11673	21,48085224	3,044335679	0,93714305	3,248528257	0,001160037	0,009127838
gene15081	239,9299803	3,044685144	0,528567526	5,760257671	8,39856E-09	6,48286E-07
gene50129	108,6169654	3,045302967	0,699894668	4,351087535	1,35464E-05	0,000290858
gene9166	121,4666042	3,047848864	0,640170478	4,760995658	1,9264E-06	5,97099E-05
gene3823	304,9808738	3,064716849	0,638732619	4,798121713	1,6016E-06	5,12426E-05
gene13927	91,41014158	3,065093387	0,723616511	4,235798026	2,27741E-05	0,000437376
gene17824	56,90794738	3,067567102	0,728262095	4,212174602	2,52924E-05	0,000474042
gene13924	85,49925698	3,068523788	0,786365587	3,9021593	9,53384E-05	0,001336997
gene18897	14,75200217	3,069019848	1,165531126	2,633151342	0,008459664	0,039685215
gene49592	1526,104228	3,07222759	0,500285419	6,140949691	8,20296E-10	8,8744E-08
gene28825	877,3227373	3,07385597	0,486772095	6,314774418	2,70556E-10	3,49354E-08
gene53440	70,01262623	3,080770742	0,559421933	5,507061053	3,64874E-08	2,22256E-06
gene49112	9,059027901	3,081943787	1,138382913	2,707299761	0,006783298	0,033694026
gene24488	52,79560527	3,082804033	0,838299513	3,677449388	0,000235578	0,00269975
gene10590	238,8721633	3,083393118	0,4288297	7,190250851	6,46724E-13	1,86817E-10
gene35615	438,1063052	3,084125177	1,14860345	2,685108753	0,007250621	0,035468296
gene28490	1988,519795	3,087582122	1,165856686	2,648337621	0,00808887	0,038416423
gene53395	27,45708387	3,08894881	0,82065718	3,763994133	0,000167221	0,002072325
gene14139	83,64504401	3,092231334	0,966065835	3,20084949	0,001370231	0,010345963
gene43291	518,8875809	3,092539234	0,785528349	3,936890677	8,25442E-05	0,001197176
gene28888	77,56341335	3,094240914	0,963884114	3,210179387	0,001326522	0,010108549
gene13807	37,23455042	3,095300036	0,938964924	3,296502303	0,000978968	0,008055618
gene13641	246,9972323	3,097439712	0,882117841	3,511367266	0,000445808	0,004435917
gene11892	82,51516802	3,100064352	0,783213036	3,958136816	7,55367E-05	0,001115141
gene44635	436,7315915	3,103836887	0,82214037	3,775312588	0,000159807	0,001998124
gene7476	147,7863941	3,110821289	0,949790285	3,27527175	0,001055604	0,008511376
gene54601	108,8694959	3,111109317	0,856123222	3,633950392	0,000279115	0,003075419
gene21991	93,0413814	3,115635698	0,849557393	3,667363409	0,000245064	0,002784964
gene4050	79,14791173	3,116632795	0,951659841	3,274944115	0,001056829	0,008516636
gene31574	271,1254403	3,119928164	0,887257391	3,516373258	0,000437485	0,004370176
gene43277	1314,490127	3,12500454	0,575380008	5,431201113	5,5976E-08	3,0997E-06
gene44555	1771,443134	3,125438894	0,663175991	4,712834807	2,44294E-06	7,2898E-05
gene44278	216,7696723	3,12567473	0,362986381	8,610997261	7,24277E-18	1,06812E-14
gene7233	100,4820289	3,130028705	1,054341769	2,968704074	0,002990584	0,018545038
gene11011	92,33916781	3,134770468	0,906343536	3,458700089	0,000542789	0,005131223
gene25174	166,2676834	3,136110593	0,804024961	3,90051397	9,59887E-05	0,00134313
gene38694	74,16414225	3,136134251	0,677022176	4,632247451	3,61717E-06	0,000100649
gene156	92,0097568	3,137344081	0,501924978	6,250623538	4,08817E-10	4,79291E-08
gene26866	20,27926645	3,137929295	1,027255532	3,054672568	0,002253064	0,014961523
gene35142	16,81238743	3,143174778	1,123889609	2,796693514	0,005162848	0,027617986
gene5246	31,08060465	3,147184253	1,088797203	2,890514637	0,003846116	0,022303017
gene34620	20,92582343	3,154133588	1,043502434	3,022641333	0,00250579	0,016185396
gene33115	17,65029885	3,154366432	1,096423602	2,876959622	0,00401527	0,023026577
gene52139	33,92557815	3,155781668	1,004840604	3,140579365	0,00168614	0,012037107
gene18325	82,43745257	3,161697821	0,839218373	3,767431605	0,000164936	0,002048537
gene8079	573,9255173	3,166612516	0,632600539	5,005706319	5,56576E-07	2,19342E-05
gene45311	109,101127	3,170889964	0,647298617	4,898650915	9,64969E-07	3,41826E-05
gene29183	2203,404772	3,17271856	0,711812417	4,457239692	8,30218E-06	0,000198487
gene27363	182,9529555	3,173798402	0,562985051	5,63744703	1,7259E-08	1,19112E-06
gene43553	15,61441087	3,177557526	0,967709912	3,283584767	0,001024958	0,008329534
gene8838	101,040907	3,179142467	0,895854443	3,548726572	0,000387099	0,00394562
gene7877	46,1343419	3,18304196	1,074249053	2,963039111	0,003046179	0,018804566
gene56289	38,02437036	3,184812565	0,946183242	3,365957484	0,000762785	0,006679133
gene32885	46,11072999	3,194566009	1,01328621	3,152678856	0,001617797	0,011695218
gene22391	77,52101121	3,194567632	1,060953564	3,011034357	0,002603594	0,016674903
gene1711	131,1720627	3,195241354	1,018619643	3,136834612	0,001707824	0,012145492
gene41383	743,895425	3,19642655	0,601298052	5,315877109	1,06145E-07	5,33007E-06
gene33454	27,0446519	3,197684591	0,946465266	3,378554612	0,00072868	0,006461283
gene30556	439,5756843	3,199301382	0,772661212	4,140626358	3,46359E-05	0,000602698
gene20141	118,687114	3,205175501	0,689625528	4,647704258	3,3565E-06	9,46167E-05
gene56688	59,5226821	3,207135908	0,637660167	5,029537788	4,91664E-07	1,98794E-05
gene48301	12,39070962	3,209100606	1,019596438	3,147422339	0,001647169	0,011849464
gene11227	2386,935652	3,212171154	0,640804166	5,012718903	5,36663E-07	2,13598E-05
gene17132	93,22826495	3,212534604	0,880944367	3,646694076	0,000265636	0,002966567
gene40985	46,52295215	3,215845257	0,856387772	3,755127482	0,000173253	0,002129231
gene26744	11,92588236	3,217442301	1,226037572	2,624260769	0,008683727	0,040465331
gene7467	348,5716347	3,219387687	0,670956911	4,798203333	1,60095E-06	5,12426E-05
gene53904	47,61435445	3,221854154	1,111906766	2,897593802	0,003760373	0,021914651
gene11790	81,18051681	3,22228138	0,52731013	6,110789832	9,91393E-10	1,03652E-07
gene33148	139,5237117	3,224119336	0,724719711	4,448781079	8,6359E-06	0,000204546
gene47612	326,6601053	3,224329328	0,545204732	5,913978989	3,33941E-09	2,89691E-07
gene52095	30,21154605	3,225897042	0,962658638	3,351029031	0,000805119	0,006960637
gene31952	36,30736719	3,226771429	0,727391968	4,436083395	9,16104E-06	0,000215165
gene46860	576,8946288	3,238084966	0,560286706	5,779335705	7,49961E-09	5,88625E-07
gene47546	942,9190229	3,25140024	0,534326666	6,085042068	1,16461E-09	1,17806E-07
gene48928	28,97883751	3,253712997	1,091097826	2,982054329	0,002863212	0,017943904
gene2950	804,9268403	3,271638791	0,499137681	6,554581862	5,5798E-11	9,36204E-09
gene53318	14,83854167	3,275157497	1,235937088	2,649938682	0,008050638	0,038305125
gene50760	963,0812667	3,276891957	1,268285706	2,583717487	0,009774182	0,044094764
gene46456	111,3793603	3,282528456	0,64369358	5,099520264	3,40515E-07	1,44564E-05
gene55480	487,9601978	3,283576899	1,255219217	2,615938997	0,008898245	0,041197759
gene4512	104,2451691	3,292052707	0,819637576	4,016473628	5,90755E-05	0,00092217
gene52685	147,5548227	3,313916573	1,022283962	3,241679118	0,001188277	0,009292641
gene16225	3142,347387	3,32465408	0,652422	5,095864455	3,47153E-07	1,46548E-05
gene29644	231,8773626	3,327319693	0,733274721	4,537616798	5,68935E-06	0,000145187
gene1371	22,8313082	3,327677679	1,094396335	3,040651336	0,00236067	0,015476364
gene32804	124,5881882	3,327690473	0,630125426	5,28099698	1,28483E-07	6,25015E-06
gene20756	49,90940385	3,329333128	0,920640616	3,616322233	0,000298818	0,003234025
gene39364	20,73538232	3,329842771	1,147814936	2,901027568	0,003719412	0,021766481
gene46822	17,35870921	3,33376509	1,063508036	3,134687258	0,001720374	0,012213044
gene39817	77,54920023	3,344550365	1,074441976	3,112825483	0,001853056	0,012893622
gene45800	244,3969688	3,348451538	0,693041482	4,831531195	1,35487E-06	4,46104E-05
gene51881	139,2362761	3,349096299	0,784909631	4,26685591	1,98247E-05	0,000393561
gene11228	129,079175	3,350129717	0,741907702	4,515561314	6,31493E-06	0,000158269
gene3615	730,4787567	3,351141817	0,331944725	10,09548145	5,78465E-24	2,70143E-20
gene2060	9,855329964	3,35140447	1,243767049	2,694559623	0,007048172	0,034720423
gene5507	244,1460758	3,358098232	0,669261458	5,01761784	5,23161E-07	2,09115E-05
gene13744	99,15430604	3,36445928	0,564034213	5,964991485	2,44647E-09	2,24754E-07
gene50048	35,33914183	3,365639408	0,994440123	3,38445657	0,000713193	0,006364225
gene11235	7621,359968	3,366761303	0,671995846	5,010092436	5,44039E-07	2,1531E-05
gene47284	62,50868589	3,37454634	1,154980589	2,921734247	0,003480884	0,020725394
gene26125	284,5677691	3,3758179	0,789627099	4,275205226	1,90961E-05	0,000382469
gene15077	31,0530704	3,379779816	1,148101166	2,943799654	0,003242098	0,019663114
gene36926	21,68683154	3,393152918	1,078473466	3,146255355	0,001653755	0,011866384
gene11877	13,29881066	3,397713446	1,209531491	2,809115323	0,004967785	0,026971
gene22875	17,5780279	3,397721791	1,04310719	3,25730838	0,001124742	0,008930366
gene12705	2480,92107	3,398742775	0,678597138	5,0084838	5,48605E-07	2,16811E-05
gene45787	307,0004525	3,404059912	0,783228564	4,346189692	1,38523E-05	0,000296291
gene19637	10,98320411	3,406246521	1,254720987	2,714744198	0,006632698	0,033151659
gene37997	88,84954172	3,407294888	0,804351622	4,236076356	2,27459E-05	0,000437376
gene4211	97,99929813	3,413680328	0,813097408	4,198365775	2,68848E-05	0,0004956
gene51841	27,25523118	3,416738832	1,15483445	2,95863951	0,003090003	0,018966461
gene35303	66,34611495	3,426906853	0,532228617	6,438787293	1,20432E-10	1,78545E-08
gene20738	536,5185095	3,43151628	1,160757115	2,956274172	0,003113802	0,019083272
gene32086	1187,636707	3,434344544	1,224352792	2,805028557	0,005031212	0,027209914
gene17735	110,3658902	3,435772786	0,649694182	5,288292372	1,23464E-07	6,06921E-06
gene20678	290,6993818	3,438717306	0,581581186	5,912703827	3,36537E-09	2,90147E-07
gene7064	552,6344773	3,440273701	0,734660222	4,682809272	2,8297E-06	8,29374E-05
gene28243	47,92518979	3,446182455	0,851194049	4,048644911	5,1515E-05	0,000825301
gene63	519,7013702	3,450110092	1,252354117	2,754899789	0,005871011	0,030379638
gene39023	183,0364331	3,458392844	0,748340024	4,621419051	3,81124E-06	0,000104697
gene32392	55,18013843	3,458830534	0,705058726	4,905733958	9,30786E-07	3,33939E-05
gene24968	43,74205088	3,463465892	1,237556174	2,798633278	0,005131939	0,027515193
gene15608	29,36710231	3,489520494	1,020156834	3,420572582	0,000624895	0,005752151
gene51550	360,9360547	3,489830136	0,675163324	5,168868057	2,35516E-07	1,05756E-05
gene14911	28,72251002	3,495266711	0,848504461	4,119326266	3,79982E-05	0,000648027
gene46065	11,23214353	3,498846879	1,2551946	2,787493571	0,005311751	0,028168581
gene39165	10,22749268	3,50235468	1,249885605	2,802140184	0,005076481	0,027331224
gene16467	27,20446133	3,510987283	0,92990006	3,775660887	0,000159584	0,001997116
gene53822	15,13755746	3,521309981	1,353258025	2,602097987	0,009265537	0,04237784
gene5937	32,63947149	3,524748698	0,84888319	4,152218748	3,29267E-05	0,000580209
gene2489	21,94987044	3,525863137	1,03217479	3,415955488	0,000635586	0,005827595
gene15605	10,92093403	3,526177448	1,20781896	2,919458599	0,0035064	0,020837607
gene27923	3980,077227	3,529086234	0,507079303	6,959633751	3,41158E-12	8,03299E-10
gene17081	53,81318551	3,532968016	0,982794368	3,59481915	0,000324617	0,003441456
gene35309	3424,209748	3,538479868	1,141220356	3,100610543	0,001931221	0,013282478
gene45393	20,31872355	3,542453713	1,155247532	3,06640232	0,002166516	0,014540305
gene53843	682,0275668	3,543516036	0,629434174	5,629684857	1,80539E-08	1,23236E-06
gene22175	244,9805983	3,54424814	0,662946337	5,346206686	8,98166E-08	4,63474E-06
gene45697	54,66199824	3,544825551	0,745001192	4,758147487	1,95378E-06	6,02917E-05
gene44924	40,08859114	3,551216065	1,048516629	3,386895321	0,000706884	0,006315968
gene18312	884,3807272	3,557235573	1,063819445	3,343833945	0,000826292	0,007115149
gene11206	1072,247905	3,563863435	0,655586513	5,436145136	5,44456E-08	3,03898E-06
gene7974	550,6958194	3,564642434	0,647642821	5,504025237	3,71216E-08	2,2514E-06
gene30662	147,3053225	3,584483016	0,632551729	5,666703373	1,45571E-08	1,01973E-06
gene5800	16,61266182	3,584543077	1,28684556	2,785527018	0,005344079	0,028306443
gene47381	137,0574812	3,586463061	0,800878891	4,478159057	7,52895E-06	0,000184085
gene40442	31,04721784	3,596449367	1,343389067	2,677146521	0,007425216	0,036076737
gene29239	19,58483991	3,601383598	1,225381201	2,938990409	0,003292833	0,019889021
gene1116	92,60778473	3,609504115	1,057795165	3,412290237	0,000644195	0,005891103
gene25321	53,55994349	3,612844659	0,992994976	3,638331257	0,00027441	0,003039122
gene11183	262,7147265	3,619713053	0,743715652	4,867065854	1,13267E-06	3,89417E-05
gene46179	131,5738135	3,62015742	0,505978043	7,154771775	8,38122E-13	2,30237E-10
gene26890	30,65258825	3,626143178	1,264254638	2,868206348	0,004128062	0,023547397
gene41193	293,0006815	3,626305237	0,860620129	4,213595657	2,51337E-05	0,000472015
gene15028	22,14980192	3,633985156	1,415885713	2,56658085	0,010270668	0,0457995
gene36701	31,97766562	3,637350484	0,841000319	4,325028662	1,52512E-05	0,000318672
gene49223	59,51531276	3,640835188	0,681354816	5,343523087	9,11572E-08	4,67807E-06
gene45934	22,92542899	3,641781346	1,068308348	3,408923419	0,000652198	0,005958456
gene39997	388,9824102	3,642207769	0,333218906	10,93037551	8,25063E-28	2,31183E-23
gene106	21,42713167	3,64614318	0,970312662	3,75769927	0,000171483	0,002116717
gene39828	281,9728063	3,653257133	0,740186827	4,935587878	7,99097E-07	2,95782E-05
gene7086	198,017179	3,659291192	0,651776506	5,614334299	1,9732E-08	1,32588E-06
gene29734	31,66311884	3,666168412	0,860256127	4,261717293	2,02862E-05	0,000400394
gene34476	22,79478324	3,667534382	1,262577663	2,904799038	0,00367489	0,021546434
gene35853	2517,65708	3,677833071	1,100992049	3,340471962	0,000836361	0,007177593
gene17674	546,967094	3,678604672	0,784485159	4,689196006	2,74281E-06	8,06437E-05
gene37417	283,8355831	3,678675272	0,763267933	4,819638178	1,43819E-06	4,68038E-05
gene43367	304,8274377	3,680788782	0,601009729	6,12434143	9,10594E-10	9,66472E-08
gene21538	79,10275642	3,682695602	0,877125299	4,198596947	2,68574E-05	0,000495421
gene54738	39,66174784	3,688980602	1,080313501	3,414731556	0,000638449	0,005848101
gene40032	310,3637889	3,689389347	0,760326778	4,852373289	1,21993E-06	4,12332E-05
gene15770	2691,300619	3,691150322	0,597209749	6,18065986	6,38342E-10	7,0697E-08
gene458	569,5716066	3,694166626	0,678120469	5,447655387	5,10381E-08	2,88939E-06
gene15888	44,33722866	3,711154713	0,981069276	3,782765197	0,000155096	0,001951406
gene51519	91,98998636	3,716684699	0,86622573	4,290665321	1,78139E-05	0,00036275
gene3401	172,6164571	3,722187484	0,644696093	5,773553653	7,76169E-09	6,07467E-07
gene42604	570,3859162	3,723093845	0,637148546	5,843368662	5,11556E-09	4,22826E-07
gene19232	1222,272261	3,724945599	1,146764166	3,248222876	0,001161283	0,009135076
gene48046	110,9822984	3,728577887	0,800331492	4,658791919	3,18071E-06	9,09422E-05
gene3899	24,5078811	3,733252597	1,367183416	2,730615771	0,006321613	0,031985488
gene49	134,873967	3,740244545	0,699658714	5,345812849	9,00122E-08	4,63629E-06
gene48381	99,69551876	3,744615324	1,019447193	3,67318224	0,000239549	0,00273574
gene18490	9,348988644	3,750469219	1,461889474	2,565494373	0,010302889	0,045876908
gene12909	261,4266777	3,750702914	0,560077206	6,696760508	2,1309E-11	4,14638E-09
gene24763	1142,820067	3,752549921	0,730891727	5,134207682	2,83335E-07	1,23277E-05
gene41562	11,64291459	3,767112701	1,156584515	3,257101106	0,001125563	0,008934136
gene11231	1112,300526	3,78985152	0,650600706	5,825157407	5,70588E-09	4,68853E-07
gene11388	177,6907437	3,802355712	0,795675125	4,778779166	1,76363E-06	5,54001E-05
gene24587	2896,66479	3,802877772	0,441419692	8,615106766	6,98764E-18	1,06812E-14
gene298	755,5021769	3,813073269	1,176225748	3,241786941	0,001187828	0,009291719
gene678	10670,03213	3,816220535	1,070470515	3,564993599	0,000363865	0,00375223
gene31953	14,77019057	3,818241062	1,262560189	3,024205179	0,002492873	0,016124262
gene55890	80,79043313	3,820986403	1,053513035	3,626899976	0,000286844	0,003135926
gene39035	111,1664419	3,821529078	0,767092394	4,981836749	6,29836E-07	2,42417E-05
gene27599	5794,061462	3,824128475	0,665348928	5,747553376	9,0544E-09	6,89414E-07
gene3209	4626,746631	3,828171136	0,562751684	6,802593832	1,02752E-11	2,18115E-09
gene22012	74,03722193	3,830579163	0,97302822	3,936760602	8,25889E-05	0,001197176
gene28657	109,3227335	3,831748142	0,752000385	5,095407153	3,47993E-07	1,46548E-05
gene11513	33,66957255	3,834431516	1,1956847	3,206891846	0,001341774	0,010198471
gene53312	93,43224295	3,835535629	1,082512243	3,543179907	0,000395333	0,004018634
gene5582	351,6071635	3,836916319	1,452296359	2,641965117	0,008242654	0,038947585
gene1782	226,3136291	3,840904951	0,807003889	4,759462752	1,94109E-06	6,00324E-05
gene53110	188,8310352	3,841715207	0,814144816	4,718712361	2,37342E-06	7,12026E-05
gene11376	52,54150313	3,848996245	0,943860968	4,077927127	4,5439E-05	0,000744726
gene19400	76,22196274	3,85388182	0,833450012	4,624010756	3,7639E-06	0,000103906
gene35888	191,7515828	3,857115433	0,589602747	6,541888511	6,07468E-11	1,00125E-08
gene39620	25,43531789	3,860419762	1,159662344	3,328917061	0,000871844	0,007400502
gene712	159,8827281	3,865189171	0,921813545	4,193027096	2,75257E-05	0,000505125
gene32808	77,07098208	3,868325197	0,577043223	6,703700936	2,03206E-11	3,9817E-09
gene52073	4154,873484	3,871905701	0,631854001	6,127848674	8,90752E-10	9,49007E-08
gene9326	36,77596803	3,882299053	0,816970789	4,752065929	2,01349E-06	6,18355E-05
gene46905	8,764233982	3,884463288	1,347160353	2,883445375	0,003933509	0,022669048
gene36229	438,2440996	3,893812081	1,453294173	2,67930069	0,007377611	0,03591697
gene8649	75,9671156	3,908414062	0,955787164	4,089209619	4,32846E-05	0,000718503
gene23773	12,93713307	3,928901203	1,232531664	3,18766756	0,001434253	0,010682556
gene21473	269,5144565	3,932268081	1,273873458	3,086859262	0,002022833	0,013790704
gene55636	54,8628044	3,935608851	1,095290908	3,593208727	0,000326631	0,00345443
gene33917	618,156478	3,936092825	0,628997951	6,257719626	3,90647E-10	4,67775E-08
gene34536	9,111922658	3,948488973	1,328240789	2,972720763	0,002951729	0,018371265
gene44774	1783,391573	3,948888801	0,605090653	6,526111054	6,74993E-11	1,08697E-08
gene33455	27,30114199	3,951077052	0,999852466	3,951660055	7,76109E-05	0,001139758
gene27111	2401,681569	3,960753235	1,101048446	3,597256098	0,000321592	0,003414552
gene47080	101,4515234	3,962760525	0,861649537	4,599039812	4,24443E-06	0,000113807
gene13506	145,4281142	3,963559882	0,611815985	6,478352937	9,27292E-11	1,45155E-08
gene40569	1826,669511	3,965218366	0,707265415	5,606407837	2,06569E-08	1,36511E-06
gene39129	1591,465979	3,96681142	0,623320627	6,363998316	1,96568E-10	2,69992E-08
gene24961	162,3016657	3,969947743	0,70764411	5,610090845	2,0222E-08	1,34271E-06
gene25119	24,23105045	3,973506146	0,961711155	4,131704334	3,60083E-05	0,000622043
gene38352	30,63610034	3,973732465	1,479039202	2,68669854	0,007216205	0,035330781
gene55251	89,9102209	3,977081299	0,731835542	5,434392114	5,49836E-08	3,05682E-06
gene25160	22,1002195	3,992387585	1,386700995	2,879054388	0,003988695	0,02292794
gene55956	667,207504	4,007879141	0,658213344	6,089027482	1,13599E-09	1,15327E-07
gene12158	45,04363278	4,019081554	0,766046163	5,246526581	1,54993E-07	7,38591E-06
gene244	15045,96906	4,021461344	1,083510546	3,711511029	0,000206026	0,002427603
gene56978	29,90443344	4,028861342	1,444060182	2,789953905	0,005271555	0,028001699
gene44655	14,73915048	4,032321157	1,123710774	3,588397701	0,000332716	0,003502147
gene20252	49,33440189	4,044782553	0,920396791	4,394607402	1,10973E-05	0,00025036
gene46032	36,93148441	4,045105163	1,295932545	3,121385583	0,001800022	0,012624934
gene1158	1312,75634	4,078152549	0,387463863	10,52524619	6,60885E-26	6,17266E-22
gene46553	102,6123997	4,0817603	1,607837371	2,538664902	0,011127635	0,048551281
gene36015	18,44649832	4,082572166	1,225434325	3,331530775	0,000863697	0,007355867
gene49831	69,62946208	4,093159977	0,889944182	4,599344609	4,23822E-06	0,00011375
gene5089	39,51095324	4,117430916	0,795196603	5,1778779	2,24424E-07	1,01589E-05
gene36030	349,0654075	4,123748366	0,757694476	5,442494961	5,25394E-08	2,96208E-06
gene15746	14,29609703	4,129640209	1,295345962	3,188059661	0,00143231	0,01067756
gene55469	46,5641258	4,135131495	1,170080332	3,534057775	0,000409232	0,00412601
gene19687	111,3142089	4,137730756	0,96657338	4,280824242	1,86202E-05	0,000375067
gene17935	16,31076461	4,137828674	1,413330088	2,927715691	0,003414621	0,020414226
gene50545	74,21341264	4,142743561	0,829340933	4,995223791	5,87676E-07	2,29341E-05
gene12511	1025,438276	4,149406095	1,318726194	3,146525878	0,001652226	0,011865832
gene19373	133,2689321	4,15436735	0,989238539	4,199560759	2,67433E-05	0,000493945
gene41468	55,44366636	4,162661369	0,874254929	4,761381641	1,92272E-06	5,96618E-05
gene38087	26,36621084	4,164409593	1,191752517	3,494357708	0,000475204	0,004665456
gene11437	230,0087423	4,166917874	0,895984778	4,650656994	3,30879E-06	9,38384E-05
gene48098	1364,843802	4,171350724	1,190854453	3,50282162	0,000460358	0,00454999
gene45156	119,1702416	4,174319811	0,775002765	5,386199893	7,19629E-08	3,84809E-06
gene13878	31,59218633	4,187548369	1,074461223	3,897347137	9,72522E-05	0,001357075
gene20131	9,674781911	4,209516039	1,516570183	2,775681658	0,005508612	0,028991604
gene21824	87,27385339	4,214156391	0,954921849	4,413090346	1,01905E-05	0,000233665
gene52616	9,676500505	4,220004484	1,472684808	2,865517768	0,004163279	0,023686311
gene49107	15,14729695	4,221350907	1,116449889	3,781048258	0,000156169	0,001963234
gene30535	197,3854411	4,228455699	1,663801364	2,541442621	0,011039606	0,048249848
gene21927	55,67410904	4,253346091	1,299904225	3,272045746	0,001067723	0,008594496
gene27840	41,89430438	4,262610518	1,001644435	4,25561244	2,08478E-05	0,000407961
gene13849	25,47414196	4,278337788	1,564324698	2,7349423	0,006239121	0,031704783
gene64	198,2525845	4,281562259	1,33612932	3,20445199	0,001353199	0,010244967
gene35994	62,25392102	4,298156374	0,833517153	5,156650175	2,51407E-07	1,12172E-05
gene21098	10,25055517	4,302809812	1,46713478	2,932797906	0,003359225	0,020176951
gene23924	174,8296858	4,304168976	0,885765708	4,8592635	1,17823E-06	4,01143E-05
gene49772	20,2544624	4,324937125	1,587990678	2,72352803	0,006458873	0,032509006
gene31394	87,28372905	4,325046544	0,824789521	5,243818494	1,57287E-07	7,44456E-06
gene35850	809,5385564	4,327003352	0,670844785	6,450081226	1,1179E-10	1,68407E-08
gene25140	16,22146512	4,340852667	1,177126597	3,687668495	0,000226318	0,002612871
gene21692	2867,810343	4,342731325	0,669024036	6,491143948	8,5187E-11	1,34855E-08
gene21497	324,3573574	4,349745071	1,34424536	3,235826734	0,00121291	0,00943524
gene12049	6,420295202	4,360472116	1,673431771	2,605706544	0,009168498	0,042080476
gene8666	16,06580234	4,364960465	1,124823046	3,880575244	0,00010421	0,001431901
gene44049	433,5253528	4,36782007	0,548371727	7,9650716	1,65128E-15	1,27523E-12
gene5385	38,07089432	4,372447564	1,098764525	3,979421855	6,90831E-05	0,001042384
gene30444	61,09846405	4,375652846	0,836040321	5,233782076	1,66076E-07	7,8341E-06
gene31942	6,531421038	4,387410948	1,655461996	2,650263768	0,008042895	0,038281285
gene27492	370,9091646	4,391023459	0,742138727	5,916715164	3,28435E-09	2,85799E-07
gene40997	104,7504055	4,401800889	0,809302201	5,439007683	5,35781E-08	3,00854E-06
gene17055	6,445863855	4,414786851	1,686635588	2,61751079	0,008857369	0,041064789
gene56048	257,709611	4,415108018	0,834000437	5,293891729	1,1974E-07	5,90691E-06
gene8804	84,53076092	4,415971952	1,020936172	4,325414334	1,52245E-05	0,000318352
gene46005	99,22314346	4,41946898	1,644073635	2,688121071	0,007185534	0,035236027
gene9117	23,12690621	4,423868175	1,342310987	3,295710321	0,000981732	0,008066899
gene21861	133,5718948	4,435304796	1,064224252	4,167641159	3,07768E-05	0,000549628
gene56031	268,053255	4,451500649	0,908678529	4,898872931	9,6388E-07	3,41826E-05
gene474	11900,56025	4,456854863	0,559543951	7,965156013	1,65015E-15	1,27523E-12
gene51070	11,13053664	4,467000486	1,391204914	3,210886076	0,001323264	0,010091958
gene33593	6,612902659	4,46860557	1,626098332	2,748053719	0,005995019	0,030839071
gene41007	139,3317338	4,475218089	0,915762536	4,88687614	1,02448E-06	3,59725E-05
gene38664	25,76797584	4,488065985	1,132288558	3,963712211	7,37932E-05	0,001096915
gene41612	6,74633151	4,488722234	1,733667381	2,589148462	0,00962136	0,043573706
gene50715	53,97262017	4,496205908	1,026855058	4,378617873	1,19434E-05	0,000265178
gene45123	6,838174035	4,497313977	1,634668593	2,751208408	0,005937585	0,030627972
gene26680	41,62739402	4,499091719	0,961377134	4,679840574	2,87098E-06	8,36225E-05
gene14277	30,8645995	4,528312694	1,069339659	4,234681333	2,28876E-05	0,000438953
gene45655	108,4387951	4,534725449	1,770566454	2,561172126	0,010431966	0,046316539
gene9624	12,63176724	4,54402979	1,46860982	3,094102822	0,001974091	0,013501103
gene3204	6000,398764	4,552157335	0,574912353	7,918002301	2,41357E-15	1,64947E-12
gene15423	55,86376738	4,555683606	0,791717637	5,754177236	8,70648E-09	6,68371E-07
gene3813	7,349660957	4,567045496	1,710708225	2,669681148	0,007592331	0,036691464
gene18773	37,42520505	4,587182101	1,357629686	3,378816881	0,000727985	0,00646124
gene48109	12,94806027	4,589048065	1,284338076	3,573084183	0,000352801	0,003665366
gene56102	220,4673622	4,592780575	0,849959271	5,403530185	6,5342E-08	3,56203E-06
gene5706	121,6391295	4,597724113	1,681945503	2,733574962	0,006265086	0,031778835
gene32810	46,77367369	4,598244365	1,016034043	4,525679426	6,02018E-06	0,000152563
gene22736	7,202151987	4,60296774	1,558907107	2,952688919	0,003150192	0,019251558
gene46403	819,2667742	4,620595168	0,712844243	6,481914125	9,05662E-11	1,42565E-08
gene15431	50,45166488	4,631961457	1,17683174	3,935958982	8,28651E-05	0,001200559
gene44190	60,13805127	4,63595966	1,008467499	4,597034275	4,28547E-06	0,000114798
gene45034	48,33458274	4,636707175	1,315151578	3,525606671	0,000422514	0,004237238
gene35659	12,85362814	4,640927401	1,428205558	3,249481403	0,001156156	0,00909986
gene34149	78,02156171	4,641201942	1,111343938	4,176206648	2,96411E-05	0,000534455
gene6795	75,05924038	4,680741735	1,1559337	4,049316785	5,13674E-05	0,000823877
gene9320	7,59691121	4,682447672	1,567834204	2,986570684	0,002821256	0,017732525
gene50313	7,941079711	4,686720945	1,61607432	2,90006523	0,00373085	0,021806095
gene9381	14,64418469	4,692398019	1,701791207	2,757328867	0,005827571	0,030233019
gene29586	7,987065544	4,699983113	1,6279941	2,886977977	0,003889615	0,022507887
gene50548	64,06594451	4,703535137	1,222718251	3,846785743	0,000119678	0,001590026
gene16752	16,37199398	4,71800707	1,319024652	3,576890744	0,000347705	0,003620478
gene26244	73,06888416	4,725146726	1,064043615	4,440745341	8,96478E-06	0,000211087
gene41217	503,6255213	4,725254928	1,160925002	4,070249947	4,69627E-05	0,000766243
gene6005	17,16805012	4,74287833	1,390282022	3,411450522	0,000646182	0,005905423
gene46558	13,28993584	4,765290868	1,638974086	2,907483961	0,00364349	0,021420604
gene18064	375,452877	4,80040838	0,83812784	5,727537196	1,01899E-08	7,54449E-07
gene8696	104,1250896	4,809020803	0,987687914	4,868967956	1,12183E-06	3,86468E-05
gene8650	342,1175605	4,816366866	1,391070147	3,462346507	0,000535487	0,005089843
gene12137	632,1637562	4,821485207	0,646788877	7,454496173	9,02119E-14	3,46265E-11
gene4044	91,13634588	4,829343626	1,059927743	4,556295141	5,20638E-06	0,000135831
gene55542	99,46010115	4,829729792	1,062663002	4,544930784	5,49533E-06	0,000141525
gene3608	27,0242763	4,845969121	1,450655848	3,340536714	0,000836166	0,007177593
gene48106	74,02780564	4,876070504	1,048918685	4,648663974	3,34092E-06	9,44627E-05
gene31929	196,9493967	4,893699251	0,759466533	6,443600923	1,16672E-10	1,7389E-08
gene55081	233,6448209	4,910961306	1,327248982	3,700105535	0,00021551	0,002515029
gene21402	29,3640491	4,916606192	1,128639217	4,35622484	1,32325E-05	0,000285871
gene5673	180,5317895	4,920841797	0,742392604	6,628355093	3,39448E-11	6,17619E-09
gene28582	105,7162095	4,935408587	1,761032157	2,802565852	0,005069787	0,027327494
gene24033	249,1211196	4,937983013	0,900595639	5,483019017	4,18128E-08	2,47172E-06
gene48961	38,80752096	4,944854125	1,302973839	3,795052499	0,000147612	0,001870689
gene28520	184,4324172	4,953207927	0,745523892	6,643929166	3,05429E-11	5,74371E-09
gene45347	9,233011114	4,961329318	1,549483412	3,20192477	0,001365126	0,01031298
gene51181	478,2156377	4,961736577	0,699620877	7,09203619	1,32153E-12	3,59507E-10
gene9545	9,571551079	4,965971393	1,927248403	2,576715791	0,009974392	0,044774508
gene49983	23,08859245	4,967585276	1,237625035	4,013804775	5,97478E-05	0,000931108
gene53412	385,0413334	4,971777508	1,380142431	3,602365522	0,000315335	0,003359572
gene39180	9,346081255	4,983634843	1,55463764	3,205656878	0,001347546	0,010218736
gene38684	99,15067627	5,009866987	0,868790561	5,766484135	8,09423E-09	6,28256E-07
gene5581	303,7713075	5,013801043	1,398023964	3,586348426	0,000335341	0,003522945
gene17338	95,14648362	5,018190516	0,914790668	5,48561621	4,12031E-08	2,44291E-06
gene39449	458,8094206	5,018598055	1,493395796	3,360527778	0,000777937	0,006784251
gene28328	104,1477823	5,032115221	1,59272559	3,159436411	0,001580746	0,011495588
gene36398	9,874949029	5,049734583	1,766178907	2,859129708	0,00424805	0,024044169
gene23623	9,951270866	5,062261899	1,553423429	3,258777873	0,001118932	0,008890939
gene24261	18,51358542	5,074722603	1,42165773	3,569581128	0,000357552	0,003701005
gene38702	2434,664216	5,081197839	0,694311136	7,318329744	2,51076E-13	8,08639E-11
gene49595	46,03981769	5,082201491	0,856406032	5,934336403	2,95036E-09	2,60786E-07
gene2202	18,97605909	5,083065396	1,682915068	3,0203933	0,002524466	0,016264785
gene30445	442,7224114	5,083598513	1,388113391	3,66223577	0,000250024	0,002827143
gene35912	828,4778753	5,087917098	1,444899651	3,521294432	0,000429445	0,004299058
gene39317	13527,06679	5,092180034	0,676489096	7,527364536	5,17747E-14	2,19807E-11
gene24282	10,51260281	5,109471436	1,91480719	2,668399964	0,007621347	0,036780941
gene15259	213,8196771	5,112838841	0,878879195	5,817453491	5,97509E-09	4,89538E-07
gene10087	5,27497075	5,147370281	1,749376323	2,94240308	0,003256757	0,019718732
gene11269	49,36753589	5,158893567	1,172035448	4,401653189	1,07429E-05	0,000244928
gene47179	5,363633781	5,166193918	1,852345924	2,789000614	0,005287096	0,028068292
gene30159	883,8272192	5,175397725	1,371164566	3,774454106	0,000160358	0,002003405
gene55368	35,65391655	5,178183071	1,519575834	3,407650315	0,000655248	0,005978525
gene10911	811,8111156	5,187989864	1,166995141	4,445596799	8,76482E-06	0,000207074
gene47978	11,2004869	5,207427617	2,044451071	2,547103079	0,010862134	0,047681605
gene55745	54,22666024	5,222235502	1,25408899	4,164166613	3,12492E-05	0,000555626
gene39156	7645,130127	5,253568282	1,136332787	4,623265598	3,77746E-06	0,000104075
gene48064	483,7341759	5,254653934	1,646437349	3,191529842	0,001415215	0,010594682
gene52053	5664,711497	5,256517757	1,029440067	5,106191146	3,28717E-07	1,40193E-05
gene42786	5,677907277	5,25669339	1,721664857	3,053261712	0,002263684	0,015001994
gene46078	11,56566506	5,260521052	1,558378888	3,375636754	0,000736451	0,006509575
gene18455	5,699890423	5,264628562	1,759045164	2,992889931	0,002763494	0,017451679
gene44659	31,2577225	5,266028365	1,141710623	4,612402003	3,98042E-06	0,000108073
gene39927	1324,229479	5,278942005	1,493769356	3,533973958	0,000409361	0,00412601
gene18311	77,52694672	5,27955722	0,747081051	7,066913576	1,58418E-12	4,14847E-10
gene43683	2522,638411	5,315407647	1,337923138	3,972879679	7,10089E-05	0,001065134
gene38695	12,15188596	5,329009635	2,027973355	2,627751308	0,008595133	0,040145961
gene46129	6,080414304	5,351313365	1,678945155	3,187306833	0,001436043	0,010690206
gene41890	227,8592865	5,355531835	1,799997249	2,975300011	0,002927021	0,018245859
gene11717	480,2432473	5,357928173	0,722300795	7,417862762	1,19025E-13	4,48507E-11
gene33451	6,076704994	5,358081928	1,819663925	2,944544788	0,003234301	0,019620074
gene5476	260,8091591	5,362265442	1,450737555	3,696233976	0,000218821	0,002548368
gene8939	36,48970818	5,368637945	1,562751331	3,435375699	0,000591733	0,005515753
gene44184	82,27093621	5,387120173	1,086237259	4,959432325	7,06995E-07	2,66622E-05
gene26566	112,491825	5,400259425	1,682432648	3,20979234	0,001328309	0,010119417
gene48168	6,292344323	5,40391075	1,752232246	3,084015126	0,002042272	0,013896179
gene3451	6,336335693	5,41618385	1,807805926	2,995998504	0,002735478	0,017325517
gene41238	344,305207	5,42250492	0,72251102	7,505082647	6,13899E-14	2,51218E-11
gene51437	12,95533505	5,43123213	1,42494224	3,811545464	0,000138101	0,001776887
gene27822	112,3125626	5,433745524	1,081999978	5,021946057	5,11506E-07	2,05335E-05
gene26019	13,12354898	5,442030746	1,86151876	2,923435887	0,003461915	0,020632416
gene43585	320,2237597	5,447766378	1,512939154	3,600783524	0,00031726	0,003378797
gene26899	854,5455935	5,448643376	1,431233831	3,80695541	0,000140688	0,001800859
gene14220	814,6811671	5,450025417	1,312978796	4,150886088	3,31191E-05	0,000582181
gene33825	13,13836589	5,466453161	1,892196085	2,88894645	0,003865349	0,022400636
gene54047	6,620194201	5,471364857	1,948506858	2,80797824	0,00498536	0,027039551
gene51551	847,2156353	5,48459534	1,137407558	4,822014151	1,42116E-06	4,63033E-05
gene22952	26,98689777	5,49004445	1,789876566	3,06727545	0,002160197	0,014507635
gene7266	77,79917918	5,503644681	0,754553408	7,293910046	3,01087E-13	9,47915E-11
gene10287	91,22513046	5,504219334	1,203438048	4,57374548	4,79082E-06	0,000126757
gene13478	13,6027337	5,519334481	1,656884516	3,331152187	0,000864873	0,007361404
gene17121	32,83175672	5,532427493	1,265002694	4,373451155	1,22298E-05	0,000269189
gene41055	6,971441712	5,545869452	1,835361283	3,02167726	0,002513784	0,016211347
gene21434	6,97863462	5,546316644	1,850077601	2,997883247	0,002718618	0,017246021
gene38907	122,8041433	5,550096313	0,819412335	6,773264296	1,25909E-11	2,57515E-09
gene4196	104,6141994	5,553201105	1,057693553	5,250293045	1,51857E-07	7,26117E-06
gene44168	14,21262651	5,561124689	1,581628763	3,516074581	0,000437978	0,004371189
gene2915	7,051827123	5,562270679	1,789309858	3,108612325	0,001879682	0,013018063
gene8359	7,075224756	5,572346948	1,999978504	2,786203421	0,005332939	0,028258124
gene43341	146,6850037	5,57241229	0,914544108	6,093103917	1,10742E-09	1,13663E-07
gene328	7,132187454	5,579627763	1,725745935	3,233168712	0,001224252	0,009502369
gene47077	78,27646721	5,586648276	1,905304976	2,932154351	0,003366194	0,020208943
gene34060	742,7765299	5,592047072	1,312223492	4,261505077	2,03055E-05	0,000400394
gene26990	39,62751565	5,595103798	1,332351028	4,199421685	2,67598E-05	0,000493945
gene13940	7,23708029	5,603846758	1,620952048	3,457132965	0,000545955	0,005152466
gene46773	7,338059436	5,62129984	2,066713155	2,719922611	0,00652972	0,032771403
gene28127	152,634012	5,622842959	1,766339862	3,183330162	0,001455915	0,010788952
gene11060	7,36009274	5,625292559	2,087264037	2,695055565	0,007037689	0,034680981
gene49597	7,437324327	5,640930884	1,835726634	3,072859967	0,00212018	0,014304703
gene5397	54,78606416	5,66736043	1,168259803	4,851113095	1,22771E-06	4,13963E-05
gene7942	7,674466552	5,684917663	1,802995002	3,153041277	0,00161579	0,011693026
gene15469	929,1569839	5,688970832	1,456332232	3,906368827	9,36935E-05	0,001323899
gene11668	7,722117074	5,693009017	1,844179217	3,08701506	0,002021774	0,013786832
gene16778	304,2584793	5,700303244	1,506260936	3,784406212	0,000154076	0,001940319
gene39312	548,8116177	5,707239667	0,73456755	7,769523266	7,87821E-15	4,41495E-12
gene28383	7,760834762	5,708091771	1,611830846	3,54137147	0,000398053	0,004039637
gene3806	7,839275867	5,718247765	1,854204816	3,083935342	0,00204282	0,013896531
gene10227	8,000576504	5,747545793	1,996375004	2,878991062	0,003989496	0,02292794
gene25842	15,82657803	5,755358589	1,65679088	3,473799052	0,000513145	0,004942705
gene7149	474,3124324	5,757936595	1,38044019	4,171087337	3,0315E-05	0,000544155
gene20821	8,078413146	5,759019307	1,65545515	3,478813248	0,000503639	0,004883037
gene50191	15,93091656	5,763158508	1,461961387	3,942072999	8,07804E-05	0,001175216
gene12172	29,98801351	5,783750721	1,18041469	4,899761727	9,5953E-07	3,40854E-05
gene3807	8,205388853	5,783830329	1,809633939	3,196132767	0,00139283	0,010468642
gene12102	8,264320935	5,793133245	1,936946993	2,990857915	0,002781949	0,017540552
gene16858	8,501943409	5,832171687	1,780707095	3,275199894	0,001055872	0,008511376
gene38998	135,8278816	5,876282998	1,04839487	5,60502838	2,08221E-08	1,37279E-06
gene19027	8,769221596	5,877054917	1,76257117	3,334364602	0,000854945	0,007299074
gene37602	8,731642526	5,878072102	1,619691026	3,629131734	0,000284376	0,00311646
gene37708	17,57828968	5,886798466	1,46649987	4,01418274	5,96521E-05	0,000930135
gene28047	8,835801166	5,889157569	2,049426728	2,873563366	0,004058697	0,023232075
gene33621	9,059847258	5,930744037	1,617461329	3,666699124	0,000245702	0,00279066
gene50491	9,125947169	5,939589181	1,55463948	3,82055728	0,00013315	0,001728858
gene11583	9,201689031	5,950651554	2,217878892	2,683037192	0,007295688	0,035620346
gene44192	9,284673368	5,965077773	1,607090684	3,711724442	0,000205852	0,002426679
gene24	92,21653657	5,974569927	0,848809863	7,038761192	1,93956E-12	4,89609E-10
gene12747	9,581832979	6,004624121	1,702296651	3,527366466	0,000419715	0,004212187
gene37771	18,77799488	6,004966431	1,655259447	3,627809792	0,000285836	0,003128561
gene5576	74,66201439	6,010915954	1,191798668	5,0435666	4,56934E-07	1,86365E-05
gene12180	9,670295968	6,020297355	1,678709078	3,586266039	0,000335447	0,003522945
gene5579	36,64346629	6,032285867	1,353132118	4,458016914	8,27214E-06	0,000197938
gene45972	9,878766878	6,050551846	1,749251231	3,458938167	0,000542309	0,00512842
gene41559	9,875737859	6,0506284	2,268980403	2,666672834	0,007660621	0,036925957
gene29970	9,890098596	6,051133372	1,845760544	3,278395669	0,001043989	0,008448042
gene55933	9,887904091	6,053128806	1,50564167	4,020298406	5,81245E-05	0,000909859
gene19004	53,12477978	6,054346215	0,966503649	6,264173157	3,74809E-10	4,52679E-08
gene31332	289,9159263	6,082682846	1,55864305	3,902550263	9,51845E-05	0,001336877
gene27269	10,1067474	6,083417666	2,386334441	2,549272877	0,01079478	0,047484995
gene22947	10,22337638	6,10058748	1,971155766	3,094929171	0,001968599	0,013476703
gene10182	10,25623666	6,103121012	1,848707265	3,301291193	0,000962409	0,007945378
gene28268	20,14760036	6,110304648	1,95755631	3,121394066	0,00179997	0,012624934
gene7125	10,55599954	6,148783716	2,175217433	2,826744409	0,004702384	0,025881126
gene27488	204,3201932	6,150095714	1,517011107	4,054087466	5,03304E-05	0,000810493
gene25063	10,62237473	6,153588061	1,891807794	3,252755422	0,001142918	0,009026091
gene34803	21,22356534	6,155202053	1,877193328	3,278938808	0,001041982	0,00843825
gene11101	10,66265679	6,162147068	2,196029729	2,806039913	0,005015448	0,027161355
gene39851	283,5841534	6,166969467	2,200358907	2,802710706	0,00506751	0,027327105
gene52137	39,12275926	6,189224876	1,385651606	4,466652981	7,94529E-06	0,000191425
gene5671	130,2696626	6,212787991	1,009932535	6,15168615	7,66635E-10	8,35841E-08
gene44606	22,12378012	6,217167246	1,696124083	3,665514397	0,000246842	0,002800207
gene25015	22,29934117	6,229454373	1,652374674	3,770001121	0,000163247	0,002029408
gene11392	40,61243843	6,234928744	1,423495102	4,380014187	1,18672E-05	0,000263694
gene56104	11,29973219	6,243730609	1,781123709	3,505500812	0,000455749	0,004513994
gene14752	11,36316109	6,260515134	1,891357586	3,310064253	0,000932746	0,007778432
gene43338	273,8853923	6,278968607	1,428265445	4,396219646	1,10152E-05	0,00024911
gene36906	114,9871837	6,292496585	1,674894228	3,756951622	0,000171996	0,00212118
gene44282	3054,566765	6,302497654	1,269015553	4,966446345	6,81909E-07	2,58904E-05
gene40861	23,12877758	6,311451609	1,389249682	4,543065001	5,54421E-06	0,000142261
gene28491	40,65749102	6,334629641	1,542650295	4,106328997	4,01997E-05	0,000677327
gene24591	24,6598985	6,38209997	1,424815474	4,479246671	7,49069E-06	0,00018347
gene16573	298,2395987	6,393087407	1,674327458	3,818301717	0,000134374	0,00173838
gene28042	25,14460492	6,405855212	1,806054176	3,546878768	0,000389824	0,003970508
gene45315	24,95643455	6,420551911	1,877876023	3,419049944	0,000628402	0,005774387
gene49740	119,5563531	6,462010384	1,068303518	6,048852481	1,45881E-09	1,44438E-07
gene46154	13,09130731	6,464936773	1,698549286	3,806152006	0,000141146	0,001804477
gene39991	13,16601087	6,465438101	1,550152284	4,170840611	3,03478E-05	0,000544395
gene54599	13,19690236	6,465487119	1,652296486	3,913030847	9,11449E-05	0,001297591
gene48280	26,70435791	6,495030658	1,649812195	3,936830311	8,25649E-05	0,001197176
gene5575	89,93739441	6,502575034	2,326866882	2,794562545	0,005196999	0,027731842
gene49742	48,32108259	6,503715957	1,310502818	4,962763808	6,94971E-07	2,63506E-05
gene32812	122,9252685	6,511165949	0,987999749	6,590250609	4,39085E-11	7,68947E-09
gene35854	13,71714756	6,52400752	2,016825789	3,234789814	0,001217323	0,00946169
gene49741	197,1257483	6,558834276	0,835655732	7,848727677	4,20279E-15	2,67641E-12
gene46309	14,06559552	6,561906621	1,440551651	4,555134567	5,23521E-06	0,000136329
gene7221	14,11175631	6,566115987	1,78160467	3,685506721	0,000228248	0,002631897
gene16750	28,31867846	6,581872035	1,631660849	4,033848113	5,48708E-05	0,000868633
gene13954	29,04556326	6,6392917	1,626050441	4,083078565	4,4443E-05	0,000731664
gene36910	14,96311046	6,65322991	1,489506426	4,466734613	7,94226E-06	0,000191425
gene17038	11929,07256	6,663844136	1,529499478	4,356878987	1,3193E-05	0,000285238
gene6548	15,20603229	6,670579438	1,469889156	4,538151337	5,67495E-06	0,000144952
gene35589	15,29522455	6,681453563	1,960246202	3,408476728	0,000653267	0,00596433
gene36301	16,0750258	6,753462437	1,929003768	3,501010496	0,000463498	0,004572959
gene5185	16,53946944	6,791437469	1,517122143	4,476526494	7,58673E-06	0,000185013
gene8172	1358,701785	6,796886164	1,091948261	6,224549647	4,82941E-10	5,61494E-08
gene19138	16,65008995	6,803993457	1,948880722	3,491231342	0,0004808	0,004699981
gene4482	33,91496298	6,853398297	1,698443169	4,035106043	5,45776E-05	0,000864969
gene32815	11748,97546	6,857691605	0,681792511	10,0583264	8,44212E-24	3,37926E-20
gene43696	17,36038727	6,866517635	1,732470378	3,963425707	7,38819E-05	0,001097651
gene39036	17,441248	6,870825688	1,984988401	3,461393369	0,000537387	0,005096998
gene14307	34,6259935	6,878594217	1,505109598	4,570161684	4,87348E-06	0,000128221
gene1732	17,57276753	6,881965183	1,928051495	3,569388682	0,000357815	0,003702357
gene37779	17,8543563	6,90475016	1,769843412	3,901333934	9,56641E-05	0,001339584
gene10232	18,3370481	6,944384807	1,714039203	4,051473731	5,0896E-05	0,000819131
gene2593	18,45221302	6,953441482	1,431197485	4,858477992	1,18292E-06	4,02249E-05
gene14155	18,57222153	6,962056006	1,898401407	3,667325562	0,000245101	0,002784964
gene13751	18,68852132	6,969646085	1,634527104	4,264013774	2,00787E-05	0,00039704
gene11390	92,45723145	7,013816756	1,344425036	5,216963807	1,8188E-07	8,45153E-06
gene28056	21,91541875	7,200326421	1,760914627	4,088969625	4,33294E-05	0,000718821
gene6818	145,0559577	7,212110381	1,627156389	4,43234002	9,32159E-06	0,000217659
gene52588	46,29629206	7,309088121	1,654223612	4,418440207	9,94158E-06	0,00022927
gene34183	48,47218391	7,367654863	1,350246805	5,456524566	4,85544E-08	2,7879E-06
gene55276	25,42451374	7,416715276	1,514832669	4,896062402	9,7776E-07	3,4592E-05
gene6813	26,69015746	7,485070838	1,725882429	4,33695292	1,44472E-05	0,000305286
gene28183	1086,988156	7,493906812	1,170418003	6,402761061	1,52592E-10	2,13781E-08
gene48248	56,95403814	7,608457118	1,343823884	5,661796319	1,49797E-08	1,04151E-06
gene3595	29,191492	7,615101326	2,769906732	2,749226621	0,005973607	0,03075716
gene35887	200,0522363	7,689379423	0,992283253	7,749177871	9,24894E-15	5,08148E-12
gene28121	633,189963	7,693390851	1,324746252	5,80744489	6,34334E-09	5,1222E-07
gene39930	30,86249997	7,695352199	1,520313229	5,06168864	4,15559E-07	1,71367E-05
gene32817	1099,875325	7,695413907	1,918767174	4,010603272	6,05638E-05	0,000941852
gene1044	423,7240936	7,72207253	1,882759127	4,101465991	4,10541E-05	0,00068965
gene50131	31,92681495	7,744348143	2,786469106	2,779269337	0,005448133	0,028745078
gene45040	32,15605948	7,754149866	1,590262782	4,876017948	1,08249E-06	3,74923E-05
gene30812	63,71924015	7,770269383	1,380284192	5,629470677	1,80763E-08	1,23236E-06
gene46052	64,60712382	7,780001685	2,245206783	3,465160422	0,000529915	0,005050417
gene52030	368,6783073	7,820269914	2,127942781	3,675037685	0,000237814	0,002719368
gene7948	34,53473268	7,855918091	1,518281149	5,17421829	2,28867E-07	1,03267E-05
gene46629	71,15953584	7,929171499	1,34896769	5,877955091	4,15366E-09	3,54834E-07
gene43343	467,1534696	7,988931666	1,913504539	4,175026242	2,97952E-05	0,000536543
gene16544	81,96392284	8,126036866	2,145470719	3,787531003	0,000152152	0,001916947
gene32816	415,8261897	8,219975485	2,184619841	3,762657159	0,000168118	0,002080678
gene30446	44,59900411	8,224648016	1,466708202	5,607555752	2,05204E-08	1,35929E-06
gene27824	2150,267809	8,234698167	1,17112279	7,03145583	2,0439E-12	5,11339E-10
gene48533	44,9220337	8,236303939	1,652085609	4,985397787	6,18345E-07	2,3898E-05
gene8806	91,5793513	8,290078476	2,150834556	3,854354325	0,000116035	0,001553007
gene451	350,7890953	8,328266151	0,856276379	9,726142581	2,33272E-22	5,44689E-19
gene47144	56,15006312	8,55798213	1,506190759	5,681871355	1,33229E-08	9,4748E-07
gene11657	60,93439303	8,676920438	2,382513335	3,64191894	0,000270613	0,003006576
gene14222	1587,119324	8,684678076	2,423657353	3,583294506	0,000339288	0,003555288
gene31144	120,6889634	8,68508873	2,42212352	3,585733204	0,000336132	0,003527503
gene55110	63,94436322	8,745491328	1,467034599	5,961339515	2,50179E-09	2,27597E-07
gene15226	854,4515927	8,966821565	2,115809504	4,238009871	2,2551E-05	0,00043458
gene49662	159,7115505	9,093104898	2,034126152	4,470275794	7,81188E-06	0,000189187
gene30032	169,2568176	9,178413994	1,868146497	4,913112548	8,96418E-07	3,23264E-05
gene48970	273,4536735	9,229929689	2,452917483	3,762837418	0,000167996	0,002080097
gene33573	113,3421834	9,571560956	1,410672733	6,785103823	1,16003E-11	2,40771E-09
gene28119	1115,757263	9,578553992	2,19457833	4,364644388	1,2733E-05	0,000277001
gene4801	284,188351	9,940996146	1,851474072	5,36923325	7,90721E-08	4,16466E-06
gene32783	329,2295518	10,15426683	2,083935306	4,872640143	1,10117E-06	3,80452E-05
gene25774	1951,12517	10,31666612	1,909604105	5,402515677	6,57127E-08	3,56835E-06
gene27823	231,7379049	10,60422599	2,142887524	4,948568638	7,47612E-07	2,79633E-05
gene27828	3538,486867	10,65180012	1,909470849	5,578404155	2,42735E-08	1,57077E-06

## Sheet: Table S7
Table S7. Differentially expressed genes (DEGs) from Wald test (WT) for ash genotype FS36, at 14 days post inoculation (dpi).
GenID	baseMean	log2FoldChange	lfcSE	stat	pvalue	padj
gene38340	136,9276382	-3,685956997	0,487308428	-7,56390981	3,91131E-14	1,9481E-11
gene6038	23,03043149	-3,461172345	0,981068043	-3,527963601	0,00041877	0,022746705
gene38502	121,9009075	-3,406030772	0,558832838	-6,094900909	1,09505E-09	2,65944E-07
gene23219	31,86469555	-3,182692011	0,857490577	-3,71163497	0,000205925	0,012299404
gene15038	1433,133493	-3,081746008	0,878511515	-3,507917602	0,000451629	0,024130122
gene28052	440,4676536	-2,878469342	0,667199856	-4,314253541	1,60143E-05	0,001364048
gene31742	56,2371509	-2,663915614	0,592811454	-4,49369795	6,99969E-06	0,000640788
gene21669	56,56084762	-2,571682113	0,73786	-3,485325281	0,000491539	0,026025889
gene35507	2728,00797	-2,524028585	0,730415309	-3,45560745	0,000549054	0,028367223
gene34976	275,1277154	-2,485361017	0,762093385	-3,261228959	0,001109304	0,049844061
gene55086	145,7131874	-2,426373107	0,670495298	-3,618777213	0,000295998	0,016889721
gene20675	476,8198789	-2,383938851	0,471580724	-5,055208428	4,29921E-07	5,40472E-05
gene28046	229,2971561	-2,344105912	0,676249733	-3,46633174	0,000527612	0,027587904
gene1375	4965,027669	-2,338273031	0,514709244	-4,542900788	5,54854E-06	0,000519265
gene29737	602,123289	-2,304685963	0,552991228	-4,16767183	3,07727E-05	0,002367239
gene27101	46,07802527	-2,188310774	0,635405876	-3,443957406	0,000573266	0,029318462
gene25968	60,55828265	-2,114883864	0,552046096	-3,830991432	0,000127628	0,008117911
gene50623	51,90777957	-2,059829156	0,554075494	-3,717596568	0,000201127	0,012111314
gene35769	62,99529087	2,007923341	0,44572839	4,504813663	6,64312E-06	0,000611958
gene41534	1722,504431	2,010623071	0,38414164	5,234066968	1,6582E-07	2,35401E-05
gene28583	845,5256385	2,015631251	0,56512383	3,566707229	0,000361495	0,020043191
gene1701	732,4725855	2,017083294	0,386022196	5,22530392	1,73869E-07	2,43301E-05
gene1611	104,0668217	2,019548066	0,379568406	5,320643216	1,03401E-07	1,55028E-05
gene20864	254,3106109	2,022250794	0,514872449	3,927673341	8,57716E-05	0,005728373
gene21090	436,7715137	2,031270108	0,477196649	4,256673033	2,07491E-05	0,001684349
gene56360	723,7655394	2,033471056	0,586218551	3,468793424	0,000522801	0,02739633
gene27854	1091,873788	2,046402508	0,401309642	5,099310591	3,40893E-07	4,39363E-05
gene57794	1440,8719	2,054250053	0,365068529	5,627025865	1,83343E-08	3,22618E-06
gene43124	5854,483519	2,063312763	0,430966469	4,787641061	1,68753E-06	0,00018573
gene11437	199,6333469	2,092900652	0,48376311	4,326292367	1,5164E-05	0,001295377
gene10700	39,58019523	2,099806754	0,624694257	3,361335134	0,000775666	0,037489696
gene20246	311,8064997	2,108332987	0,435310166	4,843289105	1,27707E-06	0,000145458
gene49590	3429,143234	2,109158579	0,38673468	5,453761171	4,93154E-08	7,83342E-06
gene5659	94,14674757	2,113621119	0,452233743	4,673735985	2,95769E-06	0,000296613
gene42365	714,8241209	2,114553498	0,30026272	7,042344455	1,89032E-12	7,30906E-10
gene51181	666,4063616	2,121641866	0,396696377	5,348276385	8,87958E-08	0.01352
gene25478	69,32441374	2,123512152	0,51600835	4,115267033	3,86731E-05	0,002906519
gene11235	2395,803817	2,141586997	0,413829452	5,175047325	2,27853E-07	3,07142E-05
gene42258	978,4709296	2,149986366	0,313857804	6,850192469	7,37507E-12	2,64297E-09
gene52054	86,17806875	2,155729905	0,380289437	5,668655756	1,43922E-08	2,61068E-06
gene10860	137,3433568	2,156118108	0,487613287	4,421778828	9,78916E-06	0,000877025
gene45036	1220,022912	2,161023237	0,356653904	6,059160478	1,36834E-09	3,2691E-07
gene8169	122,4119281	2,176382134	0,388775436	5,598044354	2,16783E-08	3,70372E-06
gene16084	1647,593211	2,178356193	0,503491711	4,326498623	1,51498E-05	0,001295377
gene31297	239,6471088	2,180100098	0,625649462	3,484539233	0,000492985	0,026055508
gene17132	60,63811825	2,196020824	0,663073258	3,31188266	0,000926704	0,042817808
gene13946	393,4068521	2,196718695	0,437450924	5,021634599	5,12336E-07	6,4066E-05
gene47500	97,60649602	2,199083269	0,642046893	3,425113172	0,000614543	0,030922897
gene45638	252,0122837	2,21543056	0,644667658	3,436546774	0,000589181	0,029845833
gene16080	152,6802552	2,21678225	0,48136754	4,605176012	4,12117E-06	0,000403682
gene13159	1954,594748	2,218101187	0,622024711	3,565937411	0,000362558	0,020064268
gene32197	396,7488086	2,21843296	0,596513102	3,719001229	0,000200012	0,012090537
gene9861	77,40028622	2,223708574	0,673466368	3,301885113	0,000960374	0,044096171
gene267	1907,654718	2,224367122	0,533710377	4,167741939	3,07632E-05	0,002367239
gene29812	200,1171583	2,233126905	0,552972508	4,038404935	5,38159E-05	0,003810684
gene43385	1817,069682	2,236774091	0,430584379	5,194740453	2,05006E-07	0.02802
gene44115	1023,173819	2,238473015	0,356770823	6,274260314	3.513e-07	8,97679E-08
gene26244	47,23969089	2,238849739	0,556306765	4,024487713	5,70995E-05	0,004014175
gene5871	1668,530517	2,242197245	0,41330652	5,425022684	5,79472E-08	9,00971E-06
gene15592	26,25245116	2,247628879	0,685236221	3,280078915	0,001037781	0,047062066
gene21538	62,73977363	2,274032318	0,614694274	3,699452582	0,000216065	0,012826841
gene13131	572,4825301	2,274492931	0,449887564	5,055691944	4,28833E-07	5,40472E-05
gene47204	922,7181243	2,293488361	0,237733547	9,647306357	5,04638E-22	5,29618E-19
gene10911	85,78409711	2,297638363	0,643969405	3,56793094	0,000359811	0,019987552
gene9952	1414,828877	2,299626057	0,400765323	5,738086417	9,57523E-09	1,79221E-06
gene44282	174,6069106	2,300910659	0,58542342	3,930335855	8,48273E-05	0,005678211
gene31136	192,7716974	2,30236558	0,3598289	6,398501009	1,5691E-10	4,39138E-08
gene46749	2062,018865	2,30414903	0,64937097	3,548278465	0,000387758	0,021298425
gene299	45,89599502	2,305147957	0,606228052	3,802443566	0,000143276	0,00899638
gene45192	418,3839936	2,31091693	0,448247747	5,155445723	2,53028E-07	3,36448E-05
gene40174	524,2827803	2,33101795	0,568812364	4,098043742	4,16657E-05	0,003107581
gene27599	1747,309635	2,334777912	0,456249382	5,117328385	3,09894E-07	4,06542E-05
gene261	3875,6299	2,338816331	0,44753234	5,226027532	1,73191E-07	2,43301E-05
gene11162	4307,45184	2,347368897	0,33163195	7,078235061	1,46002E-12	5,79785E-10
gene33633	623,5901606	2,349830907	0,510714794	4,601062927	4,2034E-06	0,000409011
gene31524	96,81934991	2,3505456	0,574963473	4,088165092	4,34799E-05	0,0032103
gene32391	181,3283514	2,350870092	0,481372416	4,883682601	1,04123E-06	0,000120939
gene29844	65,64668087	2,351527032	0,591994063	3,972213874	7,12077E-05	0,004889044
gene5679	209,4085636	2,351676727	0,499783637	4,705389603	2,53382E-06	0,000264038
gene19841	71,03963451	2,352072829	0,625585675	3,759793298	0,000170054	0,010476313
gene11240	151,3888313	2,356797922	0,312948491	7,530945148	5,03743E-14	2,46717E-11
gene49784	233,3594205	2,359120823	0,566853687	4,161780858	3,15775E-05	0,002416503
gene52348	324,094785	2,359210318	0,393525616	5,995061629	2,03408E-09	4,63361E-07
gene6899	1523,084213	2,365424022	0,258858871	9,137890529	6,36824E-20	4,79838E-17
gene6015	553,4731037	2,370266578	0,566432425	4,184553133	2,85728E-05	0,002215407
gene55102	379,5931377	2,370668121	0,380846325	6,224736765	4,82365E-10	1,22196E-07
gene12876	1009,777911	2,374572479	0,580596063	4,089887325	4,31583E-05	0,003199696
gene14743	35,12211396	2,386130748	0,608225853	3,923099843	8,74169E-05	0,00581184
gene28011	1726,477543	2,389249677	0,67497963	3,539735975	0,000400528	0,02191788
gene57170	110,9885878	2,398294062	0,531519286	4,512148717	6,41742E-06	0,000596421
gene21314	3701,237613	2,398685478	0,351158379	6,830779566	8,44544E-12	2,99009E-09
gene10644	190,5778567	2,402612774	0,457055163	5,256723845	1,46644E-07	2,10209E-05
gene55379	527,7450543	2,405413431	0,382677208	6,285750446	3,26274E-10	8,48485E-08
gene19020	336,2064783	2,418502147	0,440452333	5,490950927	3,99775E-08	6,4905E-06
gene30770	294,0574994	2,42072192	0,287192262	8,428924606	3,48856E-17	2,27811E-14
gene32804	36,0001543	2,42131231	0,642332612	3,76956154	0,000163535	0,01011711
gene18064	220,2085453	2,427292821	0,446829381	5,43225876	5,56452E-08	8,69781E-06
gene48463	71,77215748	2,447077206	0,639840706	3,82451004	0,000131032	0,008316454
gene53873	594,3209295	2,455323139	0,394619986	6,221993879	4,90876E-10	1,2329E-07
gene36344	595,6332216	2,466600769	0,435530945	5,663434014	1,48373E-08	2,67491E-06
gene7012	798,9816934	2,467857211	0,31260128	7,894584479	2,91284E-15	1,5563E-12
gene37276	2369,120445	2,46955799	0,550156658	4,488826872	7,16165E-06	0,000651555
gene50392	763,0611903	2,472689764	0,647885873	3,816551441	0,00013533	0,008533913
gene7266	59,50596368	2,485531394	0,613490654	4,051457635	5,08995E-05	0,003666015
gene55662	1527,477634	2,48995177	0,499810155	4,981795076	6,29971E-07	7,71347E-05
gene49252	171,4198558	2,492567673	0,418129802	5,961229413	2,50347E-09	5,6158E-07
gene7948	57,84926595	2,499423588	0,614903347	4,064742209	4,80856E-05	0,003477367
gene45742	178,8428799	2,514378391	0,339422173	7,407820082	1,28392E-13	5,82765E-11
gene20293	367,5747894	2,527597698	0,728690843	3,468683216	0,000523016	0,02739633
gene43683	1449,592192	2,53116315	0,461945743	5,479351606	4,26887E-08	6,85492E-06
gene5521	49,44373438	2,539854676	0,742313291	3,421540076	0,000622675	0,031225156
gene51874	89,269056	2,540870513	0,527230922	4,819274454	1,44081E-06	0,000161602
gene57187	139,5647175	2,540958507	0,702564446	3,616690998	0,000298393	0,016993375
gene258	3175,020073	2,544982352	0,724929715	3,510660826	0,000446994	0,023969663
gene28657	31,41590451	2,547745812	0,613496999	4,152825226	3,28396E-05	0,00250006
gene31052	23,88846879	2,578113044	0,70622254	3,650567489	0,000261662	0,015130393
gene32392	107,1508701	2,59895204	0,68554776	3,79105905	0,000150006	0,009378903
gene45925	1319,55887	2,601513572	0,493818552	5,268156815	0.0001378	2,00465E-05
gene24497	458,5156648	2,604189563	0,50031844	5,205064124	1,9393E-07	2,6755E-05
gene19132	2177,607458	2,613174846	0,441188808	5,923030684	3,16062E-09	6,87985E-07
gene11237	5603,523552	2,616899454	0,491126865	5,328357381	9,9105E-08	1,49349E-05
gene9484	781,4603757	2,616945079	0,353293069	7,407292438	1,28904E-13	5,82765E-11
gene1931	153,9232511	2,617266634	0,590088356	4,435380915	9,19096E-06	0,000831033
gene31382	138,1022637	2,627566357	0,595833378	4,409901251	1,03418E-05	0,000918137
gene31528	179,2587837	2,655483405	0,283609833	9,363157038	7,7389E-21	6,89138E-18
gene38407	79,44805163	2,658052111	0,682270723	3,895890619	9,78385E-05	0,006417597
gene43067	42,61913782	2,664610426	0,675959863	3,941965449	8,08166E-05	0,005434502
gene9259	82,61320551	2,665595677	0,643974188	4,13928963	3,48383E-05	0,002631769
gene674	2880,715554	2,671592632	0,27561052	9,693362323	3,21758E-22	3,50192E-19
gene56253	78,29867882	2,673197859	0,507867333	5,263575125	1,41281E-07	2,04516E-05
gene3011	897,3805696	2,689269252	0,409791308	6,562533651	5,29011E-11	1,52407E-08
gene4402	96,24496131	2,691174758	0,665341904	4,044799735	5,23679E-05	0,003723059
gene37272	498,9698169	2,694438329	0,665234383	4,050359391	5,1139E-05	0,003674258
gene21520	667,1726011	2,7001936	0,459175989	5,880520029	4,0898E-09	8,41433E-07
gene672	999,287068	2,700571451	0,410257933	6,582618485	4,62234E-11	1,34487E-08
gene50547	3402,30759	2,702294002	0,270265271	9,99867275	1,54453E-23	1,8155E-20
gene20195	47,78186578	2,707176182	0,655787302	4,128131446	3,65723E-05	0,002755676
gene40569	868,2901517	2,709302156	0,459411181	5,897336127	3,69417E-09	7,80984E-07
gene42605	274,9324842	2,71362176	0,641896725	4,227505228	2,36297E-05	0,001886906
gene30828	739,1189926	2,714119709	0,263225351	10,31101183	6,28362E-25	9,71845E-22
gene8838	71,70073623	2,715943334	0,635025082	4,276907184	1,89508E-05	0,001564291
gene18729	1397,202628	2,719046018	0,427975239	6,353278805	2,10773E-10	5,78858E-08
gene49861	103,057331	2,724105712	0,675161409	4,034747361	5,46611E-05	0,003861227
gene21512	1110,370737	2,724631636	0,557781901	4,884761641	1,03554E-06	0,000120756
gene56235	67,34701692	2,738585179	0,560585915	4,885219383	1,03314E-06	0,000120756
gene21991	107,4102767	2,742238963	0,573417119	4,782276068	1,73321E-06	0,000190046
gene5285	134,1727922	2,742803215	0,562952867	4,872172032	1,10378E-06	0,000127199
gene3984	449,307254	2,743314114	0,511411672	5,364199264	8,13091E-08	1,25097E-05
gene49444	129,4202455	2,747179858	0,604226731	4,546604309	5,45184E-06	0,000513486
gene53843	250,8258999	2,755115251	0,644582628	4,274262341	1,91771E-05	0,00157413
gene44774	385,8731428	2,758442083	0,80488561	3,42712312	0,000610012	0,030747556
gene22641	69,2361727	2,762984649	0,720302979	3,835864533	0,000125123	0,007993207
gene41193	62,54330601	2,783754931	0,595492581	4,674709676	2,9437E-06	0,000296245
gene27134	211,0689267	2,784774969	0,524499284	5,309397083	1,09988E-07	1,62418E-05
gene27824	96,20646906	2,787512005	0,642698587	4,337199521	1,4431E-05	0,001250939
gene26812	29,20265758	2,792107916	0,78723435	3,546730293	0,000390044	0,021383999
gene15014	244,4760844	2,799866999	0,569078025	4,920005477	8,65418E-07	0,000103379
gene6349	75,23480342	2,800860125	0,692523719	4,044424833	5,24517E-05	0,003723059
gene49595	37,93051851	2,800994832	0,737582768	3,797532907	0,000146143	0,009156864
gene55953	336,8613651	2,811244265	0,48618091	5,782300803	7,36858E-09	1,43399E-06
gene19202	488,701113	2,814620327	0,553907224	5,081393062	3,74677E-07	4,78707E-05
gene49446	83,51202622	2,821090637	0,746690389	3,778126352	0,000158013	0,009816832
gene5089	50,5401298	2,827496767	0,853990305	3,31092373	0,000929885	0,042897355
gene21540	33,09600798	2,834759614	0,732461808	3,870180783	0,000108755	0,007070498
gene48065	427,841727	2,85270094	0,425980679	6,696784804	2,13055E-11	6,80528E-09
gene35850	476,9669591	2,871913278	0,677993397	4,235901547	2,27637E-05	0,001824749
gene46180	43,6676165	2,894245088	0,596817484	4,849464313	1,23795E-06	0,000141551
gene26743	265,6874918	2,897220384	0,332992216	8,700564891	3,30236E-18	2,31055E-15
gene4211	22,92077292	2,90129148	0,675160501	4,297187815	1,72979E-05	0,001452329
gene55519	296,7968763	2,906401889	0,522682152	5,560553157	2,68921E-08	4,49006E-06
gene7942	19,7626146	2,918049308	0,86482563	3,374147581	0,000740447	0,036024443
gene21163	2832,513387	2,921182321	0,641052271	4,556855118	5,19252E-06	0,000492218
gene21157	406,7884674	2,921563468	0,703700438	4,151714724	3,29993E-05	0,002505733
gene42337	154,1811165	2,924182368	0,510052477	5,733100999	9,86109E-09	1,83404E-06
gene39503	220,4869991	2,927790507	0,715925861	4,089516338	4,32274E-05	0,003199696
gene43488	867,4864622	2,940922396	0,720572737	4,081367838	4,47714E-05	0,003297377
gene14790	76,82875693	2,942727072	0,86023376	3,42084583	0,000624267	0,031242116
gene21839	566,858474	2,946044553	0,803022683	3,668694065	0,000243793	0,014186316
gene49954	33,67284578	2,948886576	0,643444741	4,582967874	4,58422E-06	0,000443132
gene31664	28,98889064	2,955879366	0,590752449	5,003583765	5,62742E-07	7,00709E-05
gene3401	118,168697	2,960394954	0,572603474	5,170061116	2,34017E-07	3,14011E-05
gene32180	489,9631526	2,969004847	0,442681906	6,706858366	1,98859E-11	6,56593E-09
gene7022	123,2247451	2,970448621	0,516061548	5,755996802	8,6132E-09	1,63295E-06
gene49783	5964,533446	2,980767184	0,821925016	3,62656827	0,000287213	0,016420308
gene47015	54,42841601	2,986021894	0,890749288	3,352258526	0,000801551	0,03848756
gene51734	103,6852519	2,987582529	0,884044057	3,379449819	0,000726311	0,035513086
gene56250	512,7908343	2,991446722	0,562697673	5,316259276	1,05922E-07	1,57204E-05
gene27712	57,7543623	2,993293845	0,533239176	5,613416985	1,9837E-08	3,44929E-06
gene41572	119,7835607	2,994885164	0,700650363	4,27443604	1,91622E-05	0,00157413
gene40567	168,7506325	2,997733951	0,528789924	5,669045144	1,43596E-08	2,61068E-06
gene46408	1185,020655	2,998749173	0,402067511	7,458322519	8,7631E-14	4,0875E-11
gene678	6556,533863	3,000816937	0,296502362	10,1207185	4,47121E-24	5,71265E-21
gene26125	232,4409343	3,001994593	0,624882365	4,804095554	1,55453E-06	0,000172382
gene44555	1298,452066	3,006176148	0,406285163	7,399177782	1,3703E-13	6,10117E-11
gene49592	1547,673701	3,009951772	0,319284424	9,427180103	4,21262E-21	3,99329E-18
gene257	2662,09203	3,016944427	0,706622887	4,269525487	1,95889E-05	0,001599001
gene44521	5595,186062	3,047493285	0,583895857	5,219241154	1,79658E-07	2,5021E-05
gene25497	17,99873872	3,049337853	0,894865749	3,407592541	0,000655387	0,032587473
gene8453	23,93647932	3,0518536	0,904380777	3,374522853	0,000739438	0,036024443
gene41349	21,60916118	3,05323896	0,817191667	3,736258068	0,000186779	0,011363742
gene26841	585,7637524	3,057137387	0,331331312	9,226829102	2,78762E-20	2,34048E-17
gene266	25,97788668	3,066716709	0,825827831	3,713506125	0,000204408	0,012233644
gene45929	54,81288963	3,076854578	0,846709732	3,633895373	0,000279174	0,016023067
gene27665	165,6519828	3,081648019	0,727550253	4,235649713	2,27892E-05	0,001824749
gene40866	340,9625202	3,082387969	0,459964872	6,701355167	2,06495E-11	6,74231E-09
gene48018	1123,368936	3,083705585	0,441554791	6,983743909	2,87416E-12	1,06911E-09
gene13183	227,4753694	3,098933994	0,544235607	5,694103715	1,24022E-08	2,27781E-06
gene28375	79,71254054	3,129556233	0,684022145	4,575226485	4,75705E-06	0,000456832
gene54948	200,7255114	3,130279842	0,376137805	8,322162263	8,6373E-17	5,17991E-14
gene22885	128,6523761	3,136355317	0,849190996	3,693344999	0,000221323	0,013086138
gene14139	20,24725198	3,148644608	0,722620342	4,357259857	1,31701E-05	0,001155272
gene11717	65,18569717	3,164244691	0,64399784	4,913439913	8,94922E-07	0,000106041
gene6547	133,3656913	3,169846405	0,690487229	4,590738642	4,4168E-06	0,000428357
gene46733	27,82456909	3,178709474	0,876017482	3,628591367	0,000284972	0,016323946
gene48046	51,77278318	3,179285505	0,614026481	5,177766113	2,24559E-07	3,04096E-05
gene46629	30,05065157	3,180425879	0,740666054	4,294007889	1,75476E-05	0,001469101
gene3610	25,63824877	3,190309624	0,941697604	3,387828121	0,000704484	0,034547796
gene8804	39,48855418	3,204130795	0,754252856	4,248085732	2,15605E-05	0,001740595
gene33917	1044,817321	3,220287012	0,429281518	7,501573857	6,30561E-14	3,03765E-11
gene32840	2087,519687	3,223588792	0,276643647	11,6524953	2,22837E-31	8,18535E-28
gene13336	1464,656192	3,235396969	0,593068534	5,455350915	4,88762E-08	7,80585E-06
gene47558	43,34483981	3,237254846	0,520867491	6,2151217	5,12849E-10	1,27364E-07
gene56953	377,2032931	3,247523657	0,580377038	5,595541254	2,19935E-08	3,73584E-06
gene44570	6073,939786	3,278403151	0,570492209	5,746622125	9,10439E-09	1,71501E-06
gene52708	232,161884	3,284746905	0,484642753	6,777666407	1,22132E-11	4,17324E-09
gene56248	196,6944221	3,299788311	0,810029294	4,073665404	4,6279E-05	0,003374574
gene37220	51,47759525	3,303851499	0,94225164	3,506336692	0,00045432	0,024229857
gene21692	668,6173303	3,307821949	0,497795938	6,644935603	3,0335E-11	9,18993E-09
gene11227	819,3967458	3,317642786	0,677843137	4,894410822	9,86007E-07	0,000115899
gene21529	197,6919323	3,321058683	0,837602695	3,964957019	7,34092E-05	0,005016749
gene54468	705,793284	3,349444793	0,599533927	5,586747707	2,31361E-08	3,90735E-06
gene36152	445,9761273	3,355443276	0,466932438	7,186143007	6,66472E-13	2,8384E-10
gene50606	271,210474	3,355526073	0,363794009	9,223697994	2,87027E-20	2,34293E-17
gene4698	169,7575289	3,360692582	0,972307192	3,45641029	0,000547421	0,028367223
gene4044	28,46397549	3,363563272	0,826859241	4,067878914	4,7443E-05	0,003442372
gene28520	141,790151	3,36864848	0,799311389	4,214438234	2,50401E-05	0,001988723
gene8414	115,5514798	3,368795827	0,532898703	6,321643888	2,58795E-10	6,9136E-08
gene17468	195,9974379	3,369701851	0,473259353	7,120201287	1,0777E-12	4,39849E-10
gene52053	630,1958999	3,387501045	0,580999829	5,830468233	5,52721E-09	1,12016E-06
gene1211	149,8957351	3,388351446	0,569684818	5,947765044	2,71828E-09	5,9931E-07
gene51519	33,21567276	3,391943325	0,944030186	3,593045408	0,000326836	0,018399217
gene52916	60,59032993	3,394104271	0,638120256	5,318910091	1,04391E-07	1,55717E-05
gene21162	662,2798404	3,402703499	0,718305743	4,737124173	2,16772E-06	0,000231639
gene3334	49,9134102	3,403177003	0,582476653	5,842598128	5,13929E-09	1,04877E-06
gene2602	61,85658487	3,411967576	0,70947066	4,809173608	1,51556E-06	0,000169339
gene31259	1307,782225	3,437476577	0,828906635	4,147000919	3,36859E-05	0,002551271
gene39129	447,5866858	3,438732922	0,610887213	5,62907988	1,81173E-08	3,20721E-06
gene50618	76,73303775	3,46253844	0,557195024	6,214230732	5,15767E-10	1,27364E-07
gene35888	121,4737424	3,467919376	0,902893683	3,840894496	0,000122587	0,007865362
gene39828	42,83286082	3,468484419	0,702565685	4,936882763	7,93812E-07	9,56022E-05
gene22263	158,0416124	3,515457387	0,898133248	3,914182438	9,0711E-05	0,006017233
gene56296	31,2984973	3,527459474	0,919375409	3,836799895	0,000124648	0,007980185
gene52954	35,43483974	3,53827189	0,631437683	5,603517156	2,10045E-08	3,60959E-06
gene43277	813,8162908	3,54191229	0,422511399	8,382998183	5,15963E-17	3,22597E-14
gene54935	73,40957448	3,57582208	0,63210625	5,656995289	1,54046E-08	2,76024E-06
gene17493	37,14515732	3,587879309	0,798154995	4,495216259	6,94993E-06	0,000638221
gene37417	192,5392096	3,604238307	0,515805002	6,9875986	2,79631E-12	1,05349E-09
gene24455	349,6119697	3,605697063	0,490569351	7,350025141	1,9817E-13	8,69166E-11
gene18726	4252,811012	3,607904928	0,351991979	10,24996348	1,18388E-24	1,65665E-21
gene32650	441,2956807	3,608765345	0,514746655	7,010760162	2,37027E-12	9,0458E-10
gene49741	72,61030284	3,626347409	0,756987898	4,790495882	1,6637E-06	0,000183795
gene43318	2718,909166	3,635820294	0,295330983	12,3110019	7,90359E-35	3,87091E-31
gene54307	5107,345805	3,643586968	0,737085163	4,943237432	7,68358E-07	9,33015E-05
gene37552	1482,867456	3,670566619	0,281281456	13,04944406	6,40128E-39	4,7027E-35
gene2949	3820,485066	3,681980284	0,452739148	8,132674844	4,1992E-16	2,32826E-13
gene5972	320,7100021	3,699316132	0,403452038	9,169159606	4,76721E-20	3,68656E-17
gene50718	489,1193889	3,702282927	0,612344275	6,046080741	1,48412E-09	3,51712E-07
gene17723	166,96328	3,712822612	0,624330135	5,94688996	2,73285E-09	5,9931E-07
gene28121	34,33815342	3,736630926	0,942862813	3,963069572	7,39922E-05	0,005021559
gene31437	30,75593396	3,74413124	0,93976783	3,984102372	6,77357E-05	0,004694529
gene35853	820,99685	3,74461073	0,67062427	5,583768586	2,35362E-08	3,9522E-06
gene40032	71,57546181	3,747253489	0,921148358	4,068023847	4,74135E-05	0,003442372
gene8696	30,23182259	3,787911706	0,766884362	4,93935187	7,83827E-07	9,47882E-05
gene43267	1652,929434	3,792863334	0,359148433	10,56071246	4,53209E-26	9,51285E-23
gene39317	2258,374181	3,795316975	0,597585126	6,351090092	2,13794E-10	5,81719E-08
gene53654	19,27578662	3,801078368	0,914577353	4,15610375	3,23721E-05	0,002470873
gene48245	167,5339564	3,819776611	0,740069979	5,161372193	2,45146E-07	3,27449E-05
gene52239	1512,578513	3,82428082	0,561147138	6,815112402	9,41901E-12	3,29508E-09
gene12908	43,06761334	3,834772124	0,866408135	4,426057384	9,5971E-06	0,000862448
gene30159	251,964394	3,85017514	0,54228286	7,099938843	1,24812E-12	5,02429E-10
gene11228	79,75602425	3,868145302	0,534394802	7,23836626	4,54122E-13	1,96247E-10
gene28788	1577,414275	3,882389268	0,369178637	10,51628907	7.268e-23	1,33486E-22
gene18203	17,74815326	3,885499379	1,083801203	3,585066494	0,000336992	0,018862584
gene28786	285,3139296	3,892021265	0,845314334	4,604229585	4,13996E-06	0,000404175
gene45115	35,6376521	3,920833545	0,902862946	4,342667471	1,40763E-05	0,001223806
gene22561	395,431745	3,925065307	0,391051087	10,03721876	1,04581E-23	1,28051E-20
gene14267	39,20233021	3,955473257	1,15027162	3,438729765	0,00058445	0,029662621
gene10473	42,22918362	3,971919789	0,918002279	4,32669927	1,5136E-05	0,001295377
gene48970	114,7037666	3,973665491	0,808665104	4,913858003	8,93014E-07	0,000106041
gene8650	60,47873701	3,975882188	0,627459385	6,336477366	2,35078E-10	6,33761E-08
gene50545	50,53336355	3,993456462	0,759044079	5,261165424	1,43145E-07	2,06199E-05
gene56171	38,29699805	4,003672291	0,833216143	4,805082483	1,54688E-06	0,000172184
gene300	211,1934099	4,007178062	0,623574837	6,426138167	1,30886E-10	3,6983E-08
gene13506	64,72418909	4,014447172	0,696329713	5,765152768	8,15839E-09	1,56694E-06
gene45585	4180,733602	4,029906222	0,383094096	10,51936395	7,03469E-26	1,33486E-22
gene19396	99,96864816	4,029945579	0,603750056	6,674857487	2,47473E-11	7,78876E-09
gene34948	1202,154487	4,0437671	0,33714155	11,99427096	3,80755E-33	1,59841E-29
gene17074	211,3987194	4,059594676	0,608438093	6,672157324	2,5207E-11	7,79719E-09
gene26902	73,37196497	4,082597052	1,119272746	3,647544414	0,000264759	0,015255284
gene26882	136,2598571	4,08464262	0,618964006	6,599160173	4,13493E-11	1,21509E-08
gene5476	56,99256739	4,104365676	1,039909115	3,94685037	7,9186E-05	0,005337064
gene33124	46,49514256	4,124851927	0,871479996	4,733157325	2,21054E-06	0,000234048
gene37227	191,2802514	4,161382924	0,58860778	7,069874139	1,55074E-12	6,07602E-10
gene6545	369,8697774	4,169101586	0,440776691	9,458534616	3,12289E-21	3,05897E-18
gene50612	23,54718615	4,171027697	1,272937075	3,276695903	0,001050294	0,047410056
gene3680	56,28551028	4,174961826	0,801654732	5,207930119	1,90959E-07	2,64694E-05
gene39156	1978,550186	4,17645288	0,761895494	5,481661082	4,21351E-08	6,8032E-06
gene813	349,4820104	4,216458031	0,669480282	6,29810637	3,01304E-10	7,90546E-08
gene44896	54,75624532	4,224333005	0,899661645	4,695468603	2,65996E-06	0,000271903
gene28119	3156,454191	4,228884144	0,301948724	14,00530556	1,44656E-44	2,12543E-40
gene19400	22,57332304	4,243131046	0,82994741	5,112530018	3,17872E-07	4,15156E-05
gene50614	82,36135555	4,24413462	0,63080218	6,728154645	1,71828E-11	5,73789E-09
gene32812	108,5895631	4,26464264	0,67947178	6,27640877	3,46483E-10	8,93135E-08
gene5706	69,35522818	4,276509253	1,121144741	3,814413159	0,000136507	0,008589706
gene26899	55,46350945	4,283819825	0,90091639	4,754958256	1,98487E-06	0,000214439
gene244	3383,803762	4,291777923	0,340025586	12,62192641	1,59862E-36	9,39542E-33
gene28077	54,36265023	4,3180915	1,118115144	3,861938123	0,000112491	0,007297268
gene28127	107,6733663	4,334159644	0,524656291	8,260950488	1,44517E-16	8,32701E-14
gene47381	68,45059519	4,358379034	0,472831242	9,217620678	3,03766E-20	2,41256E-17
gene12137	103,8538187	4,370476625	0,92900514	4,704469798	2,54527E-06	0,000264294
gene11234	109,5444088	4,376219713	0,743126186	5,88893218	3,88699E-09	8,15879E-07
gene11161	132,2156584	4,395438452	0,758921483	5,79169064	6,96814E-09	1,36511E-06
gene3806	21,87104413	4,397504496	1,320213562	3,330903895	0,000865645	0,040896847
gene1044	18,56291145	4,40237318	1,079082478	4,079737435	4,50866E-05	0,003312287
gene36030	39,01918967	4,409132547	0,770812199	5,720112567	1,06454E-08	1,96745E-06
gene5668	80,37536183	4,41455531	0,634813492	6,954098115	3,54825E-12	1,30336E-09
gene35887	16,16696975	4,416531519	1,20995532	3,650160832	0,000262076	0,015130393
gene38919	655,0232175	4,433235811	0,435056734	10,19001767	2,19724E-24	2,93492E-21
gene3608	18,95048155	4,43836911	1,202056245	3,692314005	0,000222223	0,013112933
gene14220	173,4196749	4,446958842	0,535514236	8,304090805	1,00587E-16	5,91168E-14
gene26438	25,18158898	4,486850266	1,067725695	4,202249965	2,64275E-05	0,002082034
gene11168	120,3995657	4,499122246	0,747707121	6,017225351	1,77432E-09	4,07345E-07
gene12909	112,1815866	4,504684857	0,706687554	6,374365634	1,83722E-10	5,09325E-08
gene21189	355,0370513	4,505686052	0,532005008	8,469254955	2,46968E-17	1,64941E-14
gene32817	45,9122519	4,513158163	1,060903516	4,254070324	2,09919E-05	0,001699363
gene41056	217,2458435	4,522913003	0,39031519	11,58784777	4,74916E-31	1,55065E-27
gene3209	1271,745762	4,535197481	0,539459678	8,406925795	4,20897E-17	2,6888E-14
gene52073	1781,840339	4,55755534	0,443606224	10,27387601	9,24154E-25	1,35786E-21
gene26003	569,292907	4,565414973	0,458210251	9,963581057	2,19993E-23	2,48643E-20
gene49742	16,39918102	4,575344567	1,154386319	3,963443167	7,38765E-05	0,005021559
gene48098	296,2295226	4,586642812	0,400073316	11,46450571	1,98892E-30	5,77291E-27
gene25774	20,32789473	4,589778579	0,91855531	4,996736209	5,83087E-07	7,22979E-05
gene28183	46,83059414	4,628833457	1,041707125	4,443507532	8,85041E-06	0,00080271
gene41468	34,48226861	4,708709372	1,265301661	3,721412463	0,000198112	0,012003517
gene11233	1384,92354	4,72057962	0,687330979	6,86798611	6,51146E-12	2,36229E-09
gene43314	20,84446603	4,768930135	0,95720441	4,982143924	6,28836E-07	7,71347E-05
gene18325	13,08695849	4,795884505	1,305143498	3,674603223	0,000238219	0,013972681
gene28243	30,16377948	4,803574552	0,824521646	5,825892599	5,68081E-09	1,1434E-06
gene35227	82,47248587	4,852774474	1,038458984	4,673053581	2,96754E-06	0,000296613
gene2877	1170,967365	4,85634024	0,50791313	9,561359918	1,16219E-21	1,17766E-18
gene12511	170,6238268	4,860938583	0,784305589	6,197760989	5,7272E-10	1,4025E-07
gene15770	463,5499855	4,948489698	0,821816869	6,021401949	1,72913E-09	4,00096E-07
gene34247	30,81601903	4,964343236	1,221429404	4,064371809	4,8162E-05	0,003477367
gene8649	25,33989831	4,999255314	1,09542502	4,563758561	5,02459E-06	0,000480953
gene50760	140,8453129	5,005999027	0,754954343	6,630863277	3,33729E-11	1,00071E-08
gene33019	12,45395705	5,063510615	1,470816957	3,442651779	0,000576041	0,029371377
gene28137	153,4916043	5,077958153	0,905908034	5,605379311	2,07799E-08	0.003592
gene25842	50,50937662	5,082554117	0,761560424	6,673868487	2,49147E-11	7,78876E-09
gene52600	526,2045687	5,152556423	0,486998001	10,58024142	3,68009E-26	8,3187E-23
gene32815	1580,41831	5,177924137	0,461091456	11,22971174	2,91428E-29	7,13658E-26
gene2950	136,1964164	5,18064373	0,936271069	5,533273322	3,14309E-08	5,18893E-06
gene9704	75,35550924	5,197270711	0,678434646	7,660679978	1,84951E-14	9,53505E-12
gene11231	499,7617609	5,252993333	0,458483566	11,45732088	2,16096E-30	5,77291E-27
gene51631	35,53023073	5,264674557	1,367425506	3,850063155	0,000118087	0,007609902
gene3204	5416,544933	5,301348941	0,636681269	8,326535112	8,32429E-17	5,0962E-14
gene11206	861,6165127	5,325836182	0,392945279	13,55363319	7,54036E-42	7,38604E-38
gene51551	178,4147565	5,327774989	0,595531015	8,946259481	3,67732E-19	2,63565E-16
gene58070	50,16291792	5,371966472	1,561205697	3,440908833	0,000579764	0,029475675
gene41890	251,3700219	5,395242589	0,810472307	6,656911709	2,79641E-11	8,55993E-09
gene19194	83,7579776	5,457740888	0,923048643	5,912733773	3,36476E-09	7,2255E-07
gene23853	208,244349	5,500110173	0,93044263	5,911283506	3,39452E-09	7,22836E-07
gene37017	24,07504646	5,501137619	1,048083797	5,248757432	1,53129E-07	2,18439E-05
gene11169	579,2375079	5,504705935	0,770776703	7,141764811	9,21402E-13	3,81356E-10
gene455	2892,137434	5,533881513	0,350017575	15,81029611	2,64222E-56	7,76443E-52
gene45524	752,3347105	5,543781436	0,675530639	8,206558095	2,27619E-16	1,28631E-13
gene56031	59,85345871	5,564779766	1,185027132	4,695909162	2,65423E-06	0,000271903
gene458	338,4495281	5,59082459	0,780331134	7,164682207	7,79672E-13	3,27306E-10
gene11392	12,24890648	5,622937852	1,305618561	4,306723281	1,65691E-05	0,001403166
gene7149	198,8145262	5,629912178	0,597492041	9,422572676	4,40168E-21	4,04212E-18
gene31144	112,7660211	5,745262848	0,640553759	8,969212608	2,98642E-19	2,19397E-16
gene47903	114,0855651	5,789065633	0,75722628	7,645093396	2,08794E-14	1,05786E-11
gene10287	7,634481827	5,796756456	1,58698191	3,652692208	0,000259505	0,015041066
gene24763	469,892774	5,871691697	0,865938978	6,780722254	1,19577E-11	4,13397E-09
gene11388	94,27626767	5,928552632	0,749022951	7,915048027	2,47158E-15	1.345e-09
gene3205	26,43316476	5,943569135	1,361145912	4,366592209	0.01262	0,001113668
gene24961	49,3849867	5,988341259	1,062067615	5,638380433	1,71657E-08	3,05716E-06
gene22947	24,76378785	6,004499039	1,148326513	5,228912656	1,7051E-07	2,40894E-05
gene11394	8,927050571	6,031936826	1,519251419	3,970334833	7,17717E-05	0,004916278
gene19490	24,45440897	6,078682093	1,726384116	3,521048436	0,000429844	0,023304433
gene47179	17,5821633	6,103873242	1,592236122	3,833522654	0,000126321	0,008052221
gene29970	18,29925278	6,141259954	1,367964086	4,48934297	7,14432E-06	0,000651555
gene27849	117,5412333	6,179671082	1,845421167	3,348650808	0,000812061	0,038676202
gene40769	17,87857549	6,218174545	1,535726154	4,049012597	5,14342E-05	0,003686451
gene474	3868,614227	6,223703353	1,559698768	3,990323953	6,59831E-05	0,004594739
gene23852	5,908663338	6,383543573	1,853653603	3,443762935	0,000573678	0,029318462
gene34183	221,6756782	6,385802095	1,554208405	4,108716742	3,97864E-05	0,002974968
gene8172	320,6468454	6,486604557	0,70264253	9,231727771	2,66301E-20	2,30163E-17
gene41007	67,10445668	6,854964955	1,147277997	5,974981629	2,30116E-09	5,20169E-07
gene14222	302,3205785	6,893437439	0,668279787	10,31519668	6,0158E-25	9,71845E-22
gene55636	17,38440851	6,988116832	1,399528997	4,993191885	5,93895E-07	7,33286E-05
gene38702	547,6734341	7,10126657	0,67930037	10,45379464	1,40777E-25	2,43346E-22
gene43338	11,0931598	7,319348372	1,703072592	4,297731292	1,72555E-05	0,001452329
gene38684	151,3525235	7,341719989	0,85816394	8,555148552	1,17717E-17	8,04473E-15
gene39083	22,75128119	7,395137157	2,006545838	3,685506214	0,000228249	0,013441505
gene43342	11,64152041	7,400967525	1,973848352	3,749511718	0,000177179	0,010847059
gene13035	11,81415346	7,432395384	1,538314028	4,831520256	1,35494E-06	0,000152553
gene32783	11,85154495	7,443893566	1,774527222	4,194860172	2,7304E-05	0,002133085
gene43341	27,85236345	7,687791131	1,59052862	4,833481797	1,34166E-06	0,000151638
gene5924	103,548189	7,716507944	1,000110748	7,715653451	1,20364E-14	6,3161E-12
gene11390	16,21651703	7,867747518	1,46834234	5,358251479	8,40312E-08	1,28612E-05
gene30445	34,73827909	8,001721565	1,696899096	4,715496393	2,41122E-06	0,000252157
gene2954	17,78221094	8,003668007	1,908203493	4,194347216	2,73659E-05	0,002133085
gene43343	94,56882601	8,021842913	1,197864902	6,696784335	2,13056E-11	6,80528E-09
gene18312	144,3321938	8,202477535	1,241542802	6,606681237	3,93031E-11	1,16663E-08
gene38800	80,20581427	8,382446354	1,329340255	6,30571919	2,86859E-10	7,59426E-08
gene41217	52,04358896	8,580767132	1,544811805	5,554571179	2,78294E-08	4,62031E-06
gene40997	29,68270248	8,723369669	1,447805608	6,025235448	1,68864E-09	3,93827E-07
gene15298	41,60275729	9,237500551	1,740842985	5,306337579	1,1185E-07	1,64341E-05

## Sheet: Table S8
Table S8. Differentially expressed genes (DEGs) from Wald test (WT) for ash genotype FS36, at 21 days post inoculation (dpi).
GenID	baseMean	log2FoldChange	lfcSE	stat	pvalue	padj
gene46883	12,35635987	-6,94423841	1,864025808	-3,72539821	0,000195007	0,007185114
gene2339	11,24779813	-6,80328425	1,47757529	-4,604357083	4,13742E-06	0,000446386
gene39302	17,10224464	-6,436839844	1,6810008	-3,829171196	0,000128576	0,00536096
gene18509	59,60841591	-6,345226352	0,960752212	-6,604435846	3,99034E-11	3,4551E-08
gene53715	14,65374724	-6,211121077	1,473038084	-4,216538015	2,48081E-05	0,001691908
gene19678	305,6273323	-6,147562497	1,765161601	-3,482719369	0,000496348	0,013690519
gene2331	9,23696158	-5,531012165	1,448176504	-3,819294229	0,000133834	0,005509466
gene44303	181,1736835	-5,526063902	0,77643341	-7,117241262	1,10109E-12	1,68246E-09
gene20675	211,3238766	-5,361151244	0,670441774	-7,996445709	1,28062E-15	5,54424E-12
gene24978	150,8617032	-5,354316659	1,506823152	-3,553380933	0,000380313	0,011355194
gene39312	1428,452212	-5,234062684	1,442946557	-3,62734341	0,000286352	0,009360439
gene12430	21,05558144	-5,230483567	1,61076207	-3,247210537	0,001165421	0,023893439
gene48520	63,86825198	-5,107837857	0,806655631	-6,332117032	2,4182E-10	1,61064E-07
gene15185	12,02248531	-4,997798413	1,366097383	-3,658449592	0,000253746	0,008616074
gene45270	22,14714296	-4,890974632	1,261421764	-3,877350759	0,0001056	0,00464539
gene32699	11,07566158	-4,872645093	1,309052373	-3,722269021	0,00019744	0,00723373
gene3963	32,57050085	-4,850064517	0,828820668	-5,851765895	4,86381E-09	2,03778E-06
gene18364	66,88978623	-4,748362377	0,885607469	-5,361700912	8,2442E-08	1,92929E-05
gene3234	104,2573915	-4,702568343	0,959340049	-4,901878483	9,49246E-07	0,000145045
gene56085	14,16889252	-4,646186416	1,174992138	-3,954227662	7,67823E-05	0,003813569
gene54042	191,8964508	-4,582947396	0,715745582	-6,403039724	1,52314E-10	1,13043E-07
gene22432	17,2528166	-4,520803588	1,47490315	-3,065152846	0,002175588	0,036554379
gene33418	133,9157883	-4,461818427	0,659386602	-6,766619785	1,31826E-11	1,36972E-08
gene18362	117,3709522	-4,447355578	0,801305235	-5,550139179	2,85442E-08	7,97274E-06
gene31215	119,7943111	-4,433857102	0,575970038	-7,698069016	1,38138E-14	3,98696E-11
gene56280	104,4483227	-4,427557196	0,814222846	-5,437770772	5,39513E-08	1,33427E-05
gene57359	51,89336308	-4,420962919	0,805072347	-5,491385883	3,98792E-08	1,02565E-05
gene5495	16,18165576	-4,397605076	0,988926562	-4,44684696	8,71399E-06	0,000750552
gene26680	12,27883539	-4,395937308	1,362646109	-3,226030061	0,001255202	0,025118608
gene7098	19,94670231	-4,378178533	0,934257223	-4,686266719	2,78234E-06	0,000336158
gene56395	50,51118413	-4,362881553	0,799508013	-5,456957883	4,84361E-08	1,23351E-05
gene23767	90,41601542	-4,31213888	0,806604394	-5,346039412	8,98996E-08	2,05483E-05
gene51515	139,7206007	-4,272865083	0,769832007	-5,550386378	2,85039E-08	7,97274E-06
gene15259	28,36967081	-4,247139692	1,404012845	-3,025000594	0,002486326	0,039501415
gene18341	10,75991546	-4,224955538	1,424216629	-2,966511873	0,003011987	0,043703309
gene31371	49,715757	-4,201111806	0,899631304	-4,669815052	3,01471E-06	0,000352748
gene49852	10,56167769	-4,192772511	1,21140362	-3,461086332	0,000538	0,014419891
gene29691	14,19014383	-4,171385701	1,100913241	-3,789023099	0,000151241	0,006053363
gene31604	321,8007488	-4,161751862	0,556050414	-7,484486577	7,18274E-14	1,43522E-10
gene34300	141,8523771	-4,152074893	0,620136531	-6,695420583	2,15052E-11	2,06896E-08
gene55759	67,03085165	-4,089103765	0,832570739	-4,91141902	9,04196E-07	0,000140643
gene57197	64,70816724	-4,049130792	0,611329416	-6,623484302	3,50829E-11	3,25469E-08
gene51881	260,1635552	-4,020830881	0,647151338	-6,213123031	5,19417E-10	2,99831E-07
gene48550	48,20564853	-3,988242356	0,914808716	-4,359646214	1,30273E-05	0,001007133
gene46017	12,40459276	-3,981348384	1,204692309	-3,304867439	0,000950213	0,020677792
gene40585	26,19637873	-3,93558544	1,096191625	-3,590234911	0,00033038	0,010352175
gene4989	94,52997108	-3,924138362	0,507849538	-7,726970433	1,10136E-14	3,57612E-11
gene20922	20,26266935	-3,905170495	0,996671313	-3,918213001	8,92079E-05	0,004203146
gene5011	8,796528051	-3,892009678	1,245105364	-3,125847653	0,001772934	0,031790829
gene25895	96,1282712	-3,876379905	0,626399666	-6,188349248	6,07975E-10	3,29016E-07
gene30870	249,9462712	-3,866702948	0,636637237	-6,073636172	1,25046E-09	6,62896E-07
gene31151	91,44039647	-3,864366998	0,486668325	-7,940453078	2,01444E-15	7,4753E-12
gene49851	2809,077628	-3,849173173	1,296112386	-2,969783496	0,002980097	0,043448624
gene20141	658,3790581	-3,795844853	0,599234649	-6,334488264	2,3813E-10	1,61064E-07
gene10146	19,49598199	-3,79003227	0,962853308	-3,936250973	8,27644E-05	0,004003517
gene38616	21,42062208	-3,774666746	0,898299951	-4,202011526	2,64554E-05	0,001780323
gene40404	90,00136029	-3,769123393	0,802699119	-4,695561888	2,65875E-06	0,000325772
gene52124	90,97221046	-3,753042948	0,660438303	-5,682654888	1,3262E-08	4,44122E-06
gene10770	397,7571799	-3,752342799	1,080615815	-3,472411515	0,000515805	0,01405934
gene20260	82,68642001	-3,713334599	0,623078009	-5,959662429	2,5276E-09	1,17244E-06
gene22508	10,34804668	-3,676468857	1,246983467	-2,948289976	0,003195372	0,045382053
gene43357	29,30615971	-3,659771158	0,82346406	-4,444360519	8,81537E-06	0,000750552
gene8856	388,470187	-3,608982977	0,631107428	-5,718492316	1,07473E-08	3,93201E-06
gene7002	23,65127073	-3,590188722	0,788782329	-4,551558255	0.005325	0,000535483
gene13523	1011,398577	-3,56581019	1,213029611	-2,939590393	0,003286464	0,046170463
gene21636	18,31666741	-3,547091172	0,853350415	-4,156664259	3,22928E-05	0,002036014
gene28905	16,65740983	-3,538275908	0,997032634	-3,548806516	0,000386981	0,011449005
gene33038	115,4450974	-3,526955581	0,564680294	-6,245933528	4,21276E-10	2,5449E-07
gene23857	1870,895007	-3,461382718	1,033185255	-3,3502053	0,000807517	0,018628826
gene46383	63,97585475	-3,43923343	0,773053629	-4,448893716	8,63137E-06	0,000750552
gene34096	23,01780718	-3,423113581	1,10403287	-3,100554046	0,00193159	0,033810628
gene13029	163,7859943	-3,369596447	0,805865284	-4,181339628	2,89797E-05	0,001886656
gene29009	18,92087329	-3,256404933	1,063140527	-3,063005171	0,002191263	0,0365921
gene23902	1186,087393	-3,250922197	0,424083617	-7,665757568	1,77779E-14	4,61798E-11
gene46661	34,67199748	-3,23471202	1,099701726	-2,941444888	0,00326685	0,046019353
gene32237	83,01773419	-3,231795126	1,026930003	-3,147045191	0,001649295	0,030170478
gene53622	179,0834348	-3,227988466	0,461214892	-6,998881701	2,58014E-12	3,19151E-09
gene57763	1852,827351	-3,192972407	0,962896733	-3,316007102	0,000913135	0,020271033
gene42777	532,5457041	-3,188400543	0,628846213	-5,070238916	3,97317E-07	7,2681E-05
gene56201	64,71516803	-3,176981409	0,939504176	-3,381551131	0,000720778	0,017366471
gene29737	103,518937	-3,151019219	0,527555582	-5,972866791	2,3312E-09	1,10101E-06
gene56222	773,6599902	-3,140844335	0,708565745	-4,432678772	9,30695E-06	0,000782386
gene28633	83,29654174	-3,140363168	0,926613982	-3,389073798	0,000701291	0,017009098
gene40601	37,42535548	-3,135209188	0,566025034	-5,538993861	3,04214E-08	8,40667E-06
gene44007	23,44228989	-3,125869841	0,701762477	-4,454313166	8,41622E-06	0,000748698
gene2505	17,28785568	-3,080095077	0,894262469	-3,444285301	0,000572571	0,015008182
gene43764	57,83489934	-3,066245617	0,89065405	-3,442689803	0,00057596	0,015066591
gene29498	65,42155392	-3,063378886	0,628169341	-4,876676853	1,07888E-06	0,000158333
gene2223	128,6564373	-3,060783065	0,628609829	-4,869130141	1,12091E-06	0,000163577
gene15038	501,9478055	-3,048593439	0,664301931	-4,58916841	4,45015E-06	0,000466118
gene34976	157,0982892	-3,031052301	0,792020313	-3,826988086	0,000129721	0,005374206
gene23956	50,99183818	-3,022163069	1,010119728	-2,991885995	0,002772598	0,042013893
gene33831	31,31634882	-3,020299152	0,883920137	-3,416936695	0,0006333	0,015961943
gene42265	21,46348743	-3,010942023	0,771749103	-3,901451922	9,56175E-05	0,004357276
gene3904	40,43413653	-3,002307339	0,662268746	-4,533367093	5,80508E-06	0,000569029
gene8862	3501,295042	-2,985027183	0,574991471	-5,191428625	2,08687E-07	4,26337E-05
gene51517	22,49851846	-2,978234396	0,89996384	-3,309282288	0,000935355	0,020520219
gene1711	14,83308528	-2,93941003	0,935824104	-3,140985594	0,001683803	0,030502187
gene11876	93,62783953	-2,929270745	0,826399247	-3,544619329	0,00039318	0,011527377
gene20262	23,11463314	-2,912432467	0,96858289	-3,006900594	0,002639261	0,041052354
gene10332	70,46027233	-2,892104651	0,799250984	-3,618518726	0,000296294	0,009596677
gene16627	138,8454393	-2,856040949	0,458209657	-6,233043987	4,57458E-10	2,70066E-07
gene55356	46,62367514	-2,823045085	0,610960411	-4,620667781	3,82507E-06	0,000421017
gene46600	96,53880294	-2,822736818	0,642851537	-4,390962227	1,1285E-05	0,000899778
gene28254	13,07439667	-2,820053446	0,931137299	-3,028611837	0,002456801	0,039100158
gene55480	44,53882988	-2,816182253	0,959381865	-2,935413267	0,003331037	0,046622345
gene3605	12,6206615	-2,764062417	0,949102883	-2,91228956	0,003587899	0,048974911
gene23219	19,42984698	-2,753629344	0,663723599	-4,148759133	3,34282E-05	0,002074821
gene39137	24,70612775	-2,73150161	0,748366312	-3,649952659	0,000262289	0,008802597
gene24566	15,10170058	-2,719167328	0,825124569	-3,295462808	0,000982597	0,021252241
gene18401	24,70754508	-2,710765872	0,670958147	-4,040141525	5,3419E-05	0,002946095
gene54486	37,08064813	-2,700776603	0,739781764	-3,650774774	0,00026145	0,008785817
gene19806	12,23767378	-2,698074555	0,801263842	-3,367273564	0,000759153	0,017943375
gene45142	45,01919676	-2,697277097	0,592677939	-4,550999653	5,33916E-06	0,000535483
gene10930	35,26106566	-2,692199039	0,773637086	-3,479925006	0,000501554	0,01380124
gene36600	59,43300795	-2,687754841	0,701269591	-3,832698402	0,000126745	0,005295083
gene40489	30,24004623	-2,68556188	0,921659265	-2,913833757	0,0035702	0,048835971
gene33952	2366,717854	-2,684335431	0,500348932	-5,364926874	8,0982E-08	1,91235E-05
gene36213	116,1067805	-2,675511889	0,629852106	-4,247841461	2,1584E-05	0,001527701
gene48630	41,09756171	-2,662449935	0,601745146	-4,424547424	9,66447E-06	0,000805222
gene228	16,07145053	-2,662332255	0,760744029	-3,499642656	0,000465882	0,013040687
gene35196	802,9234267	-2,65209768	0,594447898	-4,461446812	8,14082E-06	0,000731716
gene5377	48,13946459	-2,645274707	0,481108737	-5,498288647	3,83495E-08	9,96166E-06
gene44173	73,69134522	-2,641653092	0,689257247	-3,832608367	0,000126792	0,005295083
gene17888	186,7945982	-2,598794655	0,558205031	-4,655627429	3,22996E-06	0,000369609
gene23813	67,87840407	-2,594071793	0,681389709	-3,807031069	0,000140645	0,005717366
gene42395	14,02565745	-2,587027401	0,871352157	-2,968980313	0,002987897	0,043529794
gene44416	457,471548	-2,550813499	0,426104108	-5,98636214	2,14586E-09	1,03224E-06
gene37125	67,75966963	-2,545771078	0,873110752	-2,915748171	0,003548368	0,048598088
gene554	52,04966184	-2,518309265	0,557640578	-4,516007919	6,30163E-06	0,00060598
gene3005	49,06424214	-2,49793504	0,676101173	-3,694617224	0,000220218	0,007782844
gene2778	875,9208596	-2,485713514	0,606968634	-4,095291544	4,21637E-05	0,002485437
gene28762	164,2451289	-2,475533787	0,394480508	-6,275427391	3,48675E-10	2,15647E-07
gene18818	27,49039699	-2,473630312	0,74673087	-3,3126129	0,000924288	0,020468293
gene36863	194,4172848	-2,445725243	0,322506309	-7,583495806	3,36366E-14	7,28121E-11
gene27764	11,71678201	-2,441450384	0,767641954	-3,180454602	0,001470442	0,027941621
gene21384	179,4081712	-2,429395919	0,777409231	-3,124989801	0,001778112	0,031853961
gene48974	228,6264454	-2,422201217	0,557072792	-4,348087453	1,3733E-05	0,001043064
gene51845	152,3996595	-2,419589968	0,594946342	-4,066904522	4,76418E-05	0,002713908
gene16983	693,1693709	-2,392412585	0,664754642	-3,598940771	0,000319516	0,010139626
gene2317	148,6094116	-2,385070338	0,714750404	-3,336927581	0,0008471	0,019208496
gene29487	26,03347075	-2,370742057	0,645818619	-3,670910049	0,000241688	0,00832639
gene19252	34,92865431	-2,362317151	0,660657429	-3,575706633	0,000349283	0,01078556
gene2997	22,94684836	-2,355600262	0,698329545	-3,3731929	0,000743019	0,017731727
gene21981	1050,934333	-2,342871052	0,543109506	-4,313809694	1,60465E-05	0,001184159
gene55295	323,5104206	-2,340337957	0,639257274	-3,661026712	0,000251207	0,008574693
gene49510	177,6775684	-2,332719465	0,642882337	-3,62853252	0,000285037	0,009336844
gene3158	142,3034749	-2,331381496	0,738993659	-3,15480582	0,00160605	0,029654691
gene12760	13,03167227	-2,326956322	0,784718559	-2,965338713	0,003023498	0,043802785
gene57998	532,6800533	-2,321557761	0,688036281	-3,374179275	0,000740361	0,01770868
gene8940	15,50322794	-2,318372915	0,723235713	-3,205556465	0,001348016	0,026288335
gene38215	499,4369237	-2,316348399	0,612721705	-3,780424915	0,000156561	0,006187642
gene31878	42,32418214	-2,282279859	0,755769043	-3,01981125	0,002529323	0,040062002
gene17389	52,37299753	-2,261147866	0,689279874	-3,280449568	0,001036418	0,021993756
gene24588	93,41927546	-2,260844941	0,712736175	-3,172064249	0,001513595	0,028490687
gene36596	27,44540711	-2,244695234	0,744417836	-3,015370035	0,002566659	0,040472038
gene21519	15,77398265	-2,244646171	0,672143457	-3,33953436	0,00083919	0,019104988
gene21593	72,40385539	-2,240647595	0,759367128	-2,950677628	0,003170777	0,045131011
gene49106	20,3432165	-2,215485997	0,613180826	-3,613103842	0,000302553	0,00975078
gene398	207,3203496	-2,20989567	0,592237537	-3,731434657	0,000190392	0,0070956
gene56385	19,3813253	-2,209288157	0,7039279	-3,138514838	0,001698063	0,030695125
gene40182	58,5975594	-2,207105767	0,422347423	-5,225806161	1,73398E-07	3,6167E-05
gene37347	169,5358189	-2,193413049	0,669107078	-3,278119634	0,001045011	0,022069272
gene38014	29,01851352	-2,189318433	0,746236177	-2,933814386	0,003348244	0,046760204
gene50552	27,6136251	-2,166632008	0,588652928	-3,680661225	0,00023263	0,008132967
gene16157	68,20123721	-2,165703825	0,638712241	-3,390734802	0,000697055	0,016940617
gene43958	177,7208896	-2,150227135	0,540467985	-3,978454219	6,93648E-05	0,0035601
gene56302	780,5092485	-2,149252275	0,572888025	-3,751609703	0,000175703	0,006711849
gene34024	376,2863577	-2,149206237	0,622488708	-3,452602767	0,000555206	0,014716357
gene38325	17,71491639	-2,146490982	0,728405354	-2,946835812	0,003210436	0,045545762
gene8687	52,83015794	-2,137368589	0,470091427	-4,546708287	5,44914E-06	0,000544129
gene10096	97,58175203	-2,127207372	0,709507294	-2,998147293	0,002716264	0,041702508
gene28432	171,743195	-2,126916509	0,572850811	-3,712862877	0,000204928	0,007445046
gene35507	1198,42379	-2,122355728	0,635659997	-3,338822231	0,000841344	0,019136412
gene28143	32,02916248	-2,121140354	0,501573712	-4,228970349	2,34763E-05	0,001633049
gene8819	136,9078018	-2,11856491	0,647988073	-3,269450468	0,001077566	0,022518789
gene467	75,53106705	-2,114497002	0,419917726	-5,035503081	4,76595E-07	8,40544E-05
gene49211	204,130862	-2,107167639	0,687804014	-3,063616373	0,002186791	0,0365921
gene32910	110,9211376	-2,099132215	0,568025751	-3,695487771	0,000219465	0,007777386
gene23543	189,1996847	-2,094914662	0,439876589	-4,762505473	1,91204E-06	0,000256016
gene33563	63,79744737	-2,092874625	0,572880114	-3,653250612	0,000258941	0,008724071
gene16595	93,0880392	-2,08726049	0,367251159	-5,683468754	1,3199E-08	4,44122E-06
gene49115	22,37466208	-2,082027855	0,652014463	-3,193223422	0,00140694	0,027152069
gene16959	52,65822341	-2,074995018	0,514808059	-4,030618756	5,56302E-05	0,003036884
gene7203	122,4064394	-2,073479807	0,316488345	-6,551520265	5,69543E-11	4,7724E-08
gene3437	31,06081665	-2,068523581	0,657731261	-3,144937306	0,001661224	0,030345964
gene42531	43,69648197	-2,067568569	0,470884089	-4,39082275	1,12923E-05	0,000899778
gene35186	56,52554608	-2,066771511	0,501952231	-4,117466531	3,8306E-05	0,002341264
gene30295	45,00695806	-2,064195388	0,707632991	-2,917042329	0,003533678	0,048464004
gene36669	3124,595831	-2,064026669	0,501980771	-4,111764414	3,92647E-05	0,002371952
gene10890	87,68306647	-2,050133319	0,671239367	-3,054250717	0,002256234	0,037204519
gene39311	145,7848622	-2,046471908	0,657110639	-3,11434907	0,001843512	0,032695605
gene15104	52,38351824	-2,038158574	0,576508632	-3,535347886	0,000407239	0,011819476
gene43527	28,2319097	-2,028904108	0,580175593	-3,497051808	0,00047043	0,013153823
gene24462	2445,619174	-2,017998126	0,658111626	-3,066346264	0,002166922	0,036455938
gene46002	59,16696501	-2,017265464	0,548217318	-3,679682122	0,000233525	0,008153282
gene31948	595,4599856	-2,009446531	0,588192596	-3,416307079	0,000634766	0,015961943
gene855	220,5601431	2,004092403	0,282798537	7,086643473	1,37404E-12	1,98289E-09
gene14540	357,1119247	2,009826369	0,668496106	3,00648927	0,002642834	0,041083334
gene51874	35,55669701	2,010211188	0,597262444	3,365708337	0,000763474	0,018029089
gene16713	30,94443225	2,012776281	0,599554111	3,357121975	0,000787584	0,018364696
gene27916	47,10097171	2,024162877	0,575990798	3,514227803	0,000441034	0,01247964
gene21513	5468,613128	2,024998548	0,455427928	4,446364452	8,73357E-06	0,000750552
gene17468	52,64308372	2,026050524	0,604190598	3,353330108	0,000798454	0,018534982
gene41027	426,2623483	2,02857275	0,413807271	4,902216301	9,47614E-07	0,000145045
gene25251	50,85119435	2,037016556	0,611841157	3,329322543	0,000870575	0,019596241
gene26866	46,75674605	2,037969119	0,584073322	3,48923507	0,000484405	0,013486499
gene12273	122,0851706	2,041716961	0,510125182	4,002384185	6,27074E-05	0,003304029
gene672	405,612192	2,043269877	0,509159765	4,013023056	5,99461E-05	0,003184374
gene36992	40,02748206	2,043807369	0,64290521	3,179018206	0,001477748	0,028018967
gene25134	749,7383666	2,04409503	0,351139188	5,821324137	5,83832E-09	2,29782E-06
gene43267	470,1564487	2,060799918	0,672783755	3,063094054	0,002190612	0,0365921
gene55379	276,6054234	2,069095759	0,694197656	2,980557111	0,002877246	0,042659439
gene26125	100,623162	2,083663723	0,474254653	4,393554621	1,11512E-05	0,000894025
gene26743	89,3464569	2,087705601	0,429328232	4,862726105	1,1578E-06	0,000167814
gene56235	18,7701047	2,0902912	0,667025713	3,133749058	0,001725884	0,031068301
gene20779	109,0138092	2,090550848	0,60320504	3,465738364	0,000528778	0,014248471
gene21090	161,8692625	2,100704289	0,54997527	3,819634087	0,00013365	0,005509466
gene54149	68,31390747	2,103948084	0,502194149	4,189511341	2,79556E-05	0,001850046
gene42142	140,3498689	2,114701401	0,378605468	5,585501471	2,33027E-08	6,9118E-06
gene38919	176,0010138	2,118210907	0,692340548	3,059492778	0,002217121	0,036870643
gene3671	37,21749332	2,123590553	0,673136834	3,154768013	0,001606258	0,029654691
gene20246	136,5470941	2,123840253	0,525042122	4,045085458	5,2304E-05	0,002909314
gene46304	13,80681752	2,128445329	0,732258743	2,906684762	0,003652811	0,049496829
gene730	170,3866619	2,129260404	0,419052046	5,081135926	3,75185E-07	6,96128E-05
gene674	1064,578937	2,136157825	0,31783007	6,721068989	1,80396E-11	1,8023E-08
gene52239	316,0183436	2,136805799	0,344374485	6,204890008	5,47352E-10	3,09087E-07
gene51423	236,2658241	2,141680591	0,377834434	5,668304413	1,44218E-08	4,60138E-06
gene41587	15,33392326	2,141740149	0,670818337	3,192727494	0,001409359	0,027178548
gene21520	160,7463404	2,143605569	0,589146983	3,638490278	0,000274241	0,009082581
gene14465	19,54630582	2,146313493	0,652904975	3,287329052	0,001011426	0,021688261
gene22883	1318,165579	2,155125122	0,445798047	4,834308128	1,3361E-06	0,000190831
gene48018	642,1949791	2,165319143	0,437406632	4,950357368	7,40773E-07	0,000121008
gene42337	44,0359901	2,180274819	0,545271883	3,998509523	6,37426E-05	0,00333095
gene33917	414,2915873	2,191029965	0,622919161	3,517358436	0,000435865	0,012360288
gene21517	68,24884483	2,191863909	0,46327742	4,731212476	2,23183E-06	0,000288428
gene19277	357,7785772	2,196273685	0,484967744	4,528700538	5,93475E-06	0,000579553
gene40107	12,22724507	2,204020845	0,732950666	3,007052106	0,002637945	0,041052354
gene41193	19,64284208	2,2103488	0,734832984	3,007960788	0,002630071	0,040983033
gene54468	202,2969278	2,218873703	0,650658564	3,410196724	0,00064916	0,016276631
gene39461	40,87177253	2,22729531	0,734188714	3,033682304	0,002415887	0,03876163
gene28786	107,7353679	2,236574729	0,601805426	3,716441613	0,000202048	0,007361019
gene44521	1382,596848	2,249092924	0,415870084	5,408162338	6,36747E-08	1,54581E-05
gene46456	31,04611546	2,25115391	0,547830576	4,109215526	3,97005E-05	0,002387179
gene53873	246,5533922	2,254233881	0,453659439	4,969000282	6,7299E-07	0,000111348
gene18726	1960,965437	2,258932062	0,519218368	4,350639734	1,35741E-05	0,001037061
gene6899	453,3714542	2,262448441	0,410614769	5,509905179	3,59027E-08	9,74389E-06
gene48065	200,0101196	2,264016925	0,526997567	4,296067129	1,73855E-05	0,001261468
gene28469	1528,909742	2,268135806	0,388109771	5,844057472	5,09444E-09	2,10053E-06
gene7249	30,34924881	2,269973546	0,623183007	3,642547246	0,000269953	0,00897863
gene28127	40,15854138	2,281096821	0,676922096	3,369807003	0,000752208	0,017860482
gene11168	45,3922155	2,28547734	0,56840978	4,020826909	5,79942E-05	0,003106098
gene11237	1532,337784	2,286391359	0,592271482	3,860377256	0,000113212	0,004886815
gene678	2088,705282	2,287582803	0,454374385	5,03457694	4,78905E-07	8,40544E-05
gene6545	91,39814621	2,299006158	0,694210032	3,311686738	0,000927353	0,020483782
gene30770	105,6996653	2,30472979	0,487628159	4,726408319	2,28526E-06	0,000293871
gene21512	988,2539596	2,305749219	0,437981565	5,264489197	1,4058E-07	2,99319E-05
gene3984	125,7567686	2,307224138	0,756431938	3,050141091	0,002287339	0,037415563
gene28788	802,2749794	2,310514096	0,57234056	4,036956769	5,4149E-05	0,002980033
gene45192	127,0777496	2,319184044	0,401609228	5,774727973	7,70775E-09	2,94436E-06
gene7012	347,5891053	2,331362862	0,499774455	4,664829979	3,08872E-06	0,00035659
gene12876	456,8886632	2,339010566	0,560241857	4,175001453	2,97984E-05	0,001925482
gene51956	36,6828799	2,339789557	0,636785216	3,674377949	0,00023843	0,008268954
gene56250	105,6147283	2,342899271	0,697879589	3,357168352	0,000787451	0,018364696
gene24526	32,64710742	2,346089627	0,80172242	2,92631161	0,003430072	0,047570499
gene29333	14,91553327	2,358419199	0,782211447	3,015066077	0,002569233	0,040472038
gene21162	89,45192783	2,35855127	0,346681373	6,803224676	1,02303E-11	1,16958E-08
gene20325	99,49931073	2,360835339	0,463630782	5,09205909	3,54196E-07	6,66759E-05
gene54428	70,20791798	2,366998187	0,564535202	4,192826554	0.02755	0,001836428
gene33996	12226,37084	2,371567164	0,27484044	8,628887231	6,19517E-18	3,21852E-14
gene11161	54,42999676	2,375633549	0,541185673	4,389682999	1,13516E-05	0,000901741
gene8838	14,55308364	2,375739777	0,747598887	3,177826799	0,001483834	0,02809334
gene9259	35,21747463	2,377682089	0,706860916	3,363719841	0,000768996	0,018073338
gene54598	31,15645018	2,387211248	0,665100122	3,589250956	0,000331629	0,010378804
gene39129	69,18858516	2,392758931	0,771564891	3,101176529	0,001927533	0,033785161
gene5871	904,5705464	2,401616295	0,441787101	5,436139462	5,44473E-08	1,33427E-05
gene48245	41,31966776	2,405839323	0,701703814	3,428568116	0,000606774	0,015578401
gene37552	419,7697552	2,411660714	0,510732685	4,721962751	2,33579E-06	0,000297425
gene5972	88,52198815	2,421420507	0,620208638	3,904203133	9,45364E-05	0,004334365
gene10167	11,44855011	2,4271366	0,728418714	3,332062387	0,000862049	0,019438014
gene23350	944,8560882	2,431661856	0,519567438	4,680165995	2,86643E-06	0,000339992
gene49784	51,22712965	2,43692928	0,583146976	4,178928095	2,92886E-05	0,001902003
gene46408	516,132435	2,447073902	0,513441264	4,766025008	1,87896E-06	0,00025289
gene55519	112,9114809	2,457991755	0,675469214	3,638939724	0,000273763	0,009082074
gene23323	15,91732112	2,459090536	0,775157036	3,172377236	0,001511965	0,028480634
gene5857	632,5911028	2,465364708	0,498138186	4,949158243	7,45351E-07	0,000121008
gene43277	214,0604389	2,472784924	0,430019016	5,750408311	8,90282E-09	3,35159E-06
gene36152	183,2449733	2,479232949	0,477677001	5,190186975	2,10083E-07	4,26337E-05
gene40866	99,97467916	2,483145516	0,491919107	5,047873686	4,46754E-07	8,01951E-05
gene55102	130,5271523	2,523029617	0,442463468	5,702232607	1,18248E-08	4,24789E-06
gene8561	26,32664245	2,52522433	0,636755553	3,96576727	7,31602E-05	0,003705987
gene40174	208,9964416	2,537559983	0,421228983	6,024181823	1,69967E-09	8,49052E-07
gene1158	298,4061235	2,554066018	0,49363632	5,173983179	2,29155E-07	4,57888E-05
gene48726	27,81922342	2,555615659	0,634121826	4,030165108	5,57377E-05	0,003036884
gene26550	44,06655187	2,575064895	0,758526009	3,394827422	0,000686719	0,016828496
gene28119	1160,038081	2,575823279	0,288170693	8,938533115	3,9437E-19	3,41472E-15
gene4402	41,03025892	2,590006907	0,455385833	5,687499957	1,28913E-08	4,44122E-06
gene300	26,27066182	2,591640308	0,601646863	4,307577194	1,65053E-05	0,001207719
gene44570	1512,133078	2,594409326	0,392153667	6,615797693	3,69553E-11	3,31018E-08
gene28825	119,3826392	2,595943246	0,440148125	5,897885502	3,68189E-09	1,61958E-06
gene4512	43,78990197	2,596481511	0,644232481	4,030348651	5,56942E-05	0,003036884
gene31599	47,24980495	2,596865599	0,508872978	5,103170563	3,3401E-07	6,37959E-05
gene15863	16,35297067	2,602759967	0,757893086	3,434204661	0,000594295	0,015375911
gene13183	63,1684216	2,603471258	0,585143666	4,449285547	8,61564E-06	0,000750552
gene27599	551,6951207	2,610500879	0,638495496	4,088518865	4,34136E-05	0,002536557
gene51734	32,55685221	2,642756924	0,71828594	3,679254704	0,000233917	0,008155995
gene43318	630,2758825	2,649218594	0,407238415	6,505325869	7,75251E-11	6,2931E-08
gene53110	25,14543463	2,656890184	0,838290709	3,16941385	0,001527467	0,028648008
gene13877	189,7209203	2,662262509	0,471218005	5,649747003	1,60684E-08	4,98835E-06
gene17252	17,1861725	2,666134701	0,81459275	3,2729664	0,001064251	0,022330364
gene2877	100,7601719	2,690126373	0,532409133	5,052742724	4,3551E-07	7,91106E-05
gene32249	19,02827341	2,698312746	0,758269551	3,558513911	0,000372959	0,011236744
gene13104	107,4940331	2,700013958	0,587622762	4,594808322	4,33147E-06	0,000459242
gene20293	96,57657531	2,717733026	0,571676277	4,753972024	1,99459E-06	0,000265699
gene50392	525,0504298	2,721607488	0,625665318	4,349941428	1,36174E-05	0,001037318
gene49252	53,41167508	2,727454179	0,682699725	3,995100745	6,46667E-05	0,003359567
gene33633	120,6718027	2,727618847	0,69945938	3,899610076	9,63477E-05	0,004360154
gene56037	139,6923124	2,742018921	0,427199665	6,418588648	1,37544E-10	1,05083E-07
gene56253	54,83352892	2,748394233	0,482520524	5,695911562	1,22714E-08	4,30761E-06
gene4748	76,20106682	2,750408568	0,612996301	4,486827352	7,22916E-06	0,00067066
gene455	350,8976403	2,762671113	0,708030468	3,901909931	9,54367E-05	0,004356877
gene45143	599,1870256	2,775938153	0,554777976	5,003692057	5,62426E-07	9,54874E-05
gene19396	30,77029693	2,78315958	0,710457538	3,917418609	8,95023E-05	0,004203146
gene50153	56,90183534	2,820172548	0,820618764	3,43664156	0,000588974	0,015299201
gene39180	10,08854913	2,824800456	0,959360969	2,944460478	0,003235183	0,045746926
gene5537	55,17464568	2,825556343	0,799667815	3,533412612	0,000410232	0,011879797
gene27134	93,82901098	2,835763594	0,642096099	4,416416169	1,00351E-05	0,00082298
gene15683	45,46888545	2,845498597	0,695912274	4,088875426	4,3347E-05	0,002536557
gene1211	39,35101865	2,845535344	0,782679735	3,635631815	0,0002773	0,009141052
gene5855	305,4231404	2,850107438	0,264303584	10,78346119	4,12082E-27	1,07042E-22
gene54825	12,67724231	2,853955822	0,827332141	3,449588962	0,000561441	0,014836199
gene24175	9,728260811	2,889050451	0,928590976	3,111219606	0,001863163	0,032923488
gene5155	404,9913511	2,909685259	0,41296537	7,045833545	1,84355E-12	2,52042E-09
gene51551	39,44184753	2,913068848	0,793074278	3,673134951	0,000239593	0,008278238
gene31524	62,06198754	2,915143035	0,462359623	6,304925624	2,88332E-10	1,82676E-07
gene25234	105,7034954	2,930933684	0,719700193	4,072436987	4,65238E-05	0,002679605
gene9166	108,8186265	2,93276862	0,607737629	4,825715046	1,39502E-06	0,00019694
gene2949	1204,455774	2,955375478	0,404307043	7,309730392	2,67679E-13	4,96659E-10
gene11169	313,1896066	2,958822025	0,435027008	6,801467423	1,03559E-11	1,16958E-08
gene813	62,20729273	2,959713401	0,881128099	3,35900467	0,000782237	0,018309045
gene42260	30,41367708	2,966955362	0,676392157	4,386442582	1,1522E-05	0,000912483
gene12908	21,65461895	2,985689082	0,754144821	3,95903943	7,52518E-05	0,003766361
gene49444	67,17767139	2,996632637	0,648126355	4,623531532	3,77261E-06	0,00041701
gene9169	26,13142474	3,01516142	0,58175129	5,182904568	2,18457E-07	4,39894E-05
gene12705	121,9976349	3,019660553	0,786004088	3,841787337	0,000122142	0,005152006
gene52600	225,0910126	3,023270586	0,679454113	4,44955815	8,60471E-06	0,000750552
gene2032	8,411481823	3,049274034	0,951912242	3,203314234	0,001358557	0,02641457
gene53893	71,80322957	3,067242313	0,775031573	3,957570789	7,57159E-05	0,003775038
gene7467	21,34373966	3,071444554	0,976833585	3,144286397	0,001664924	0,030369156
gene24455	67,51522462	3,083748684	0,799648646	3,85637955	0,000115079	0,004940968
gene52053	131,1997961	3,09053636	0,650822099	4,748665363	2,04763E-06	0,000269997
gene9704	10,39903893	3,091592159	1,032358378	2,994688884	0,002747249	0,041890238
gene49783	1041,810423	3,094481175	0,544639695	5,681703347	1,3336E-08	4,44122E-06
gene21189	113,6657758	3,096432063	0,661286449	4,68243689	2,83484E-06	0,000339345
gene48098	68,76376547	3,139795444	0,709877763	4,423008591	9,73359E-06	0,000805222
gene22346	24,91274859	3,152274982	0,802793096	3,926634394	8,61428E-05	0,004113317
gene10473	25,76861846	3,156027177	0,900109061	3,506271979	0,000454431	0,012774561
gene9533	1622,725413	3,163372447	1,041195318	3,038212323	0,002379862	0,038397079
gene56953	69,4918774	3,195955834	0,761107821	4,19908421	2,67997E-05	0,001798832
gene12909	83,54098048	3,257341123	0,660047071	4,935013372	8,01453E-07	0,000127721
gene29615	46,61945539	3,260112998	0,704177303	4,62967634	3,66238E-06	0,000406555
gene50612	20,44427022	3,273996529	0,895325159	3,656768152	0,000255415	0,008627653
gene8854	12,91847084	3,291366532	0,814054222	4,043178505	5,27314E-05	0,002914366
gene14220	36,46486992	3,295692037	0,835103065	3,946449459	7,93187E-05	0,003915121
gene42258	194,3038099	3,30909156	0,487869769	6,782735413	1,17921E-11	1,2763E-08
gene11233	299,9596889	3,327573074	1,092589368	3,045584345	0,002322286	0,037773143
gene53843	32,85821136	3,356044007	1,058156166	3,171596136	0,001516037	0,028515982
gene9326	9,690756996	3,412321549	1,110304666	3,073320013	0,002116913	0,035948671
gene46403	70,46199512	3,448531166	0,798917019	4,316507326	1,58517E-05	0,001176471
gene3401	39,6794466	3,454757344	0,627098223	5,509116784	3,60639E-08	9,74389E-06
gene6547	28,83999542	3,512213355	0,746933686	4,702175606	2,57404E-06	0,000318396
gene7974	527,0811473	3,516362208	0,406515396	8,650009923	5,1495E-18	3,21852E-14
gene49446	47,90881961	3,53407568	0,837302254	4,220788446	2,43449E-05	0,001669816
gene44902	22,8534894	3,591639726	0,960936818	3,737643994	0,000185753	0,006962644
gene13942	10,12042817	3,644700727	1,13259889	3,217997791	0,001290888	0,025577506
gene38407	54,7773151	3,647677329	0,849462605	4,294099949	1,75403E-05	0,001269159
gene11717	10,17068491	3,703443751	0,985657263	3,757334208	0,000171733	0,006608797
gene8842	25,50665186	3,76475342	0,674123658	5,584662953	2,34154E-08	6,9118E-06
gene28137	9,214815217	3,847239323	1,275958581	3,015175713	0,002568304	0,040472038
gene35303	13,59815078	3,85997599	0,992921415	3,887493947	0,000101285	0,004507562
gene41572	17,22502171	3,875886558	0,932374265	4,157007226	3,22444E-05	0,002036014
gene40807	11,57689387	3,912963777	1,138067498	3,438252813	0,000585481	0,015223673
gene11227	174,7431129	3,955169345	1,189760118	3,324341846	0,000886275	0,019812286
gene44896	10,47417727	3,963435793	1,130473077	3,505997509	0,000454899	0,012774561
gene35888	50,65069764	3,974286608	0,936427372	4,244094871	2,19477E-05	0,001549225
gene3209	224,074687	4,029388339	0,691856173	5,824025996	5,74466E-09	2,29574E-06
gene35884	25,54172582	4,057672076	1,039358681	3,904015189	9,46098E-05	0,004334365
gene8172	16,18910179	4,193904563	1,398234746	2,999428082	0,00270487	0,041624227
gene55953	66,17675015	4,319981062	0,715584017	6,03700049	1,57005E-09	8,14623E-07
gene22877	9,377577509	4,354223792	1,136094441	3,832624855	0,000126783	0,005295083
gene41890	25,22694928	4,432468906	0,89932978	4,928635749	8,28058E-07	0,000131156
gene23853	13,35273251	4,481584682	1,224925816	3,658658036	0,000253539	0,008616074
gene35959	17,41465259	4,512515078	1,291417609	3,494233814	0,000475424	0,013279167
gene458	25,51569889	4,52673105	0,905061299	5,001573985	5,68641E-07	9,59158E-05
gene3204	608,276232	4,574152633	0,499149591	9,163891384	5,00588E-20	6,50164E-16
gene48970	8,525698135	4,727479111	1,527274856	3,095368913	0,001965682	0,034292707
gene35850	242,1758002	4,94316363	1,179968876	4,189232216	0.02799	0,001850046
gene27849	11,04137987	5,144243031	1,436989967	3,579874007	0,00034376	0,010655737
gene10975	10,77709643	5,191474989	1,290843295	4,021770118	5,77624E-05	0,003100076
gene451	59,40309965	5,515309914	1,123689489	4,908215275	9,19089E-07	0,000142109
gene47903	15,1806871	5,666014927	1,480246631	3,827750598	0,00012932	0,005374206
gene50607	8,574820301	5,706692677	1,480574985	3,854375992	0,000116025	0,004962495
gene15770	40,10934232	5,710109837	1,068213417	5,345476613	9,01794E-08	2,05483E-05
gene31437	9,766433713	5,899812946	1,544358888	3,820234397	0,000133325	0,005505958
gene14222	90,31537848	5,91906395	1,561244278	3,791247811	0,000149892	0,006017399
gene24961	10,15841236	5,957319497	1,870391887	3,185064873	0,001447216	0,027621508
gene474	289,1458687	6,678650969	1,759180629	3,796455496	0,00014678	0,005920418

## Sheet: Table S9
Table S9. Differentially expressed genes (DEGs) from Wald test (WT) for ash genotype FS36, at 28 days post inoculation (dpi).
GenID	baseMean	log2FoldChange	lfcSE	stat	pvalue	padj
gene34020	7,600031017	-5,991469955	1,539252139	-3,892455175	9,92348E-05	0,045381825
gene48028	113,7216174	-2,434530833	0,573590838	-4,244368412	2,1921E-05	0,016193995
gene50387	138,5987414	-2,085507114	0,314820287	-6,624436867	3,48574E-11	2,51069E-07
gene26743	96,01201401	2,003122546	0,446790805	4,483356696	7,3478E-06	0,006828946
gene37376	252,0105708	2,143583554	0,548484138	3,908196069	9,29878E-05	0,043919219
gene18729	604,0283211	2,178159876	0,512416786	4,250758237	2,13048E-05	0,016152966
gene54309	765,5417785	2,262017638	0,529818939	4,269416347	1,95985E-05	0,015260886
gene40480	1028,156957	2,281675495	0,372892401	6,11885758	9,42486E-10	4,03241E-06
gene257	882,0979835	2,32467687	0,429312097	5,414887884	6,13271E-08	0,00017669
gene28788	1032,558944	2,364921842	0,5381819	4,394279782	1,11141E-05	0,009703248
gene54307	1180,792354	2,663483937	0,495813122	5,371951281	7,78892E-08	0,000204006
gene244	1162,813621	2,677800633	0,648462406	4,129461646	3,63614E-05	0,023280162
gene52600	318,7369802	2,782308631	0,585490968	4,752094877	2,0132E-06	0,002521838
gene56280	103,6946879	3,073855705	0,61677603	4,983747027	6,23646E-07	0,000945677
gene49783	708,4363009	3,090674771	0,405848178	7,615347157	2,62984E-14	3,78841E-10
gene20185	55,97472758	3,254655672	0,705620552	4,612472898	3,97906E-06	0,004409262
gene37417	215,0443203	3,369364818	0,551209205	6,11267879	9,79724E-10	4,03241E-06
gene11206	157,8965876	3,441027576	0,823559753	4,178236691	2,93778E-05	0,019674831
gene455	586,887772	3,467166238	0,690668055	5,020018243	5,16666E-07	0,000875627
gene813	87,09373475	3,494937156	0,700682646	4,987903119	6,10382E-07	0,000945677
gene35227	25,84077632	3,503897085	0,881531726	3,974782734	7,04435E-05	0,038599119
gene39156	32,58954426	3,843189824	0,893311834	4,302181701	1,69125E-05	0,013921848
gene3204	594,7305337	4,009400671	0,557508009	7,191646774	6,40145E-13	6,14774E-09
gene11231	85,88616292	4,28890848	0,900869598	4,760853834	1,92776E-06	0,002521838
gene14222	36,30706416	4,294363676	0,947157445	4,533949133	5,7891E-06	0,005559656
gene451	38,23540441	5,070528638	0,950233362	5,336087788	9,49734E-08	0,000210483
gene474	245,4119564	5,607835118	0,688948087	8,13970635	3,96238E-16	1,1416E-11
gene31144	21,42847764	6,301387472	1,536004919	4,102452664	4,08794E-05	0,025603804
gene26899	11,15216217	6,323259796	1,567944589	4,032833711	5,51083E-05	0,031754491

## Sheet: Table S10
Table S10. Differentially expressed genes (DEGs) from Wald test (WT) for ash genotype UW1, at 7 days post inoculation (dpi).
GenID	baseMean	log2FoldChange	lfcSE	stat	pvalue	padj
gene15935	10,10647593	-5,803369022	1,692458195	-3,428958565	0,000605902	0,021308712
gene13788	14,30263587	-5,521828752	1,489595493	-3,706931699	0,000209785	0,009138482
gene38404	8,233276092	-5,505059794	1,692732736	-3,252173056	0,001145263	0,034671047
gene21739	14,00905344	-5,479632447	1,461569463	-3,749142675	0,00017744	0,007920751
gene25462	42,98755474	-4,715650481	0,953377494	-4,946257397	7,56539E-07	8,0839E-05
gene9783	156,1391728	-4,254018767	0,865976849	-4,912393183	8,99714E-07	9,19718E-05
gene2410	54,29778871	-4,078721028	1,195477409	-3,411792642	0,000645372	0,022464948
gene20893	275,4458148	-4,013987189	0,784115421	-5,119127979	3,06952E-07	3,88979E-05
gene10930	51,60103236	-3,816615047	1,003909683	-3,801751403	0,000143677	0,006645759
gene55033	43,90581217	-3,52076134	0,715664861	-4,919567153	8,67358E-07	8,92593E-05
gene9786	79,97455678	-3,478370902	0,839529293	-4,143239468	3,42434E-05	0,002071609
gene9784	69,87094023	-3,386207274	0,856979764	-3,951326991	7,7719E-05	0,004053418
gene35507	2139,177498	-3,327071291	0,587627506	-5,661871269	1,49731E-08	2,73322E-06
gene55670	47,18107789	-3,23640658	0,919625865	-3,519264414	0,000432745	0,0164245
gene43764	208,6226239	-3,216387659	0,676705799	-4,753007382	2,00413E-06	0,000180277
gene42777	2285,967475	-3,142579718	0,778588933	-4,036250178	5,43123E-05	0,00303118
gene21421	52,92530757	-3,113441724	0,895529381	-3,476649443	0,000507721	0,018647049
gene44730	62,80702231	-3,03318969	0,484212726	-6,264167646	3,74822E-10	1,14947E-07
gene27079	457,7680751	-2,961637962	0,655537514	-4,517877162	6,24627E-06	0,000466069
gene42908	155,1346451	-2,746090187	0,836577549	-3,282529146	0,001028803	0,032078113
gene10406	120,828658	-2,688433843	0,691169408	-3,889688709	0,000100373	0,005029633
gene39210	37,49227661	-2,6749686	0,847084541	-3,157853166	0,001589356	0,044552813
gene40386	2761,058366	-2,668614365	0,607822072	-4,390453206	1,13115E-05	0,000793796
gene50423	785,2098464	-2,661332905	0,588090275	-4,525381591	6,02866E-06	0,00045314
gene25968	80,19763617	-2,655217678	0,758237876	-3,501826749	0,00046208	0,017387248
gene44642	382,1497075	-2,642947427	0,567693826	-4,655585994	3,23061E-06	0,000271433
gene2541	22,24489351	-2,639060439	0,793667305	-3,325146976	0,000883719	0,028769662
gene39370	30,56315429	-2,585159331	0,743561644	-3,476724965	0,000507578	0,018647049
gene45507	268,7787948	-2,58116138	0,511960889	-5,041715953	4,61376E-07	5,50545E-05
gene26801	4023,877191	-2,575667443	0,62748059	-4,104776284	4,04706E-05	0,002391354
gene29814	7686,611708	-2,574006075	0,578731859	-4,447666106	8,68083E-06	0,000626388
gene14345	10670,40894	-2,551422797	0,547329975	-4,661580602	3,1379E-06	0,000265096
gene52922	45,47444777	-2,537622636	0,668124166	-3,798130295	0,000145792	0,006723299
gene12602	133,8119075	-2,537055281	0,651260203	-3,895609265	9,79522E-05	0,004924426
gene32724	40,17329963	-2,534390355	0,58056323	-4,365399366	1,26891E-05	0,000868607
gene17367	3151,36989	-2,482749011	0,649231679	-3,824134115	0,000131232	0,006220257
gene470	85,1330475	-2,472897953	0,775343675	-3,189421716	0,001425577	0,041166876
gene20141	1410,990423	-2,403405873	0,732366655	-3,281697572	0,001031842	0,032119788
gene4170	3034,676629	-2,374238523	0,602313747	-3,941863411	8,0851E-05	0,004167157
gene8862	7383,554389	-2,361366307	0,618420881	-3,81838062	0,000134331	0,00632269
gene2775	44,7402794	-2,351708271	0,71945011	-3,268757956	0,001080207	0,033226376
gene45822	27,80604423	-2,340658451	0,710470436	-3,294519143	0,000985902	0,031105623
gene4286	206,004463	-2,314729812	0,674808365	-3,4302032	0,000603129	0,021235556
gene16722	57,03460581	-2,31444702	0,651840349	-3,550634792	0,000384303	0,014899404
gene14279	203,2331045	-2,302843533	0,619384731	-3,717953348	0,000200843	0,008824159
gene9798	3985,911945	-2,27159823	0,686992593	-3,306583294	0,000944413	0,030180803
gene51461	1237,047721	-2,242369187	0,390102557	-5,748153004	9,02236E-09	1,74018E-06
gene43817	112,630197	-2,242286605	0,698597933	-3,209695445	0,001328757	0,038994243
gene23902	1600,064247	-2,237946088	0,627096351	-3,568743599	0,000358697	0,014139034
gene54263	1018,572933	-2,218783894	0,460522385	-4,817971869	1,45025E-06	0,00013812
gene21103	1262,977826	-2,218207355	0,669009224	-3,315660346	0,000914269	0,029482523
gene3165	1662,988659	-2,211085378	0,319606922	-6,918139842	4,57612E-12	2,41959E-09
gene15038	1097,931973	-2,210283587	0,506036547	-4,367833903	1,25485E-05	0,000864774
gene31878	106,5224554	-2,20519486	0,607012453	-3,63286593	0,000280291	0,011477184
gene21669	97,06298927	-2,177607166	0,423292893	-5,14444538	2,68312E-07	3,51248E-05
gene45952	58,30444538	-2,166767331	0,517031282	-4,190785758	2,7799E-05	0,001718774
gene38215	819,3036459	-2,148833199	0,635501289	-3,38131997	0,000721385	0,024460258
gene36600	162,4339339	-2,140034448	0,600762442	-3,562197466	0,000367764	0,014385467
gene10226	265,1931102	-2,132800456	0,530858488	-4,017644069	5,87829E-05	0,003219098
gene30337	30,38418576	-2,126173352	0,579191055	-3,670936098	0,000241664	0,010203769
gene31742	67,29743928	-2,115339999	0,502578961	-4,208970457	2,56537E-05	0,001605144
gene36391	2544,727071	-2,112222702	0,493378967	-4,281136492	1,85941E-05	0,001210671
gene15578	6718,229534	-2,105111052	0,39003906	-5,397180095	6,76964E-08	1,00779E-05
gene18588	2541,176555	-2,100146386	0,384756838	-5,458373133	4,80517E-08	7,59588E-06
gene11148	275,6783946	-2,083126332	0,350361387	-5,945650433	2,75361E-09	6,5967E-07
gene4966	25,6025953	-2,059849304	0,645026016	-3,193436006	0,001405905	0,040751311
gene14026	29,45986596	-2,05234323	0,601494207	-3,412074805	0,000644704	0,022464948
gene7763	14864,41636	-2,048704345	0,388701159	-5,270641204	1,35948E-07	1,86121E-05
gene30075	2139,629295	-2,038951522	0,35143816	-5,801736275	6,56317E-09	1,32416E-06
gene49806	1834,308928	-2,034603409	0,525960885	-3,868354984	0,000109572	0,005428508
gene36596	29,45421033	-2,02279192	0,635083243	-3,185081551	0,001447132	0,041631523
gene37479	118,3998671	-2,019668841	0,592120457	-3,410908735	0,000647468	0,022512346
gene46922	188,9303568	-2,008634808	0,463075108	-4,337600475	1,44047E-05	0,000966626
gene18030	987,5987105	-2,007698769	0,421601949	-4,762071847	1,91615E-06	0,000174889
gene7546	157,3575278	2,002487453	0,448913879	4,460738566	8,16777E-06	0,000599237
gene58038	566,5015194	2,002589139	0,298612217	6,706320183	1,99594E-11	8,62103E-09
gene46099	124,2314543	2,007200881	0,543245895	3,694829354	0,000220035	0,009530789
gene34804	1438,141864	2,008682002	0,384860325	5,219249348	1,7965E-07	2,41637E-05
gene25372	3136,004566	2,01119294	0,395319218	5,087516232	3,62783E-07	4,54101E-05
gene40278	2207,340571	2,01422137	0,55706082	3,615801538	0,00029942	0,012145905
gene27492	112,3654611	2,014979716	0,549523613	3,666775489	0,000245628	0,010304627
gene14788	708,3580116	2,0175512	0,547922055	3,682186512	0,000231242	0,009849309
gene46998	369,7468231	2,019560028	0,407168744	4,960007515	7,04905E-07	7,72047E-05
gene38918	3453,260133	2,02440642	0,326860258	6,193492089	5,88456E-10	1,70247E-07
gene40837	655,8884241	2,026837722	0,37341316	5,427869017	5,70309E-08	8,74483E-06
gene322	187,7843746	2,027225931	0,516037083	3,9284501	8,54951E-05	0,004384411
gene34948	1219,652266	2,029838672	0,287560282	7,058828363	1,67912E-12	9,53586E-10
gene49954	51,45398419	2,033444364	0,499593022	4,070201689	4,69725E-05	0,002707715
gene20246	539,5555656	2,037426037	0,278539895	7,314665062	2,58024E-13	1,68358E-10
gene49861	172,324768	2,042181163	0,429509341	4,754683931	1,98757E-06	0,000179849
gene31664	100,9285894	2,043723448	0,478132946	4,274383236	1,91667E-05	0,001240054
gene1036	33,23403702	2,056470002	0,633373654	3,246851192	0,001166894	0,03515239
gene56280	663,1890616	2,05752549	0,50455434	4,077906635	4,5443E-05	0,002657052
gene119	128,3335927	2,058127175	0,576526508	3,569874316	0,000357153	0,014096264
gene18882	775,0093863	2,068427544	0,46606456	4,438070867	9,07687E-06	0,000652617
gene19752	119,6781107	2,07152683	0,498045886	4,159309193	3,19212E-05	0,001950052
gene58043	384,5413898	2,073021791	0,467124712	4,437833703	9,08688E-06	0,000652617
gene47807	217,581496	2,078608919	0,351871373	5,907297601	3,47765E-09	7,89994E-07
gene4968	85,66094759	2,08361802	0,598524569	3,481257294	0,000499066	0,018528877
gene37424	201,9541006	2,086350018	0,667024692	3,127845254	0,001760929	0,048216428
gene44635	275,0413129	2,087947156	0,651593724	3,204369653	0,001353586	0,03953389
gene22598	962,5643835	2,088872154	0,364989571	5,723100937	1,04597E-08	1,9679E-06
gene53873	768,502439	2,089697235	0,350740466	5,957958772	2,55408E-09	6,21635E-07
gene30770	456,1857533	2,090406392	0,386821396	5,404060924	6,51488E-08	9,84196E-06
gene11233	814,6951967	2,092917488	0,582253561	3,594512133	0,000325	0,013045517
gene38407	293,4511944	2,098972734	0,507166008	4,138630552	3,49385E-05	0,002105028
gene26321	885,8558245	2,0994482	0,408210269	5,14305582	2,70305E-07	3,51248E-05
gene23861	398,2925412	2,104379909	0,367620287	5,724330186	1,03843E-08	1,96577E-06
gene9045	46,28552099	2,10827925	0,567367126	3,71589955	0,000202482	0,008870737
gene50718	663,6180628	2,114987058	0,41617366	5,081982026	3,73517E-07	4,63751E-05
gene17468	260,1853782	2,117931959	0,440358756	4,809560223	1,51263E-06	0,000142732
gene42260	57,35749869	2,119129924	0,48058128	4,409514084	1,03603E-05	0,000732071
gene40861	36,783133	2,127518109	0,609611169	3,489959201	0,000483094	0,018045131
gene5679	506,8859671	2,130023649	0,503910252	4,226990109	2,36838E-05	0,001497549
gene36358	4750,20488	2,137307048	0,421446457	5,071360817	3,94981E-07	4,86461E-05
gene32650	386,8252112	2,138148955	0,459337413	4,654854785	3,24209E-06	0,000271654
gene21136	1690,853377	2,13894849	0,393746569	5,432297475	5,56331E-08	8,58333E-06
gene5855	852,0256776	2,143337595	0,40265349	5,323032457	1,02052E-07	1,4356E-05
gene11620	284,2600729	2,145871491	0,48637957	4,411927683	1,02454E-05	0,000728718
gene20864	563,87549	2,146296543	0,382028615	5,618156492	1,93006E-08	3,42133E-06
gene37978	124,8689212	2,14999495	0,676456298	3,178320548	0,001481309	0,042376211
gene27599	1631,444438	2,155944351	0,251743153	8,564063505	1,08958E-17	1,39225E-14
gene2245	90,97294542	2,156361928	0,58791048	3,667840602	0,000244608	0,010275864
gene28587	1794,058012	2,1608809	0,475398723	4,545407456	5,48291E-06	0,000421414
gene5155	969,2915003	2,161547424	0,319800464	6,759050306	1,38899E-11	6,35764E-09
gene12705	1657,310533	2,16477128	0,586748426	3,689436878	0,000224751	0,009666814
gene3409	255,1875451	2,16592953	0,503606216	4,300839547	1,70152E-05	0,001119755
gene31438	40,6344493	2,167410929	0,601668671	3,602333031	0,000315374	0,012692354
gene13920	49,72850036	2,168015399	0,632981498	3,425084945	0,000614607	0,021590103
gene21538	56,06532271	2,168158147	0,668218884	3,244682543	0,001175816	0,035248052
gene5871	1608,797388	2,168654673	0,39884119	5,43738893	5,4067E-08	8,41662E-06
gene45925	735,6106285	2,168965446	0,350974753	6,179833248	6,41693E-10	1,82521E-07
gene6899	2366,240589	2,172521294	0,403814284	5,380001106	7,44854E-08	1,09294E-05
gene6547	207,3466485	2,17326982	0,419858656	5,176193915	2,26458E-07	3,03266E-05
gene48427	2702,046377	2,178779048	0,338820782	6,430476425	1,27205E-10	4,48389E-08
gene21157	356,6572349	2,181924824	0,474204366	4,601233102	4,19997E-06	0,000334547
gene52708	162,1809038	2,18617295	0,477473765	4,578624231	4,68044E-06	0,000367097
gene16581	1184,316754	2,189203561	0,277864493	7,878673298	3,30875E-15	2,8186E-12
gene51181	771,0921543	2,196330735	0,547130851	4,014269589	5,96302E-05	0,003251666
gene44555	1447,703334	2,198351387	0,400244547	5,492520516	3,96238E-08	6,49808E-06
gene1808	1307,985449	2,202139447	0,313071271	7,033987637	2,00713E-12	1,11914E-09
gene14743	85,83634308	2,203540512	0,532229163	4,140210019	3,46988E-05	0,002094701
gene5876	428,083465	2,206567042	0,401521206	5,495518072	3,89565E-08	6,42301E-06
gene21189	678,9636393	2,209616915	0,603474527	3,661491608	0,000250751	0,010490837
gene5285	159,2392256	2,211999755	0,452283528	4,89073694	1,00459E-06	0,000100173
gene4656	827,8345091	2,215622575	0,585987213	3,781008402	0,000156194	0,007096317
gene32840	8211,074545	2,217453536	0,354273176	6,25916295	3,87049E-10	1,17521E-07
gene1711	118,7008126	2,223785874	0,632168597	3,517710123	0,000435288	0,016489131
gene49782	657,5449053	2,223883355	0,524764477	4,237869468	2,25651E-05	0,001441674
gene14692	577,0325146	2,228540389	0,57044554	3,906666336	9,35782E-05	0,004727782
gene3984	723,6145067	2,232048188	0,350590562	6,36653814	1,93342E-10	6,57642E-08
gene16799	180,4322669	2,238924629	0,660928811	3,387542791	0,000705217	0,024003212
gene26125	327,184434	2,243443566	0,468098493	4,792674189	1,64573E-06	0,000153871
gene20262	751,6707571	2,243453549	0,684327786	3,278331812	0,001044226	0,032379444
gene54360	348,6270805	2,24547343	0,569865211	3,940358857	8,13598E-05	0,004186344
gene13924	178,3730354	2,246146537	0,498198853	4,508534141	6,52771E-06	0,000483539
gene16582	2509,018989	2,249705222	0,713095291	3,154845155	0,001605833	0,044853251
gene9932	255,8278399	2,251686462	0,655517641	3,434974624	0,000592609	0,02103602
gene13104	876,8281751	2,252567205	0,33749173	6,67443675	2,48183E-11	1,02852E-08
gene11183	89,02700912	2,252697126	0,588815939	3,825808672	0,000130343	0,006187684
gene27923	1794,725111	2,261755885	0,409459929	5,523753911	3,31832E-08	5,6535E-06
gene6977	7188,516582	2,262566186	0,305811913	7,398554768	1,37675E-13	9,81876E-11
gene56752	3147,150072	2,278235797	0,393929343	5,7833615	7,32225E-09	1,45813E-06
gene40174	1159,449456	2,281477315	0,427315794	5,339089609	9,34145E-08	1,33866E-05
gene52387	46,43142856	2,286380225	0,617638704	3,701808532	0,000214068	0,009298623
gene39092	62,97496314	2,290895714	0,476198684	4,810798081	1,50329E-06	0,000142288
gene49252	320,7512197	2,295513247	0,2733945	8,396340245	4,6061E-17	5,65021E-14
gene30954	130,7108883	2,298070234	0,594387044	3,86628588	0,000110505	0,005457116
gene35303	54,34846197	2,299486471	0,606445487	3,791744719	0,000149593	0,006836896
gene21520	2033,746591	2,301016609	0,537953866	4,27734933	1,89132E-05	0,001228836
gene19194	63,78359476	2,302719191	0,598085021	3,850153589	0,000118044	0,005745343
gene5497	163,6723673	2,303527589	0,390412913	5,900234109	3,62986E-09	8,12533E-07
gene29013	409,2321229	2,303895277	0,635647984	3,624482948	0,00028954	0,011791935
gene33148	58,4620118	2,306910365	0,685383486	3,365868034	0,000763032	0,025462354
gene2949	3215,015662	2,308644635	0,456342046	5,059022402	4,21411E-07	5,08796E-05
gene52501	83,59639604	2,311778457	0,741553717	3,117479428	0,001824047	0,049634465
gene11936	991,8049869	2,312348408	0,391048571	5,913199995	3,35524E-09	7,67875E-07
gene7124	29,87858509	2,315389376	0,62478005	3,705927189	0,000210619	0,009161769
gene51097	436,3257165	2,318398775	0,607667173	3,815244394	0,000136048	0,006360047
gene41056	131,8145774	2,319798332	0,4879029	4,75463116	1,98809E-06	0,000179849
gene36236	99,84730503	2,32279732	0,541930373	4,286154523	1,81793E-05	0,001186177
gene39857	175,3234983	2,324872909	0,380208032	6,114739077	9,67151E-10	2,64818E-07
gene15888	51,85459033	2,328644132	0,583652416	3,989778965	6,61349E-05	0,003539544
gene36224	146,1030937	2,340023736	0,493955585	4,737316076	2,16567E-06	0,000192506
gene7213	573,8669076	2,342299187	0,580364339	4,035911631	5,43907E-05	0,00303118
gene18064	360,7955902	2,363081354	0,477373043	4,950177621	7,41458E-07	8,02917E-05
gene24033	68,79064082	2,369771902	0,591999179	4,002998631	6,25447E-05	0,003388794
gene27712	136,2519283	2,37891134	0,434773546	5,471610135	4,45965E-08	7,12313E-06
gene52916	74,44807249	2,379212459	0,430378344	5,528188141	3,23555E-08	5,57442E-06
gene45156	76,45009119	2,387178674	0,565450663	4,221727606	2,42437E-05	0,001523528
gene13926	72,92293273	2,398320508	0,529366447	4,530548776	5,88307E-06	0,000445472
gene21163	3096,542099	2,401566328	0,369571043	6,498253515	8,12578E-11	2,93169E-08
gene49592	2230,47602	2,414913685	0,444564354	5,432090233	5,56977E-08	8,58333E-06
gene28520	157,2754144	2,421243131	0,562693626	4,30295105	1,68538E-05	0,001111518
gene46403	496,1291258	2,421333264	0,478448188	5,060805593	4,17489E-07	5,06052E-05
gene24360	96,62247054	2,424645211	0,441667569	5,489751521	4.025e-05	6,53093E-06
gene17338	59,50523939	2,428873276	0,714019199	3,40169183	0,000669701	0,023050195
gene39851	405,4955181	2,438692044	0,479700393	5,083781623	3,69993E-07	4,61243E-05
gene37552	1165,057027	2,445647566	0,441253042	5,542505854	2,98173E-08	5,1955E-06
gene8729	34,44764621	2,447942494	0,774292079	3,161523358	0,001569462	0,044401015
gene28825	527,2137479	2,450873398	0,385456977	6,358357858	2,03922E-10	6,72438E-08
gene38416	141,1848811	2,452276831	0,711203161	3,448067958	0,000564612	0,020204148
gene21497	260,2655561	2,452370232	0,359199284	6,827324949	8,65126E-12	4,21124E-09
gene54078	112,3538615	2,452877467	0,534018045	4,593248282	4,36399E-06	0,000346711
gene257	5993,306879	2,455000703	0,429131891	5,720853549	1,0599E-08	1,98195E-06
gene14221	686,2608857	2,455452282	0,332431386	7,386343134	1,50922E-13	1,05189E-10
gene16958	1460,161938	2,461934333	0,410165089	6,002301026	1,94541E-09	4,98233E-07
gene10089	708,9421209	2,463184058	0,439803459	5,600647302	2,13553E-08	3,76381E-06
gene15863	70,02205236	2,467622053	0,778004199	3,171733591	0,001515319	0,043147913
gene16225	7634,759142	2,472946667	0,463508438	5,335278632	9,5398E-08	1,34819E-05
gene54309	1920,58438	2,479076352	0,451435706	5,491538042	3,98448E-08	6,49958E-06
gene55435	43,39012634	2,479938144	0,672089361	3,689893472	0,000224348	0,009663033
gene13336	1876,552504	2,481949788	0,459154764	5,405475417	6,46367E-08	9,81294E-06
gene46629	95,43627219	2,482321352	0,657118225	3,777587133	0,000158355	0,007162649
gene3011	1202,503543	2,486040615	0,497452046	4,997548272	5,80638E-07	6,57064E-05
gene12492	735,5503075	2,497602413	0,627269473	3,98170566	6,84225E-05	0,003642903
gene29640	72,50538358	2,498004212	0,757719337	3,296740744	0,000978137	0,030988162
gene40567	162,5986628	2,501352058	0,454909137	5,498575104	3,82872E-08	6,34678E-06
gene42258	689,5161867	2,509124815	0,401640121	6,247196646	4,17885E-10	1,2564E-07
gene56953	533,3443778	2,509157868	0,374627978	6,697732193	2,11679E-11	9,01604E-09
gene55744	586,6246301	2,527183764	0,7068518	3,575266787	0,000349871	0,013862393
gene26743	293,3414752	2,530237774	0,383682109	6,594620173	4,26346E-11	1,69802E-08
gene2602	63,99169069	2,533009539	0,456210269	5,552285235	2,81959E-08	4,94105E-06
gene38186	26,13849875	2,535430955	0,645497709	3,927869799	8,57016E-05	0,004387664
gene21540	50,72895133	2,54151269	0,643022303	3,95244874	7,73555E-05	0,004041331
gene50129	97,78559824	2,548799865	0,579952628	4,394841477	1,10854E-05	0,000779713
gene3209	993,1399115	2,552097244	0,390770907	6,530929496	6,53628E-11	2,5056E-08
gene12095	33,94110455	2,552722335	0,68309624	3,736987827	0,000186238	0,008253409
gene3401	189,868309	2,559638466	0,467000044	5,481024039	4,22871E-08	6,82536E-06
gene2877	202,1683196	2,561475491	0,438540194	5,840913838	5,19153E-09	1,09799E-06
gene47381	55,99060755	2,562755078	0,672592415	3,810264615	0,000138818	0,006469811
gene11234	94,16321202	2,567038566	0,602281791	4,262188573	2,02435E-05	0,00130696
gene13506	118,123263	2,568459226	0,432664306	5,936378828	2,91386E-09	6,76965E-07
gene46112	51,10725534	2,570162043	0,554512651	4,634992612	3,5695E-06	0,000294263
gene42177	3175,306836	2,57598886	0,438976224	5,868173989	4,40621E-09	9,6518E-07
gene20293	246,3428667	2,581828609	0,503639811	5,126339406	2,9543E-07	3,79077E-05
gene22263	141,1703907	2,582037851	0,517598172	4,988498784	6,08503E-07	6,83552E-05
gene1211	140,4953779	2,585657353	0,512411304	5,046058372	4,51018E-07	5,40287E-05
gene4050	34,56867562	2,597281493	0,690412026	3,761929682	0,000168607	0,007559481
gene7266	88,69235527	2,608939378	0,419448427	6,219928856	4,9738E-10	1,46434E-07
gene7467	247,6563812	2,610079853	0,678547339	3,846570024	0,000119783	0,005793979
gene55223	2669,902689	2,610670234	0,551431486	4,734351049	2,19757E-06	0,000194777
gene31437	59,62652151	2,616433789	0,650545373	4,021908228	5,77286E-05	0,003178387
gene13927	81,15878481	2,619253763	0,518448808	5,052097185	4,36985E-07	5,2553E-05
gene20195	141,6255072	2,625443643	0,791607616	3,316597251	0,000911209	0,029414775
gene21162	837,4795183	2,632135003	0,439292584	5,991758335	2,07584E-09	5,1756E-07
gene55339	2964,213264	2,641745972	0,622810256	4,241654578	2,21878E-05	0,001423501
gene26882	93,22818912	2,641905428	0,825441582	3,200596488	0,001371434	0,039903017
gene28268	22,13401812	2,648296065	0,820132262	3,229108509	0,001241768	0,036774844
gene25497	30,62923588	2,649722068	0,823064611	3,219336652	0,001284875	0,037960765
gene24455	464,0559337	2,654816094	0,539526652	4,920639384	8,62619E-07	8,90705E-05
gene36330	234,995693	2,654941871	0,555467928	4,779649257	1,75601E-06	0,000162694
gene55102	702,7183215	2,655175859	0,456716714	5,813616576	6,11374E-09	1,26682E-06
gene11227	814,3161212	2,658009196	0,453156037	5,865549564	4,47648E-09	9,73617E-07
gene49784	310,6731283	2,661774254	0,482454569	5,517150059	3,44541E-08	5,83759E-06
gene9435	57,41838868	2,663078905	0,783461191	3,399120384	0,00067603	0,023218295
gene25647	144,6906544	2,664446353	0,440493612	6,0487741	1,45952E-09	3,92624E-07
gene56786	67,48210681	2,66587448	0,801531496	3,325975952	0,000881095	0,028714718
gene1158	1120,265034	2,666010402	0,365484066	7,294464108	2,9985E-13	1,88907E-10
gene813	309,7612403	2,672018179	0,389316478	6,863357531	6,72606E-12	3,4378E-09
gene39449	458,5071428	2,672776256	0,742514374	3,599628974	0,000318672	0,012808257
gene28127	110,4217744	2,67405545	0,450617658	5,934200325	2,95281E-09	6,80856E-07
gene2730	43,48026912	2,681204009	0,783376367	3,422625601	0,000620194	0,021715281
gene38702	624,1857154	2,682189025	0,635214757	4,222491676	2,41616E-05	0,001521488
gene9284	3312,366023	2,686716759	0,530400717	5,065447071	4,07443E-07	4,99802E-05
gene54307	4130,223684	2,688005145	0,425486717	6,317483101	2,65858E-10	8,49276E-08
gene55953	387,2907681	2,715188521	0,330574387	8,213547779	2,14747E-16	2,19522E-13
gene17325	662,093461	2,716402682	0,624646028	4,348707205	1,36942E-05	0,000929118
gene55264	12679,18493	2,718709504	0,547730051	4,963593837	6,92006E-07	7,63372E-05
gene39828	129,072248	2,719101257	0,45342846	5,996759123	2,01294E-09	5,05991E-07
gene15014	815,0780576	2,728061385	0,474418634	5,750325112	8,9072E-09	1,72884E-06
gene56958	157,0051472	2,730651833	0,706115543	3,867145907	0,000110117	0,005446684
gene50545	23,33760941	2,734931271	0,720633119	3,79517843	0,000147537	0,006763539
gene50192	2915,768942	2,744632549	0,714633139	3,84061751	0,000122725	0,005899081
gene13983	34,29245119	2,762827754	0,717674985	3,849692147	0,000118266	0,005745343
gene8970	28,20266241	2,768531878	0,754355276	3,67006365	0,00024249	0,010203769
gene46860	1392,306579	2,772215924	0,46998234	5,898553391	3,66702E-09	8,14903E-07
gene1116	16,77081966	2,777898319	0,857787513	3,238445743	0,001201829	0,035838137
gene17056	489,3507761	2,778478347	0,53822208	5,162326944	2,43899E-07	3,25202E-05
gene10911	306,4672425	2,780632703	0,450296807	6,175110855	6,61171E-10	1,86019E-07
gene56235	75,67246356	2,795087014	0,489708948	5,70764946	1,14547E-08	2,11615E-06
gene38957	50,51937921	2,796619641	0,853697308	3,275891368	0,001053291	0,03262754
gene37417	359,2308616	2,800305837	0,497604614	5,627572089	1,82764E-08	3,27767E-06
gene2035	53,10482848	2,806619	0,72251397	3,884518664	0,000102533	0,005124894
gene34096	1955,419349	2,835779104	0,47719805	5,94256222	2,80601E-09	6,61938E-07
gene13117	70,0401937	2,839885042	0,892319317	3,182588325	0,00145965	0,041912999
gene40454	1112,376005	2,841229062	0,490727513	5,789830378	7,04575E-09	1,41224E-06
gene53621	125,9191416	2,854020072	0,869096014	3,283895018	0,001023831	0,032005923
gene47077	60,16557309	2,864876314	0,493249273	5,808171383	6,31588E-09	1,29126E-06
gene38122	101,6555057	2,865739309	0,579065359	4,948904756	7,46323E-07	8,03069E-05
gene56182	20,31043464	2,86634727	0,877060209	3,268130557	0,001082604	0,033266755
gene8079	215,8026246	2,867323707	0,428731419	6,687925313	2,26357E-11	9,50915E-09
gene41193	294,0285874	2,871361098	0,446837486	6,425962872	1,31037E-10	4,5665E-08
gene9704	56,79133124	2,872501586	0,615857461	4,664231204	3,09773E-06	0,000262426
gene5573	23,70606923	2,874305139	0,714765061	4,021328539	5,78708E-05	0,00318051
gene53822	285,6144951	2,878667352	0,457550857	6,2914697	3,14474E-10	9,85951E-08
gene11231	273,5577737	2,883836213	0,484137045	5,956652656	2,57457E-09	6,21687E-07
gene51519	69,61234853	2,886108285	0,470438243	6,134935511	8,51937E-10	2,35373E-07
gene11228	43,53137388	2,890704486	0,706296253	4,09276486	4,2626E-05	0,002509043
gene53006	27,43125593	2,893918164	0,849284704	3,40747708	0,000655664	0,022737312
gene31382	141,0746388	2,896366758	0,504021738	5,746511593	9,11034E-09	1,74617E-06
gene32809	44,92600354	2,899590194	0,853048419	3,399092161	0,000676099	0,023218295
gene9326	28,56902729	2,907158396	0,753607258	3,857657107	0,000114479	0,005608196
gene38634	115,5785739	2,922010546	0,854622476	3,41906588	0,000628365	0,021972717
gene44282	355,2144646	2,927995523	0,430883305	6,795332953	1,08063E-11	5,17806E-09
gene5089	49,03149413	2,942967469	0,635656478	4,629808038	3,66005E-06	0,000298518
gene20884	141,8657684	2,954238114	0,888579574	3,324674798	0,000885217	0,028787865
gene52600	174,8137784	2,956041024	0,680639906	4,343032196	1,4053E-05	0,000947427
gene14139	37,32564387	2,974291593	0,783623288	3,795563046	0,000147309	0,006763539
gene3610	33,44191225	2,98715953	0,82367027	3,626644835	0,000287128	0,01170924
gene455	1905,06025	3,004455067	0,575258445	5,222791762	1,76246E-07	2,39156E-05
gene43291	241,3475099	3,013924389	0,545137438	5,528742256	3,22535E-08	5,57442E-06
gene40769	193,0579644	3,029371403	0,827606356	3,660401324	0,000251821	0,010516914
gene13587	26,792939	3,037064367	0,747300545	4,06404677	4,82292E-05	0,002760927
gene44049	550,2817688	3,039708844	0,708048675	4,293078924	1,76212E-05	0,001157153
gene11011	18,2808477	3,041855933	0,843201907	3,607505992	0,000309154	0,012474787
gene25605	24,6307659	3,044915887	0,887262425	3,4318098	0,000599568	0,021174232
gene51096	113,0027385	3,048032389	0,573090364	5,318589496	1,04575E-07	1,46438E-05
gene33124	38,78442859	3,04855415	0,655101244	4,653561841	3,2625E-06	0,000271892
gene24497	376,3068798	3,049399346	0,365379128	8,345849877	7,07036E-17	8,03062E-14
gene13035	57,63094912	3,051766172	0,619916894	4,922863371	8,5287E-07	8,86609E-05
gene5673	209,694214	3,056496462	0,436216221	7,006838163	2,43764E-12	1,33491E-09
gene25068	65,74986757	3,076071085	0,902267954	3,409265586	0,00065138	0,022622741
gene1782	72,95799897	3,085971901	0,808852164	3,81524837	0,000136046	0,006360047
gene14592	36,1714922	3,087289865	0,762678997	4,047954483	5,16672E-05	0,002923391
gene11206	237,0674562	3,100763784	0,518932709	5,97527142	2,29707E-09	0.0005681
gene45929	23,01603849	3,103194232	0,728854732	4,25763063	2,06605E-05	0,001331083
gene28657	72,36506707	3,113829623	0,637373832	4,885405498	1,03216E-06	0,000101779
gene50760	196,5076572	3,115950684	0,679579703	4,585114404	4,53738E-06	0,000357706
gene39503	150,791637	3,121966815	0,717849131	4,34905704	1,36724E-05	0,000929118
gene48463	225,8584366	3,129979309	0,506504785	6,179565133	6,42784E-10	1,82521E-07
gene51551	300,3087724	3,132405487	0,359769467	8,706701856	3,12845E-18	4,67494E-15
gene39129	447,3917905	3,133871604	0,37500895	8,356791485	6,44471E-17	7,60153E-14
gene27363	36,83131012	3,162164786	0,856963574	3,689964058	0,000224286	0,009663033
gene13641	147,8462632	3,179607467	0,534892151	5,944389843	2,77488E-09	6,5967E-07
gene34149	521,169137	3,20519449	0,391718304	8,182396526	2,78254E-16	2,70017E-13
gene15226	982,4040124	3,207130199	0,681391769	4,706734576	2,51716E-06	0,000218062
gene45115	103,5481529	3,212871172	0,646677806	4,968271901	6,75522E-07	7,47878E-05
gene15770	683,7584931	3,216748822	0,68531945	4,693794728	2,68183E-06	0,000229731
gene5326	31,38206592	3,233654397	1,016558662	3,180981599	0,00146777	0,042067372
gene30159	373,9937229	3,243113968	0,495186007	6,54928435	5,78135E-11	2,27303E-08
gene37220	57,26549422	3,25175517	0,80382845	4,045334761	5,22484E-05	0,002950832
gene45086	63,78490426	3,25952149	0,855762056	3,808910977	0,00013958	0,006485615
gene44774	2146,842826	3,285075069	0,715738299	4,589771255	4,43732E-06	0,000351626
gene13955	2108,862941	3,289007002	0,313267435	10,49903894	8,7264E-26	3,34516E-22
gene38673	94,27471498	3,294911336	0,853460168	3,860650398	0,000113086	0,005557686
gene5507	83,27310639	3,294998164	0,670015627	4,917793003	8,75254E-07	8,97706E-05
gene37227	322,3662354	3,295644263	0,655218379	5,029840992	4,90887E-07	5,72396E-05
gene40017	56,61933199	3,30612304	0,617788072	5,351548837	8,72046E-08	1,26146E-05
gene7149	136,7768884	3,306588889	0,525591637	6,291174853	3,15072E-10	9,85951E-08
gene28119	3525,81632	3,313809678	0,397443092	8,337821798	7,56715E-17	8,28792E-14
gene24763	873,8847379	3,332020902	0,47027182	7,085308462	1,38735E-12	8,02752E-10
gene48245	204,827499	3,334942008	0,405666954	8,220886547	2,02004E-16	2,13616E-13
gene49785	113,4520858	3,335335196	0,676885785	4,927471176	8,33007E-07	8,68906E-05
gene34194	17,90565204	3,361329494	0,827382837	4,062604809	4,85281E-05	0,002771346
gene19400	36,5237571	3,363633292	0,946661213	3,553154227	0,000380641	0,014794835
gene11376	79,06212062	3,382205167	0,582451291	5,806846373	6,36605E-09	1,2929E-06
gene14220	222,3013737	3,388366133	0,519813504	6,518426526	7,10487E-11	2,68994E-08
gene33367	31,67585157	3,400855509	0,932433506	3,647290115	0,000265021	0,010968135
gene49787	287,2627318	3,42208195	0,470034972	7,280483694	3,32625E-13	2,04012E-10
gene49783	11371,86283	3,423541632	0,573920773	5,965181593	2,44362E-09	5,99508E-07
gene5476	66,22502193	3,426275023	0,886980511	3,862852654	0,000112071	0,005516644
gene21062	137,8657077	3,441046995	0,99650066	3,453130672	0,000554121	0,019943095
gene8474	168,8813374	3,451414749	0,745958048	4,626821521	3,7132E-06	0,000300456
gene1044	64,80877886	3,454758579	0,802020696	4,307567867	1,65059E-05	0,001093278
gene11871	60,34583985	3,471686368	0,751608349	4,61900985	3,85576E-06	0,00031117
gene55542	42,04508897	3,482907866	0,864623807	4,028234984	5,61972E-05	0,00310316
gene45524	277,4565452	3,482942596	0,548915491	6,345134455	2,22231E-10	7,25018E-08
gene41238	226,3733914	3,48406861	0,466255275	7,472448672	7,87161E-14	5,88777E-11
gene12137	418,912851	3,487023313	0,598492674	5,826342522	5,66553E-09	1,19003E-06
gene55278	440,9117338	3,493788082	0,546767674	6,389895102	1,66E-10	5,7199E-08
gene48098	879,9005496	3,503275698	0,317784675	11,02405488	2,92576E-28	1,4954E-24
gene49742	43,55316165	3,504063801	0,786514228	4,455181709	8,38222E-06	0,000609141
gene28087	188,5237799	3,516554452	0,770650935	4,563096329	5,04047E-06	0,00039065
gene38097	158,7203475	3,522497374	0,63878816	5,514343561	3,50084E-08	5,89892E-06
gene49444	77,69138705	3,527690244	0,742301284	4,752369856	2,01046E-06	0,000180277
gene686	876,0028341	3,528119566	0,522464126	6,752845586	1,44973E-11	6,53808E-09
gene49446	46,56121047	3,528251607	0,60199952	5,860887737	4,60399E-09	0.0009943
gene8649	44,43639286	3,537836712	0,691387423	5,117010509	3,10416E-07	3,91751E-05
gene21056	118,2648497	3,541631494	1,086793447	3,258789886	0,001118885	0,034092062
gene51555	1052,102623	3,554186258	0,71351395	4,981242845	6,31772E-07	7,04529E-05
gene5671	107,5437801	3,582740418	0,550802062	6,504587877	7,79067E-11	2,88761E-08
gene2140	63,91327088	3,583011909	0,842778064	4,251429959	2,1241E-05	0,001365613
gene39156	10350,60076	3,619628547	0,599132281	6,041451388	1,52734E-09	4,07295E-07
gene21692	949,0514781	3,642446279	0,526713897	6,915417074	4,66489E-12	2,42471E-09
gene38998	60,9168957	3,658303757	0,598893998	6,108432823	1,00614E-09	2,73056E-07
gene56296	30,31801763	3,659481104	1,012543014	3,614148785	0,000301336	0,01219947
gene39317	11514,73631	3,661537776	0,677857935	5,401630024	6,6038E-08	9,9274E-06
gene53843	256,6735694	3,66858367	0,397005458	9,24063786	2,45032E-20	5,78031E-17
gene11390	22,4444238	3,669765524	0,873055993	4,203356433	2,62986E-05	0,001635901
gene53219	102,5484635	3,709943439	0,742601962	4,995870777	5,85709E-07	6,60365E-05
gene8650	194,0126981	3,752131353	0,397894073	9,429975489	4,10185E-21	1,04826E-17
gene458	276,4355269	3,772397675	0,702689176	5,368515415	7,93874E-08	1,15932E-05
gene28313	17,17363179	3,791972638	1,113650658	3,404992949	0,000661658	0,022880887
gene33424	97,61358653	3,8082638	0,770501765	4,942576348	7,70969E-07	8,15286E-05
gene31929	79,56444537	3,826320134	0,799889537	4,783560674	1,72217E-06	0,000160042
gene13682	11,62053327	3,836421322	1,21479743	3,158074941	0,001588147	0,044552813
gene55274	56,21668576	3,840341966	0,840146042	4,571040956	4,85307E-06	0,0003787
gene266	39,34012416	3,86278368	0,723822745	5,336643132	9,46831E-08	1,34428E-05
gene11717	197,8662276	3,870051894	0,436826593	8,85946954	8,03961E-19	1,54094E-15
gene14222	563,143982	3,881238462	0,705710247	5,49976209	3,80304E-08	6,33847E-06
gene3680	42,3078119	3,896801844	0,796923172	4,88980868	1,00934E-06	0,000100173
gene12044	26,2423746	3,902526128	1,20748688	3,231940813	0,001229525	0,036466005
gene2034	40,12778427	3,918093904	1,206954159	3,246265713	0,001169296	0,035190201
gene3806	18,70228074	3,922516396	1,1282218	3,476724521	0,000507579	0,018647049
gene38684	86,89954305	3,955717904	0,525266097	7,530883726	5,03981E-14	3,96297E-11
gene54935	52,16540962	3,971522151	0,801054169	4,957869648	7,12704E-07	7,75052E-05
gene2023	85,36271739	3,974250018	1,106196873	3,592714928	0,000327251	0,013118683
gene47001	53,06775811	3,993082506	0,885191147	4,510983328	6,45278E-06	0,000480309
gene48533	112,6646212	4,011646057	0,460891987	8,704091563	3,20129E-18	4,67494E-15
gene2950	432,6480558	4,032485443	0,752357467	5,359799858	8,33142E-08	1,2109E-05
gene25842	66,44931707	4,034328968	0,620273449	6,504113587	7,81528E-11	2,88761E-08
gene27849	131,284421	4,039945925	0,877954766	4,601542224	4,19374E-06	0,000334547
gene50158	34,04494133	4,046325522	0,994046615	4,070559129	4,69004E-05	0,002707715
gene26899	101,606949	4,094976309	0,551900289	7,419775624	1,17319E-13	8,56624E-11
gene20738	218,6629197	4,09905528	0,630741959	6,498783257	8,09722E-11	2,93169E-08
gene17315	12,2241776	4,100812007	1,275267541	3,215648384	0,001301502	0,038311767
gene47558	115,5308471	4,101124907	0,683298467	6,001952447	1,94959E-09	4,98233E-07
gene3204	4853,163859	4,103757453	0,355267657	11,55117098	7,28214E-31	5,58304E-27
gene56102	134,5567872	4,112034979	0,837274709	4,911213648	9,05144E-07	9,22194E-05
gene55497	30,45414993	4,113643343	1,217414919	3,378998631	0,000727504	0,02456729
gene49741	242,175813	4,135851464	0,836593749	4,943679619	7,66617E-07	8,14616E-05
gene46065	11,77027896	4,195387704	1,215165013	3,452525095	0,000555366	0,019943095
gene36030	37,5094669	4,241840791	0,802136329	5,288179373	1,2354E-07	1,70757E-05
gene38800	14,34302868	4,242047513	1,276084187	3,324269321	0,000886505	0,028799217
gene13751	10,05834195	4,248337725	1,318902473	3,221115898	0,001276925	0,037762255
gene5668	50,23514076	4,258602452	1,069459754	3,98201282	6,83341E-05	0,003642903
gene19373	33,73542591	4,278346286	1,03217792	4,14496978	3,39859E-05	0,00206385
gene32309	19,66899866	4,284144032	1,038926192	4,123626936	3,72953E-05	0,002225164
gene52073	3662,725234	4,308884926	0,584240059	7,375195963	1,64103E-13	1,11835E-10
gene33115	11,1231757	4,405660747	1,402372415	3,141576874	0,001680407	0,046551976
gene49220	10,96606183	4,41844836	1,311261181	3,369617299	0,000752726	0,025286642
gene9948	99,61651782	4,41889788	1,053465499	4,194629898	2,73317E-05	0,001693298
gene30589	31,89013918	4,425241453	0,878817346	5,035450738	4,76726E-07	5,62251E-05
gene38907	53,53568407	4,451895169	0,852901159	5,219708198	1,79205E-07	2,41637E-05
gene18325	45,29857514	4,477330623	0,654909248	6,836566495	8,11137E-12	4,01212E-09
gene28077	94,34647801	4,499140129	0,893598949	5,03485387	4,78213E-07	5,62251E-05
gene51554	6452,046485	4,504023948	1,240041461	3,632155931	0,000281063	0,011477184
gene474	6445,947803	4,537387402	0,519937897	8,726787227	2,62009E-18	4,22897E-15
gene45972	11,72696118	4,55012242	1,26768583	3,589313938	0,000331549	0,013273661
gene32807	16,61596324	4,571891893	1,134569466	4,029627124	5,58654E-05	0,003092462
gene300	590,002839	4,588315493	0,611881938	7,498694122	6,44567E-14	4,94174E-11
gene4801	114,4194461	4,625203498	0,95695972	4,833226941	1,34337E-06	0,000129551
gene49740	66,33930478	4,634391333	0,838797551	5,525041567	3,29408E-08	5,64354E-06
gene451	325,0514952	4,639629616	0,525884046	8,822533505	1,11899E-18	2,01859E-15
gene30444	37,6586573	4,657721289	1,030732844	4,518844353	6,21781E-06	0,000465077
gene49662	76,3067187	4,696123213	0,764999532	6,13872691	8,31854E-10	2,31913E-07
gene40997	25,80674799	4,712199041	0,899383529	5,239365507	1,6113E-07	2,19616E-05
gene46078	13,06547487	4,735946802	1,440008318	3,288832949	0,001006037	0,031610801
gene5706	326,3482306	4,748142868	0,750180648	6,329332649	2,46224E-10	7,94836E-08
gene29615	501,0122303	4,791824465	0,376021028	12,74350132	3,3884E-37	1,03912E-32
gene35942	10,23315908	4,807715764	1,42224812	3,380363592	0,0007239	0,024503135
gene56171	125,3723016	4,813909997	0,735251722	6,5472951	5,85885E-11	2,27435E-08
gene6142	81,3733077	4,823483125	1,041230369	4,632484099	3,61304E-06	0,000295664
gene4044	46,33253369	4,906966276	0,900425383	5,449609004	5,04807E-08	7,93893E-06
gene2954	27,71047402	4,95043428	1,137979307	4,350197097	1,36015E-05	0,000926929
gene27823	128,2906142	4,989265319	0,571579682	8,728906009	2,57148E-18	4,22897E-15
gene40439	21,810603	5,037933759	1,511256028	3,333607056	0,000857277	0,028073332
gene7086	439,6769266	5,052841365	0,618932982	8,163794	3,24662E-16	3,0171E-13
gene8806	43,98456597	5,070687969	0,762409709	6,650870144	2,91365E-11	1,19137E-08
gene32812	135,9957859	5,079551772	0,52455086	9,683621097	3,53952E-22	9,86787E-19
gene14649	17,81506986	5,096394995	1,230061378	4,143203817	3,42487E-05	0,002071609
gene32783	93,13633868	5,121499947	0,848122502	6,038632313	1,55426E-09	4,10901E-07
gene6818	68,99479711	5,123243669	1,211648564	4,228324796	2,35438E-05	0,001491771
gene54599	30,98878932	5,14377765	1,298883692	3,960152615	7,49019E-05	0,003939993
gene32815	8830,986121	5,156557887	0,654468689	7,878998604	3,30015E-15	2,8186E-12
gene56031	175,5237388	5,186469796	0,51057918	10,1580127	3,05234E-24	1,04007E-20
gene27828	506,3074283	5,24877581	0,478980016	10,95823549	6,06707E-28	2,65799E-24
gene28121	167,8728301	5,269311839	0,684761413	7,695106261	1,41377E-14	1,17178E-11
gene32817	183,1068853	5,277914508	0,44791476	11,78330115	4,75919E-32	7,29751E-28
gene36279	7,059830523	5,293933497	1,67561555	3,159396256	0,001580964	0,044439427
gene14628	86,17524966	5,32532733	0,792316539	6,721211874	1,80219E-11	8,00983E-09
gene32810	22,21828853	5,334232919	1,227283687	4,346373194	1,38407E-05	0,000936982
gene30032	63,07691938	5,432074314	0,776483842	6,995733868	2,63874E-12	1,41969E-09
gene33573	52,12932451	5,535755698	1,076270306	5,143462259	2,69721E-07	3,51248E-05
gene25614	661,3067064	5,537286893	0,753942616	7,344440773	2,06621E-13	1,37749E-10
gene45034	8,739128843	5,591371219	1,575207353	3,549609648	0,000385803	0,014901024
gene30445	190,8991714	5,600722972	1,783636915	3,14005778	0,001689145	0,046751818
gene45040	8,895841031	5,623630615	1,542779141	3,645130056	0,000267257	0,0110309
gene19490	9,47802488	5,727719736	1,782495566	3,213314997	0,001312123	0,038542984
gene25774	296,3854586	5,754267615	0,490580687	11,72950295	8,99855E-32	9,19862E-28
gene27824	821,0943639	5,769305201	0,636091389	9,069931306	1,19092E-19	2,4348E-16
gene9928	9,890118021	5,789018303	1,663647297	3,479714909	0,000501948	0,018590854
gene28183	370,2668545	5,799558018	0,676088504	8,578104763	9,64491E-18	1.286e-11
gene17323	71,1341841	5,843778442	1,005832493	5,809892286	6,2513E-09	1,28664E-06
gene31942	5,568387155	5,938859269	1,795348802	3,307913907	0,000939937	0,030088777
gene21927	19,14463668	5,947671236	1,470933793	4,043466311	5,26667E-05	0,002963542
gene43338	108,905979	5,953355541	0,825216887	7,214291945	5,42153E-13	3,2364E-10
gene46309	20,87545186	5,992052017	1,32086132	4,536473229	5,72027E-06	0,000435294
gene56048	51,62108632	5,996086036	0,964206353	6,218675096	5,0137E-10	1,46434E-07
gene47339	49,94591273	5,997180488	1,010131097	5,937031844	2,90228E-09	6,76965E-07
gene53906	20,06643115	6,018268901	1,47713406	4,074287543	4,61554E-05	0,00268586
gene36910	6,276150266	6,117955198	1,859650036	3,289842218	0,001002436	0,031562318
gene23853	603,8673083	6,121745258	0,620639807	9,863603963	5,98613E-23	1,83577E-19
gene48290	25,67188992	6,275408064	1,299403002	4,8294548	1,36907E-06	0,000131616
gene31144	86,19225819	6,30534486	0,79428494	7,938391551	2,0482E-15	1,84742E-12
gene32818	7,191943977	6,312079648	1,727451965	3,653982731	0,000258204	0,010714927
gene58070	7,460020289	6,364275162	1,918766275	3,316857944	0,000910359	0,029414775
gene35887	182,2072912	6,386280085	0,885428959	7,212639724	5,48775E-13	3,2364E-10
gene11101	7,776082913	6,421116446	1,699011563	3,779324747	0,000157254	0,007133898
gene8172	705,9844871	6,661739569	0,596642823	11,16537284	6,02379E-29	3,69463E-25
gene52588	9,322046787	6,68380402	1,692389191	3,949330364	7,83701E-05	0,004076374
gene32816	90,21472946	6,740741295	0,7752261	8,695193953	3,46238E-18	4,8264E-15
gene43343	238,4736973	6,865127527	0,746355766	9,198197212	3,64005E-20	7,97353E-17
gene26477	10,75842069	6,892254398	1,725829176	3,99359015	6,50803E-05	0,00349528
gene18311	21,47229056	6,900306139	1,465577814	4,708249587	2,49853E-06	0,000217061
gene11269	11,39692411	6,954863364	1,627018858	4,274605257	1,91476E-05	0,001240054
gene27840	24,89125573	7,114280075	1,544216615	4,607048004	4,08426E-06	0,000327885
gene17121	13,71914584	7,238807086	1,659683381	4,36155906	1,29139E-05	0,000882027
gene34183	94,04776739	7,241793986	1,285874205	5,631805943	1,78332E-08	3,21701E-06
gene41217	215,795089	7,486581382	0,915130366	8,180890575	2,81754E-16	2,70017E-13
gene55110	17,0639842	7,538717359	1,751567301	4,303983841	1,67754E-05	0,00110873
gene6813	17,93276914	7,606475597	1,561671284	4,870727709	1,11188E-06	0,000108939
gene35994	37,85008396	7,724033123	1,311245767	5,890606717	3,8478E-09	8,48925E-07
gene14155	41,89077348	7,866566285	1,333025975	5,901285071	3,60681E-09	8,12533E-07
gene24961	77,28558273	7,893608033	1,163788243	6,782684117	1,17963E-11	5,48119E-09
gene43342	34,45623553	8,553856055	1,461926447	5,851085102	4,88376E-09	1,04007E-06
gene43341	92,24369287	9,012548102	1,35859018	6,633750362	3,27263E-11	1,32055E-08

[truncated: 8 more sheets: Table S11, Table S12, Table S13, Table S14, Table S15, Table S16, Table S17, Table S18]
