# Supplementary material for: Transcriptional time-course analysis during ash dieback infection revealed different responses in tolerant and susceptible Fraxinus excelsior genotypes
Source: BMC Plant Biol. 2025 Jan 25;25:107. doi: 10.1186/s12870-025-06074-z (PMC11762065; doi:10.1186/s12870-025-06074-z)
Supplement: Supplementary file 3 — Supplementary Material 3. [file 12870_2025_6074_MOESM3_ESM.xlsx]

## Sheet: Table S19
Table S19. Differentially expressed genes along the response (time-course) to infection with Hymenoscyphus fraxineus from likelihood ratio test performed in the ash genotype FAR3, tolerant to ADB.
GeneID	padj	Description	Cluster	LFC_7	LFC_14	LFC_21	LFC_28
gene10100	0,033031118	mechanosensitive ion channel protein 10-like isoform X1	2	2,779042278	1,07573929	0,028963561	-0,239465494
gene10194	0,012859784	putative receptor protein kinase ZmPK1	2	2,787538155	0,046948511	-1,119885463	-1,205165619
gene10287	0,007997602	BON1-associated protein 2	5	9,094369369	0,066677356	-1,042363711	-2,865264606
gene10312	0,015596934	tubulin beta chain-like	1	-3,438058657	0,259949472	1,064970997	0,214861022
gene10513	0,041336289	glyceraldehyde-3-phosphate dehydrogenase, cytosolic-like	2	3,446411604	1,108387394	0,465959296	-0,035288985
gene10849	0,037978568	LEAF RUST 10 DISEASE-RESISTANCE LOCUS RECEPTOR-LIKE PROTEIN KINASE-like 2.4	2	2,115287773	0,274017924	0,254035771	-0,478516779
gene11011	0,000769666	serine/threonine-protein kinase RIPK-like isoform X1	3	4,855230007	1,475887542	1,155818327	-3,622769602
gene11117	0,00042133	exocyst complex component EXO70A1-like isoform X2	3	3,255785308	0,342195889	-0,218494001	-0,322364019
gene11233	0,011228572	cytochrome P450 71D95-like	4	4,592005299	2,689318647	1,301172754	1,009869315
gene11235	0,037092411	premnaspirodiene oxygenase-like	4	3,741061604	1,996324856	0,997457994	0,133164361
gene11717	0,042798868	uncharacterized protein LOC111408729	4	5,110799364	1,52306213	0,35624138	2,027644557
gene11790	0,001345547	receptor-like serine/threonine-protein kinase SD1-8	2	3,184692576	0,107090968	1,8070781	-0,370113293
gene11791	0,00094874	receptor-like serine/threonine-protein kinase SD1-8	2	2,464972315	-0,603816009	0,005901054	-0,9671103
gene11803	0,048395535	protein MKS1-like isoform X2	4	4,832012168	1,805436041	-0,012250746	-0,256854423
gene11876	0,022464915	aldehyde dehydrogenase-like	1	-2,666880207	-0,63234765	-0,197663718	2,014813878
gene11877	0,022622119	two-component response regulator ORR9-like isoform X3	4	1,986077523	3,033772895	-0,86744038	-1,562859211
gene12063	0,034946807	photosystem II core complex proteins psbY, chloroplastic-like	1	-2,181486361	-0,247215595	-1,197514043	0,682501227
gene12095	0,011915561	bZIP transcription factor 53-like	3	4,873198393	-0,956625562	-0,333180631	0,073423776
gene1211	0,008411592	ankyrin repeat-containing protein At5g02620-like	4	4,449506235	1,242081093	0,702590694	-0,067232695
gene12137	1,55963E-05	1-aminocyclopropane-1-carboxylate synthase-like	5	7,188251809	2,340352464	1,590411778	-0,457300381
gene12251	0,000161526	beta-arabinofuranosyltransferase RAY1	2	2,205259456	0,467721036	0,530802547	-0,265267435
gene12571	0,000593367	probable WRKY transcription factor 50	3	3,310743915	-1,260420081	-1,601887318	-3,117152132
gene12677	0,000771481	natterin-like protein	5	6,870994266	0,401419423	-0,225682155	-0,083906787
gene12705	0,001741522	sugar transport protein 13-like	4	5,034474388	0,989120368	0,325902712	0,951500903
gene12764	0,023563448	natterin-1-like	3	4,90060608	0,278850305	-0,297240014	-0,356977632
gene12768	0,005749614	natterin-like protein	5	7,283720524	0,556882958	0,030360332	-0,048137914
gene12770	0,000593367	natterin-1-like	5	6,343102096	0,308109776	-1,029662698	-0,28048829
gene12878	0,042404035	protein indeterminate-domain 2-like	1	-2,205513972	-0,701912471	0,885399242	0,834358522
gene12922	0,020808596	beta-fructofuranosidase, insoluble isoenzyme 1-like	2	1,315681575	-1,060207443	-0,875801574	2,87416799
gene13104	0,028634911	receptor-like protein kinase HAIKU2	4	4,153777044	1,690564424	1,584133071	-0,057308793
gene13260	0,037567611	alkane hydroxylase MAH1	1	-2,334915383	-4,982459936	0,88788148	2,27268515
gene13336	0,002266973	cytochrome b5	4	4,295697167	1,734193402	0,281783778	-0,346208339
gene13386	0,003039073	ATPase family AAA domain-containing protein 3C-like	6	22,16358839	-0,281474623	-0,386299079	-0,467463693
gene13587	0,007827414	uncharacterized protein At5g23160-like	3	3,935989053	-0,846933076	-0,620747017	-1,130726055
gene13696	0,021801494	regulatory-associated protein of TOR 1-like	2	2,17458477	-0,818556397	-1,403174266	0,222879
gene13783	0,000490316	hevamine-A-like	3	3,507020629	0,992358244	0,131089669	-1,253532123
gene13810	0,001187456	hevamine-A-like	3	3,705887008	0,887217189	0,004957417	-1,251488435
gene13841	0,018493007	probable calcium-binding protein CML45	3	1,365388756	-1,010758043	-1,350924285	-2,339876544
gene14007	0,000389077	probable calcium-binding protein CML44	3	6,263842447	-1,818948922	-2,077813272	0,881891651
gene14073	0,01269148	chromodomain-helicase-DNA-binding protein 9	3	2,737053584	-0,323942871	-1,102567411	-2,151721504
gene14111	0,037827985	dirigent protein 22-like	3	2,343862077	-0,923853166	-0,808458544	-1,800317803
gene1412	0,039370971	protein NRT1/ PTR FAMILY 2.13	1	-2,32303441	-0,834199085	0,426394513	-0,766696171
gene14220	6,52509E-06	vetispiradiene synthase 2-like isoform X1	5	7,534537313	1,027899301	1,075634029	1,21543794
gene14222	8,5854E-05	vetispiradiene synthase 2-like isoform X1	5	9,748870716	1,438509863	1,305032622	1,452750375
gene14279	0,017277781	trans-resveratrol di-O-methyltransferase-like	1	-4,807979241	-1,322331917	-0,096210298	-0,221333696
gene14450	0,029623145	U-box domain-containing protein 11-like	3	4,689396485	0,236867732	0,375050841	0,08891971
gene14470	0,000148003	bifunctional epoxide hydrolase 2-like	2	2,793889957	0,885686486	0,234360556	0,337910468
gene14477	0,016875979	transcription factor MYB62-like isoform X1	2	2,265484922	0,065052804	-0,048742082	-1,201991037
gene14481	0,015733025	chaperonin 60 subunit beta 2, chloroplastic-like isoform X1	5	8,050575251	-0,144980237	-0,114433405	-0,155726032
gene14830	0,037400131	uncharacterized protein LOC111373930 isoform X1	1	-0,342249617	0,746051528	2,330929706	-0,01923424
gene14845	0,04254045	uncharacterized protein LOC111406843	2	2,021422227	0,655049236	0,272354284	-0,342203537
gene14924	0,030700453	palmitoyl-acyl carrier protein thioesterase, chloroplastic-like	1	-2,676577576	-6,688870661	0,143420649	2,139861866
gene15073	0,033788059	mitochondrial phosphate carrier protein 3, mitochondrial-like	2	2,88115422	0,120412996	0,077665537	-0,562899772
gene15168	0,00148003	8-hydroxygeraniol dehydrogenase-like isoform X1	4	3,536817909	1,628847382	0,551943099	-0,743151812
gene1517	0,033661066	phosphate transporter PHO1 homolog 3-like	3	4,359229591	0,533149573	0,487449922	-0,08365412
gene15418	0,004999358	NAC domain-containing protein 100-like isoform X2	2	2,373536155	0,751220252	-1,0147796	-0,578005584
gene1566	0,027634158	calcium-transporting ATPase 12, plasma membrane-type-like	2	2,253278346	-0,341040434	-0,49004904	-1,480252096
gene15675	0,000583146	ankyrin repeat domain-containing protein 13C-A-like isoform X1	5	7,294875112	-0,210499506	0,105549645	0,089104995
gene15770	0,006324869	viridiflorene synthase-like	4	5,502548315	2,065362732	0,134189073	-1,066763395
gene15816	0,041421835	NAC domain-containing protein 2-like	2	2,779532656	0,500197056	1,339372259	-0,870122858
gene16223	0,00364748	clathrin interactor EPSIN 2-like isoform X1	2	2,626445069	0,698298815	0,997344578	0,465354938
gene1638	0,012346334	ubiquitin-like-specific protease ESD4 isoform X2	5	8,301272294	-0,050776818	1,019656404	-0,048392998
gene16662	0,033072984	calcium-transporting ATPase 12, plasma membrane-type-like	4	3,909878999	1,497635377	1,058097479	0,751116246
gene16713	0,048340307	trehalose-phosphate phosphatase A-like	2	2,985420335	0,688333435	0,571807978	-0,176764562
gene16716	0,001870155	acid beta-fructofuranosidase-like	2	2,929978725	0,366787832	0,536631722	0,298703948
gene1699	0,016425042	1-aminocyclopropane-1-carboxylate oxidase homolog	2	2,668504224	-0,487185833	-0,457055827	0,142170154
gene17069	0,014823533	WRKY transcription factor 55-like	3	2,589215756	-0,181810382	-0,708560725	-2,436764905
gene17253	0,017424619	tryptophan aminotransferase-related protein 4-like	2	2,373710416	0,472949962	-0,167320245	0,067014337
gene17325	0,004797881	ethylene-responsive transcription factor 1B-like	2	3,034443147	0,233966031	-1,13393962	-0,809196856
gene17418	0,029897595	transcription factor Pur-alpha 1	3	4,678321402	-0,213583962	-0,608782639	-0,007546116
gene17493	0,011179652	protein ACCELERATED CELL DEATH 6-like	3	4,034430645	1,395027091	-0,791613157	-2,560681509
gene17672	0,000148003	putative wall-associated receptor kinase-like 16	3	4,734378496	0,076589681	0,367744617	-0,648549039
gene17674	0,000587604	putative wall-associated receptor kinase-like 16	5	7,221276832	0,539877521	-0,624790248	-1,414787332
gene18312	0,03452921	blue copper protein 1b-like	5	8,244692967	5,098948096	1,41079554	3,946047789
gene18449	0,009514947	protein trichome birefringence-like 19	5	8,367205561	0,297429544	-0,720436544	-0,299109554
gene18773	0,032848052	uncharacterized protein LOC111384860	5	8,592298084	2,858062234	0,645214385	-0,086157714
gene19069	0,033348938	conserved oligomeric Golgi complex subunit 1-like	1	-0,412540839	0,796957246	2,12601817	0,218899177
gene19232	0,00364748	crocetin glucosyltransferase, chloroplastic-like	3	4,923330791	-0,318059146	-0,250814951	-2,802823443
gene19356	0,044101769	ankyrin repeat-containing protein NPR4-like	5	5,819373592	-0,312658381	-0,783314888	-0,201211835
gene19750	1,92047E-08	putative receptor protein kinase ZmPK1	3	5,224818899	-1,185770812	-0,906968534	-1,018616874
gene19845	0,030451606	protein WALLS ARE THIN 1-like	1	-1,280836534	0,373265091	0,520038788	2,219865457
gene20028	0,00885392	wall-associated receptor kinase 2-like isoform X1	2	2,901142185	0,500570115	0,406835713	-0,653445894
gene20195	0,001662112	probable WRKY transcription factor 51	3	3,434075738	-0,939262923	-1,091480711	-3,718473038
gene20219	0,008033459	hepatoma-derived growth factor-related protein 2-like	3	5,200468679	-0,345062802	-0,519991128	0,006022646
gene20293	5,21418E-05	putative transcription factor bHLH041 isoform X1	4	3,656001118	1,616166515	1,091117962	-0,706720143
gene2032	0,008864792	ethylene-responsive transcription factor-like protein At4g13040	2	2,477427393	1,091183089	1,563254923	-0,357913114
gene20738	0,000266411	myb family transcription factor PHL5-like	5	8,704498473	1,069692413	0,381431064	-1,11483374
gene20779	0,009807694	phosphatidylinositol transfer protein 1-like isoform X3	2	2,773407992	0,027755237	0,560541212	-1,262470254
gene20864	0,000132606	putative methyltransferase DDB_G0268948	3	3,498297231	0,597566967	0,502963202	-0,061776718
gene20879	0,018527806	polypyrimidine tract-binding protein homolog 1 isoform X1	1	-2,335682677	0,582788519	-0,238097253	-0,243968753
gene20923	0,002357396	FRIGIDA-like protein 3	5	6,608694006	-0,524264794	-0,633107453	-0,557818703
gene21136	0,004523469	NAC transcription factor 32-like	3	4,148913273	0,595019868	-0,189976608	-0,891063885
gene21162	0,002092731	putative methyltransferase DDB_G0268948	3	3,743441132	0,839832849	0,274963729	-0,959337096
gene21163	0,016638789	putative methyltransferase DDB_G0268948	2	3,063831525	1,272285632	0,832148666	-0,323411395
gene21353	0,001617314	DELLA protein RGL1-like	6	21,39221053	-0,334396432	-1,176152996	-0,751484974
gene21357	0,012346334	dicer-like protein 4 isoform X2	1	0,480873442	1,757828268	6,218711957	-0,588550436
gene21464	0,023924142	zinc finger protein ZAT6-like	2	2,004901283	0,120888125	-0,307680698	0,462070652
gene21692	1,02789E-05	eugenol synthase 1-like	4	5,076060105	1,993499241	0,527987027	-2,005448309
gene21788	0,002573724	zinc finger protein ZAT6-like	3	2,795916915	-1,193954645	-1,520385952	-2,799022489
gene22	0,034950926	14-3-3 protein 7	3	5,087255968	-0,485894229	-1,239668123	-0,357482909
gene22054	0,024860026	aquaporin TIP1-3	3	5,638602404	-0,565205276	-2,157924603	-0,699613008
gene22263	0,016382513	dirigent protein 21-like	4	5,021681089	1,746366765	0,00063718	-1,651495425
gene22270	0,00050295	arginine decarboxylase-like	2	2,841673916	-0,286037083	1,134214209	-1,344096259
gene22505	6,46189E-05	calmodulin-like protein 6	3	3,822623426	-1,204722929	-1,649109538	-2,513404685
gene22592	0,022365654	protein O-linked-mannose beta-1,4-N-acetylglucosaminyltransferase 2-like	1	-3,100615031	-1,819581856	0,927632935	1,86615906
gene22641	0,034946807	ubiquitin-conjugating enzyme E2 32-like	3	3,379689176	0,881726284	0,812626345	-0,34533078
gene22737	0,028780028	cytochrome P450 81E8-like isoform X2	2	2,426144576	0,719602323	-0,233237529	-0,199468487
gene23245	2,18256E-05	protein NRT1/ PTR FAMILY 5.10-like	1	-1,269168123	1,155780518	2,219426	1,178961396
gene23433	0,049771343	oil body-associated protein 2C-like isoform X2	3	4,986564928	-0,818573882	-0,610399951	-0,20987955
gene23705	6,04908E-05	3-methyl-2-oxobutanoate hydroxymethyltransferase 1, mitochondrial-like	2	2,376969199	0,806327974	0,522484113	0,612306342
gene23853	2,96437E-05	probable WRKY transcription factor 75	5	8,250235011	2,172977884	1,626473282	-0,663117526
gene2445	0,022365654	regulator of nonsense transcripts UPF2	3	4,657942721	-0,299797194	-0,341059117	-0,744139876
gene24497	2,09079E-05	transcription factor MYB87-like	2	3,238547152	1,003445415	-0,044640704	-0,278567216
gene24541	0,000802649	dirigent protein 19-like	2	2,356765615	0,531896788	0,07411042	-0,533338904
gene24553	0,022365654	uncharacterized protein LOC111405175	2	2,080203909	-1,378606787	-1,167534216	-0,932150326
gene24961	0,000395388	probable WRKY transcription factor 43	5	7,986597837	3,799699479	3,442606915	1,62436818
gene24996	0,019374401	hydroxymethylglutaryl-CoA synthase	2	2,423929585	0,353384629	-0,076219116	-0,646155196
gene25134	0,014241868	G-type lectin S-receptor-like serine/threonine-protein kinase At1g11300 isoform X1	2	2,803864038	1,328606425	0,996579642	0,531592933
gene25502	0,003298051	CBS domain-containing protein CBSX5-like	3	3,27712806	0,626517492	-0,551213996	0,020884005
gene25605	0,048160799	cyclic nucleotide-gated ion channel 1-like	3	3,273787723	-0,183731475	-0,16967005	-1,895075558
gene25614	0,032320297	malate synthase, glyoxysomal isoform X1	5	8,280846401	2,446400427	1,362814313	0,625773601
gene25659	0,002916482	transcription repressor MYB6-like	1	-2,724920503	1,502993641	0,988708081	-2,88151222
gene257	0,041832322	pathogenesis-related protein STH-21-like	4	2,989039156	2,157200732	0,428491787	0,447014499
gene26020	3,09918E-05	IAA-amino acid hydrolase ILR1-like 6 isoform X1	2	3,146278766	1,05565705	0,698398093	0,624653027
gene26366	0,000984879	uncharacterized protein LOC111390720 isoform X1	1	-5,084145089	0,458140873	2,255405601	2,515211558
gene27047	0,011421631	peroxisomal (S)-2-hydroxy-acid oxidase GLO5-like isoform X2	2	2,688292737	0,695132305	0,117534601	0,061769892
gene27156	0,016460818	CBL-interacting serine/threonine-protein kinase 23-like	2	2,747313695	0,882848357	0,435118161	-0,01027398
gene27284	0,034888026	CASP-like protein 4A4	2	-0,549303571	-0,552323397	-3,548314835	-0,026169844
gene274	0,003313591	allantoate deiminase 1-like	2	2,420841079	0,690843897	0,184177199	-0,192341882
gene27424	0,01601034	WEB family protein At5g16730, chloroplastic-like	3	4,933993271	-0,791306986	-2,450140515	-1,042247466
gene27437	0,000643688	chlorophyll a-b binding protein 21, chloroplastic	1	-4,199857078	-0,363117607	-1,42981088	1,16936472
gene27492	0,03153074	cytochrome P450 710A11-like	4	2,965433614	2,471082929	0,833187875	0,757183434
gene27824	0,000179733	berberine bridge enzyme-like 18	5	9,91291226	-1,004645396	-0,181643755	4,921568979
gene27840	0,008851681	phosphatidylinositol N-acetylglucosaminyltransferase subunit A	4	7,15227447	2,611001732	-0,210950924	0,16777662
gene27849	0,003990226	aspartic proteinase CDR1-like	4	4,412434609	3,166821165	1,189742287	0,409593463
gene27923	0,003298051	disease resistance response protein 206-like	4	4,249571318	2,379725119	0,65717116	-0,671482749
gene27936	0,007328305	ankyrin repeat domain-containing protein 13C-like	5	6,736249199	-0,116191524	0,627937773	0,15691073
gene28121	0,000671982	berberine bridge enzyme-like 18	5	9,796223999	-0,281121913	-0,061151913	5,225555467
gene28171	0,006442864	bifunctional 3-dehydroquinate dehydratase/shikimate dehydrogenase, chloroplastic-like isoform X2	1	-2,506903256	0,312844635	1,335675362	-0,223932334
gene28199	0,000771481	uncharacterized protein At2g34460, chloroplastic-like isoform X1	1	-1,048754159	-0,344091686	0,184867193	2,371351877
gene28403	0,014241868	histidinol-phosphate aminotransferase, chloroplastic-like	1	-2,442812602	-0,246512011	1,573127204	1,714024362
gene28491	0,016293717	lysine histidine transporter-like 7	5	5,281128198	-1,268987597	2,531992755	-1,060147104
gene2857	0,007861836	bifunctional riboflavin kinase/FMN phosphatase isoform X2	1	0,199153917	-0,179231335	3,18177858	0,718107257
gene28583	0,009450395	UDP-glycosyltransferase 74E2-like	2	2,606750163	0,142581617	-0,397904936	0,285082362
gene28587	0,002616664	UDP-glycosyltransferase 74F2-like	3	4,197229228	0,500140171	1,172363502	0,016911885
gene28606	0,003216609	ADP-ribosylation factor-related protein 1-like	6	21,36996248	-0,320264419	0,204592013	-0,189357604
gene28732	0,010403818	probable methyltransferase PMT2	1	0,155409744	1,068573065	4,030284094	-0,013031428
gene28825	0,048395535	probable LRR receptor-like serine/threonine-protein kinase At1g74360	4	3,753212713	1,488461841	0,7514865	0,801888327
gene28878	0,018273157	probable receptor-like serine/threonine-protein kinase At5g57670 isoform X1	2	2,247056215	0,661307468	0,076786203	-0,68004073
gene29183	0,027460947	protein YLS3	2	2,704362196	0,677180814	0,289104624	0,215054967
gene29210	0,021532236	outer envelope pore protein 16-2, chloroplastic-like	1	-4,140325032	0,397606773	0,479359109	1,007434367
gene29344	0,009807694	myb family transcription factor PHL13-like	1	-4,638892938	-1,200391616	1,125150639	3,259903681
gene29615	5,25113E-09	expansin-like B1	4	6,139687283	1,774031225	0,551722758	-0,446606581
gene29802	0,001034367	nudix hydrolase 16, mitochondrial-like	3	3,375814534	0,301427377	-0,28114929	-0,8726132
gene30032	0,008144683	elicitor-responsive protein 1-like	5	7,186469912	-0,432673143	-0,879427659	4,875204392
gene30096	0,034888026	probable feruloyl esterase A	3	4,693854506	0,673699572	0,174373862	-0,806625018
gene30263	0,03153074	triacylglycerol lipase OBL1-like	2	2,579630967	0,528708357	0,117057565	-0,594355001
gene30448	0,009678038	kinesin-like protein KIN-7E	6	22,44507721	0,284553193	0,869874759	0,347421491
gene30478	0,011228572	dirigent protein 22-like	2	2,634030045	1,293536923	-0,542850584	-0,659009319
gene30589	8,5854E-05	uncharacterized protein LOC114266256	4	5,328480058	0,609796228	0,481933876	0,025186738
gene30826	0,000583146	uncharacterized protein LOC122304817	3	4,68258856	-0,067996025	-0,540485246	-0,504834837
gene31069	0,014764989	bZIP transcription factor 11-like	2	2,087799626	0,22989155	-0,233324985	-0,006308766
gene31116	0,034852548	polyadenylate-binding protein 1	5	9,17167968	0,165517444	1,117256976	0,464335774
gene31210	0,046677791	SUMO-conjugating enzyme SCE1 isoform X2	3	4,662153556	0,507692664	-0,689496162	-0,151565725
gene31431	8,27244E-07	monooxygenase 2-like isoform X1	3	3,912246656	0,587472093	0,132604142	-0,178150131
gene31466	0,010087112	NAC transcription factor 32-like	2	2,182111159	0,785500326	0,782981552	0,07835685
gene31501	0,006875522	AAA-ATPase ASD, mitochondrial-like	3	3,43452809	-0,259911301	-0,409997154	-1,579480957
gene31929	0,008033459	IQ domain-containing protein IQM2-like	3	5,032522053	-0,270970605	0,405274704	-1,580159362
gene3209	0,009416091	cytochrome P450 71A3-like	4	4,006765389	2,215381395	0,861288701	-0,304408311
gene322	0,000241297	isocitrate lyase	2	3,356255158	-0,871151247	-0,463823736	0,990303458
gene3229	0,046831939	U-box domain-containing protein 13-like	1	-3,472301023	0,176822534	-2,970447508	3,647196785
gene32350	0,000469357	E3 ubiquitin-protein ligase RMA1H1-like	5	8,19810507	0,682244772	0,115644633	-0,105821501
gene32523	0,027794415	bidirectional sugar transporter SWEET9-like	1	-3,550237001	-2,97980159	-0,442804106	1,064110444
gene32650	0,006875522	uncharacterized protein LOC111382968	4	3,691851918	1,775293954	1,009900187	0,50122085
gene32740	0,046831939	fe(2+) transport protein 1-like	1	-6,423217904	-4,043316352	0,808172494	1,989723358
gene32783	0,014823533	berberine bridge enzyme-like 18	5	12,39635899	1,973219277	1,160007526	4,483466826
gene32807	0,026616597	berberine bridge enzyme-like 8	4	3,876571229	2,408387159	0,025873375	-1,100496597
gene32809	0,024886548	berberine bridge enzyme-like 8	4	4,584691894	1,756846415	-0,339401283	0,065234257
gene32815	0,007435055	berberine bridge enzyme-like 18	5	8,212659429	-0,024694739	0,2660989	4,102134537
gene32885	0,018824552	ankyrin repeat-containing protein BDA1-like	4	4,2321901	1,386499679	0,414722611	-0,773155376
gene33148	0,026413554	probable protein phosphatase 2C 25	2	2,517086326	-0,611351323	-0,516913512	-0,785699031
gene3361	0,04254045	F-box protein At2g16365-like	2	1,10411801	-3,006402074	-3,548259122	1,315379845
gene33633	0,014716909	salicylic acid-binding protein 2-like	4	4,372502921	1,224910348	0,921505202	-1,09634044
gene3378	0,049905131	3-ketoacyl-CoA synthase 4-like	1	-2,336053325	-3,462221653	0,720355436	2,536804309
gene33996	0,017155387	ABC transporter G family member 29-like isoform X1	2	2,573421806	1,1484622	0,923244274	0,187027768
gene34194	0,032411352	probable indole-3-acetic acid-amido synthetase GH3.1	3	4,7141322	-0,662038087	0,546273354	-1,030032406
gene34295	0,010309992	mitogen-activated protein kinase kinase kinase 17-like	3	3,807312979	0,779437492	0,607780422	-1,227795001
gene34566	0,015090245	NAC domain-containing protein 83-like	4	0,82297409	2,988563708	1,050366827	-0,224737951
gene34595	0,024860026	UPF0678 fatty acid-binding protein-like protein At1g79260 isoform X1	5	7,202450886	-0,726866971	3,211496507	-0,093344705
gene34611	5,25113E-09	2-alkenal reductase (NADP(+)-dependent)-like	5	6,873912767	-0,299235739	-0,160075711	0,721651659
gene34701	0,019195661	transcription factor NIGTH1-like isoform X1	3	4,767832205	-0,171519854	-0,269993173	0,099227792
gene34804	0,011321062	AT-hook motif nuclear-localized protein 17-like	2	2,046332306	0,505193221	-0,185715578	-0,669057246
gene34847	0,041740922	salicylic acid-binding protein 2-like	1	-2,58486483	-0,645101015	-1,258167062	0,487574417
gene3487	0,0035944	NAC transcription factor 29-like	3	5,481515058	-0,122651178	0,24852598	-1,01201738
gene34870	0,004014144	E3 ubiquitin-protein ligase PUB23-like	3	3,419204928	-0,037595495	-0,287780291	-0,308245774
gene34945	0,001187456	cysteine-rich and transmembrane domain-containing protein WIH2-like isoform X1	3	4,201449961	-2,080668256	-2,160005929	0,136366665
gene35445	0,038486512	protein FANTASTIC FOUR 1-like	1	-2,704468611	-1,008767532	-1,551724254	0,751421559
gene35829	0,004022084	basic endochitinase-like	3	3,034269145	1,11029659	-0,63525357	-4,053167422
gene35843	1,7953E-05	ethylene-responsive transcription factor 1B-like	3	3,856919383	0,102892438	-0,190155046	-0,399558648
gene35850	0,032411352	5-epi-aristolochene synthase-like	5	6,024152577	4,119589372	3,092047649	1,279089471
gene35884	0,014713185	5-epi-aristolochene synthase-like	5	7,348933927	3,186325675	3,262324555	0,766526501
gene35912	0,006140044	basic endochitinase-like	3	3,614349973	1,509854086	-1,287788091	-3,37072727
gene35979	0,007328305	basic endochitinase-like	3	4,024312241	0,920672227	-0,757335447	-4,552171252
gene3603	0,035957459	ethylene-responsive transcription factor ABR1-like	3	3,160809075	0,564523641	-0,474024004	0,643035375
gene36164	0,041831709	protease Do-like 2, chloroplastic	1	0,386370156	1,047153741	2,70441137	-0,107721274
gene36277	0,009221595	monothiol glutaredoxin-S2-like	2	2,768743528	-0,226385725	0,174738182	-0,873810416
gene36330	0,002769458	precursor of CEP14-like	3	4,805346433	0,516355879	0,229423545	-1,618608198
gene36340	0,002775718	disease resistance response protein 206-like	2	3,566847161	0,101700381	0,422747105	-1,057387941
gene36358	0,015232971	disease resistance response protein 206-like	2	3,005442016	0,349046463	0,570489475	-0,859711761
gene36770	0,001861728	probable methyltransferase PMT11	1	-1,181760126	0,904279457	2,370628986	0,37476006
gene36789	2,62179E-05	guanine nucleotide-binding protein alpha-1 subunit-like isoform X1	2	2,767880529	0,700650271	0,799464682	0,068874943
gene36961	0,000725375	cysteine-rich receptor-like protein kinase 10	2	2,992767417	-0,870071633	0,011963318	-1,186194989
gene37036	0,00053303	ribosomal biogenesis protein LAS1L-like	2	1,900132423	-1,002710181	-2,006045241	-0,551624713
gene37227	0,035423594	isoflavone reductase-like protein	4	3,336490126	2,96427085	1,194949725	-0,062022626
gene37376	0,000395388	anthocyanidin 3-O-glucoside 2'''-O-xylosyltransferase-like	4	3,9699881	1,247767254	0,898381089	-0,426032587
gene37397	3,01708E-08	G-type lectin S-receptor-like serine/threonine-protein kinase At4g27290	3	4,110167686	0,395651801	0,376633064	0,07422865
gene37417	0,042278293	ELMO domain-containing protein B isoform X1	4	4,246107474	1,626513308	-0,143488898	0,586913098
gene37775	0,033661066	phosphate transporter PHO1 homolog 10-like	1	-0,848741648	0,41806756	2,081192596	0,273252249
gene37896	0,039628754	auxin-responsive protein SAUR50-like	1	-3,890327504	-0,310576455	-0,954651673	0,41625231
gene38122	0,007997602	uncharacterized protein LOC114276137	2	2,204054525	-0,32145937	-0,799746571	-1,030911971
gene38186	0,028096543	calcium-binding protein KIC-like	3	3,452332321	-0,992044538	-0,867937732	-1,549084387
gene38271	0,006324869	F-box/kelch-repeat protein SKIP11-like	2	2,085912573	-0,580624165	0,006914475	-0,256468669
gene38496	0,015237646	uncharacterized protein LOC111386995 isoform X2	2	2,833969082	0,862689269	-1,625940013	-1,074907883
gene38702	0,021005419	viridiflorene synthase-like	4	4,765113603	2,578233614	0,844201959	0,024660185
gene3871	0,001212354	ankyrin repeat-containing protein ITN1-like isoform X2	3	1,93869911	-1,025590924	-0,79103833	-2,016994187
gene3888	0,018493007	wall-associated receptor kinase-like 22	2	3,185230579	-0,097411973	0,550722168	-1,033328321
gene38907	0,004797881	chlorophyllase-1-like	5	9,734420053	4,021083821	-2,900786633	2,592078178
gene38998	0,002207739	transmembrane protein 45B-like	5	7,713281192	1,77434538	0,263336673	1,139628743
gene39129	0,003236063	dnaJ homolog subfamily B member 13-like	4	4,908568373	2,017783174	0,849750804	-1,296790771
gene39317	0,024586199	kunitz trypsin inhibitor 2-like	5	6,216478864	-1,000615353	-0,549902629	2,64992637
gene39449	0,0012128	E3 ubiquitin-protein ligase RHA2A-like	2	3,376608828	-1,345472508	0,111674997	0,958032564
gene39522	0,004508272	WAT1-related protein At1g25270-like	4	5,525450688	-0,625253911	0,208229392	0,535545593
gene39605	0,003990226	pathogenesis-related leaf protein 6-like	3	5,069914146	-0,051119581	-1,017990206	-3,582135622
gene39608	1,80288E-05	pathogenesis-related leaf protein 6-like	3	5,840334878	-0,176746132	-0,842023374	-3,618966995
gene39828	0,001781141	uncharacterized protein LOC111399004	4	4,909194624	0,641941764	-0,257217566	0,721486299
gene40032	0,005218203	E3 ubiquitin-protein ligase RHA2B-like	4	6,204682735	2,087138651	-0,490557411	-1,979515855
gene40058	0,014823533	protein WVD2-like 5 isoform X2	5	6,902878115	-0,742807491	0,356970068	0,231444781
gene4037	0,039149609	ubiquitin-activating enzyme E1 1	3	5,057967021	-0,228531864	-1,037243174	-1,076920646
gene4044	2,18256E-05	E3 ubiquitin-protein ligase RHA2B-like	5	10,1626916	6,859370485	-0,760037593	-4,815035368
gene4048	0,022580258	proline-rich receptor-like protein kinase PERK9	2	2,224659554	0,694073058	0,467628556	-0,215692682
gene40733	0,003236063	U-box domain-containing protein 7-like	2	2,607859867	0,789520985	1,10991423	-1,120188912
gene40837	0,0027527	scopoletin glucosyltransferase-like	2	2,385473656	0,96504932	0,688102443	-0,579575002
gene40866	0,000862856	scopoletin glucosyltransferase-like	2	2,700361473	1,005966392	0,564658171	0,301424505
gene40873	0,016354692	ubiquitin carboxyl-terminal hydrolase 10-like	5	6,364341832	-0,140678981	0,363112595	-0,030358634
gene40884	0,043010333	3-ketoacyl-CoA synthase 5-like	1	-1,921922263	-7,707207141	0,580067672	2,009243842
gene40997	0,000251865	RING-H2 finger protein ATL30-like	4	7,109409867	3,947759105	-0,378973431	-1,921570471
gene41007	0,000496379	RING-H2 finger protein ATL30-like	5	9,634337734	3,103274003	0,742035231	0,443731686
gene41027	0,039628754	putative phospholipid-transporting ATPase 9	2	2,817219959	1,08683319	1,012502259	0,302029839
gene41056	1,02789E-05	farnesyl pyrophosphate synthase 1-like	5	9,112839381	2,461372871	1,739321929	0,715324984
gene41383	0,008225026	glucan endo-1,3-beta-glucosidase, acidic-like	4	6,239073991	2,021134032	0,597789615	-1,648096198
gene41468	0,000587604	polygalacturonase ADPG1-like	5	10,36310082	3,626762947	3,183047452	-2,13510433
gene41816	0,034756959	probable RNA polymerase II transcription factor B subunit 1-1	1	0,381959205	1,612245135	4,937346543	0,808789147
gene41890	0,03153074	carboxylesterase 1-like	5	13,1902443	3,81072101	5,206276249	7,710152546
gene4196	0,015743374	ras-related protein Rab7-like	4	4,997667323	1,297637303	0,408750029	1,330194164
gene42258	0,000527533	polyphenol oxidase I, chloroplastic	3	3,546592541	0,290829782	1,060359127	-2,420758985
gene42948	0,025424743	cellulose synthase-like protein D4	3	3,381552042	-0,888269485	0,146538551	-2,3057029
gene43291	0,001838184	stem-specific protein TSJT1-like	4	5,511875207	-0,172594275	0,155252538	1,067621476
gene43367	0,013722262	glutamate receptor 2.7-like isoform X1	2	2,492843714	1,27326689	0,415086788	0,345745763
gene43432	0,028272177	organic cation/carnitine transporter 3-like	3	3,141433526	-0,509484018	-0,69692023	-0,381220777
gene43439	0,021855833	AAA-ATPase ASD, mitochondrial-like	2	2,289887393	-1,067052	-0,03584559	-0,487007508
gene43579	0,03153074	uncharacterized protein LOC111382531	3	3,121108432	0,440133423	-0,108640729	-0,964456646
gene43653	3,99351E-05	DEAD-box ATP-dependent RNA helicase 10-like	3	3,498867248	0,004232598	-0,254545687	0,080224239
gene43962	0,046585983	GDSL esterase/lipase 5-like	1	-2,290931149	-6,110052356	1,11334439	3,667255815
gene44282	0,044358888	kunitz trypsin inhibitor 2-like isoform X1	4	5,239798793	0,505262346	0,36704139	2,628840721
gene445	0,014131982	uncharacterized protein LOC113737945	3	4,215004521	0,110059419	0,167138615	-0,139550985
gene44517	0,015237646	flavanone 3-dioxygenase 2-like	1	-2,226016921	-0,915253516	-0,210693975	1,118870865
gene44580	0,041274308	protein DMR6-LIKE OXYGENASE 1-like	2	3,339675328	1,367937134	0,617599277	-0,09111781
gene44782	0,000239162	sugar transport protein 13-like	4	4,338899386	0,516202099	0,480613615	0,956023195
gene44849	0,001497441	B3 domain-containing protein At2g36080-like	1	-2,61702732	0,145428294	-0,651205664	0,45541349
gene44877	0,014131982	uncharacterized protein LOC111403105	2	2,012571415	0,31235284	0,645899739	-0,561056255
gene451	3,47094E-05	premnaspirodiene oxygenase-like	5	9,030653744	5,839747022	2,973651841	2,277655391
gene45115	0,001861728	probable flavin-containing monooxygenase 1	4	6,255397096	1,404981308	1,130443935	-0,256591937
gene45143	0,00699394	ABC transporter B family member 11-like	4	3,782227162	1,213475845	1,308312701	0,499182642
gene45156	0,016382513	IQ domain-containing protein IQM1-like	2	2,007522144	-0,057140099	-0,515322696	-0,713383719
gene45409	0,047813421	embryonic protein DC-8	1	-7,123182372	4,010183382	0,29212808	-0,881093415
gene455	0,002746176	premnaspirodiene oxygenase-like	4	4,279446233	2,313394864	0,59203875	0,728009997
gene45524	6,52509E-06	basic blue protein-like	4	6,747169183	2,190947485	0,191320365	-0,986561446
gene458	0,034946807	premnaspirodiene oxygenase-like	5	5,693277464	3,499071835	1,168927776	1,18052878
gene45800	0,006362184	butyrate--CoA ligase AAE11, peroxisomal-like isoform X1	3	6,004086883	-0,803825073	0,280269692	-2,701907921
gene45952	0,010504944	UPF0481 protein At3g47200-like	1	-2,797240343	0,029884138	1,386783045	0,558073951
gene46099	0,014524441	WEB family protein At5g16730, chloroplastic-like	2	3,453562198	1,136330899	0,232953383	-0,6769112
gene46785	0,018493007	condensin-2 complex subunit D3 isoform X1	3	3,886873295	-0,741916407	-0,715749566	-0,610389401
gene47001	2,8109E-05	NAC domain-containing protein 2-like	5	8,62102284	2,581281477	1,933267481	2,337992116
gene47264	0,00103646	uncharacterized protein LOC111387790	5	6,35500885	0,098369248	-1,410150196	-0,298268875
gene474	0,00269315	premnaspirodiene oxygenase-like	5	9,407393863	5,082801873	2,568040856	0,972436359
gene4748	0,014471003	receptor-like protein kinase HAIKU2	4	4,943429022	2,000861965	1,945479724	0,339780521
gene47546	0,046552958	bifunctional riboflavin biosynthesis protein RIBA 1, chloroplastic-like	2	3,219287277	1,048394373	0,647541926	0,992435687
gene47558	0,007419389	nitronate monooxygenase	4	5,020752463	1,066186689	0,439542528	1,386389395
gene47866	0,013504712	protein STRICTOSIDINE SYNTHASE-LIKE 3-like	1	-2,336425107	-2,512377952	0,681089525	1,987750666
gene4801	0,003325942	probable beta-D-xylosidase 5 isoform X2	5	5,619586818	-0,46595526	-0,11371549	5,571323242
gene48106	0,014716909	protein DETOXIFICATION 49-like isoform X1	3	3,916099999	-1,076542875	0,331137776	-0,418539747
gene48378	0,018486442	ethylene-responsive transcription factor ERF038-like	1	-2,02997676	-0,353195958	0,009990345	-0,019997065
gene48505	0,006875522	receptor-like protein kinase ANXUR1	6	21,1123784	-0,258841957	0,18784773	-0,352844625
gene48548	0,018660554	probable pyridoxal 5'-phosphate synthase subunit PDX2	3	3,832468722	-0,208531281	-0,621822504	-0,112012538
gene48687	0,035423594	gibberellin 20-oxidase-like protein	3	3,516703499	0,410855669	0,437479889	-0,554142172
gene4903	0,020735865	kinesin-like protein NACK1	3	4,697648113	-0,038276594	0,822212029	-1,26187979
gene49123	0,007736037	haloacid dehalogenase-like hydrolase domain-containing protein Sgpp	2	2,129635721	0,061117451	-0,118379383	-0,046706259
gene49145	0,014716909	G-type lectin S-receptor-like serine/threonine-protein kinase RKS1	2	2,522415305	0,303959425	1,038091807	0,386962976
gene49221	0,029339512	protein THYLAKOID ASSEMBLY 8-like, chloroplastic	2	-0,960116947	1,50932639	-2,38088411	-1,014018228
gene4942	0,019013735	ras-related protein RABH1e	2	2,159574053	-0,207627141	-0,85138156	0,543025701
gene49592	0,003298051	perakine reductase-like	4	3,870126987	1,373268855	1,606118133	0,903170426
gene49604	0,029873223	ACT domain-containing protein ACR4-like	2	2,043713795	1,078366096	0,660352743	0,517706087
gene49614	0,002099673	protein ECERIFERUM 1-like isoform X1	1	-3,377540241	-4,656247561	1,530438148	2,021216052
gene49783	0,027278308	caffeic acid 3-O-methyltransferase-like isoform X1	4	3,073401579	2,038308884	1,002257498	0,111826898
gene50223	0,007997602	G-type lectin S-receptor-like serine/threonine-protein kinase At4g27290 isoform X1	2	2,422648464	0,733281715	-0,196490578	-0,18922786
gene50383	0,00269315	beta-amylase-like isoform X1	1	-3,625810825	1,924629378	1,576858801	1,759844544
gene50386	0,008958969	beta-amylase-like isoform X1	1	-3,776853314	1,854331552	1,197334391	1,781053783
gene50434	1,02789E-05	polyadenylate-binding protein 8-like	2	2,418624211	0,042297026	0,74667952	-0,380187299
gene50625	0,00204594	protein POLAR-like 1	1	-0,331322062	0,500403869	2,030048563	0,643757194
gene50718	0,030525415	serine carboxypeptidase-like 50	4	4,794032713	2,374814476	-0,044087186	0,199814225
gene5089	0,014471003	probable trehalose-phosphate phosphatase 7	4	3,939140589	1,160657359	0,424207757	-0,389076169
gene51097	0,012346334	ethylene-responsive transcription factor 1B-like	3	4,085779473	0,147983012	0,636098062	-1,984325524
gene51181	0,019757383	cellulose synthase-like protein E6	5	7,03800065	2,974254344	2,454961451	1,453541933
gene51285	0,046552958	auxin-responsive protein SAUR50-like	1	-2,569479329	-1,518372252	-1,485893467	0,154371022
gene51538	0,000148003	beta-glucosidase-like	1	-2,795756907	1,821647761	0,649992544	1,972120096
gene5155	0,001664929	ABC transporter B family member 11-like	4	3,792245644	1,325829519	1,257952201	0,654791334
gene51550	0,004706672	allene oxide synthase 1, chloroplastic-like	2	2,621407005	1,324550819	0,315551661	-0,200201058
gene51619	0,028096543	uncharacterized protein LOC111396456	2	0,888991722	2,011657161	-2,824174861	2,78758424
gene51668	0,033348938	---NA---	1	-2,298013367	0,884769503	1,953225931	0,100036436
gene51726	0,025738714	probable lysophospholipase BODYGUARD 3	1	-1,969275472	-6,118893185	1,405006562	2,792048391
gene51945	0,030525415	beta-fructofuranosidase, insoluble isoenzyme 1 isoform X1	4	4,082768623	1,382631582	1,003637206	0,561860591
gene52073	0,008383554	auxin-induced protein PCNT115-like	5	5,982021636	2,906415097	2,415369967	0,301522773
gene52137	0,002483503	laccase-7-like	5	8,566974092	-0,042377804	0,118102038	3,889622121
gene52139	0,000395388	laccase-7-like	5	9,331949974	0,134508551	-0,068775646	3,10714755
gene52462	0,000403866	calcium-dependent protein kinase 32-like	2	2,003653845	0,155984083	0,419648666	-0,277695029
gene52648	0,006075014	nuclear pore complex protein NUP93A-like	5	7,779004587	-0,618734556	-0,859038178	-0,349999084
gene52842	0,01378647	uncharacterized protein LOC111370367	1	-3,902687569	-2,624487086	2,110514406	-0,799863525
gene53100	9,24498E-13	disease resistance protein RPM1-like	2	2,645728768	0,203677887	0,685646915	0,178555888
gene53110	0,016382513	G-type lectin S-receptor-like serine/threonine-protein kinase LECRK3	4	4,332372519	1,200682212	0,235693269	-0,488484315
gene53458	7,80935E-07	calcium-dependent protein kinase SK5-like	3	3,833249093	0,456924303	0,315496981	-0,814609512
gene53521	0,026539636	putative lipase ROG1 isoform X2	2	2,19459136	0,281807163	0,484838036	-0,685863179
gene53654	0,045217868	amino-acid permease BAT1 homolog	3	3,645334638	0,400524902	0,10439072	-0,205253452
gene53678	0,017328547	CASP-like protein 4A1 isoform X1	1	-2,971312584	-0,897867192	-0,749695378	0,634297941
gene54149	0,016420251	probable LRR receptor-like serine/threonine-protein kinase At3g47570	2	2,846763953	0,678448912	0,824703521	-0,0376846
gene54153	0,039370971	D-inositol 3-phosphate glycosyltransferase	4	6,039436706	1,457730521	0,717837861	0,731726273
gene54284	4,1679E-06	UDP-glycosyltransferase 73B5-like	5	9,588162082	0,264500467	-0,435347415	-0,380536496
gene54369	0,002089599	BTB/POZ domain-containing protein At5g41330	3	3,471576742	-0,551179253	-0,254823917	-0,160455301
gene54477	0,000196329	VQ motif-containing protein 22-like	2	2,680819233	-0,0910857	0,475309234	-0,743448536
gene54582	0,027278308	uncharacterized protein At2g33490-like isoform X1	2	2,833156971	1,656484071	1,122536526	0,587168272
gene54737	0,027016157	dehydration-responsive element-binding protein 1E-like	4	6,472335378	2,038399475	-1,772718408	-0,011259153
gene54746	0,022981781	hydroxymethylglutaryl-CoA synthase	2	2,256034412	1,176023057	0,715755307	0,225468529
gene54780	0,000395388	hydroxymethylglutaryl-CoA synthase	2	2,45017466	1,003251863	0,437706239	0,498852119
gene5507	0,003298051	IQ domain-containing protein IQM2-like	3	4,345793953	0,897830747	-0,380133102	-1,003492469
gene55182	0,048395535	RNA polymerase II transcription factor B subunit 5 isoform X1	2	2,045253816	-0,636285803	-0,505978595	0,10134151
gene55251	0,022383422	putative late blight resistance protein homolog R1B-23 isoform X2	3	3,644076807	-0,072511215	-0,716371079	-1,300428721
gene55252	1,02789E-05	putative late blight resistance protein homolog R1B-23 isoform X2	3	3,162809221	-1,505088877	-1,660454864	-1,846586646
gene55264	0,002488644	thaumatin-like protein	3	3,357508241	0,835604507	-1,032388014	-2,39232074
gene55276	0,000341764	putative late blight resistance protein homolog R1B-23 isoform X2	3	3,730214513	-2,151628216	-0,936363028	-1,900864846
gene5540	0,041832322	glycerol-3-phosphate acyltransferase 1	1	0,467215792	-8,011509516	0,634395912	1,254304225
gene55663	0,012986269	S-adenosylmethionine synthase 3	2	2,09387993	0,595234932	-0,168535455	0,02385686
gene55793	0,014407984	myb-related protein 308-like	1	-2,31766481	-6,868506385	1,507425719	2,041254079
gene56031	0,02074798	zinc finger protein GIS3-like	5	8,738445252	3,802418794	1,018246548	-0,852249759
gene56037	0,021855833	LEAF RUST 10 DISEASE-RESISTANCE LOCUS RECEPTOR-LIKE PROTEIN KINASE-like 1.4 isoform X1	2	2,542392901	0,872421128	1,072973741	0,423774813
gene56101	0,01381012	serine/threonine-protein kinase ATG1c-like isoform X2	5	5,726517744	-0,572672917	-1,063996579	-0,296120216
gene56290	0,032316564	G-type lectin S-receptor-like serine/threonine-protein kinase At1g11300	2	2,9846313	0,353493495	0,816776353	-0,793667264
gene56325	0,012912599	shikimate O-hydroxycinnamoyltransferase-like	3	5,091313154	-1,912069892	-0,355545677	-3,97025825
gene56400	0,006187511	selT-like protein	3	3,716716234	-0,586488566	-0,803077362	-0,625143865
gene56584	1,80288E-05	putative wall-associated receptor kinase-like 16	5	6,113064984	-0,850602359	-0,069743383	-0,212234891
gene56588	0,000399222	calreticulin-like	3	3,462415784	-0,153498105	0,266984527	-0,329140944
gene5671	0,015237646	ACT domain-containing protein ACR1-like	5	8,72689486	-1,550286401	-0,023638387	2,088903566
gene56752	0,013043448	glucan endo-1,3-beta-glucosidase, acidic-like	3	3,620110464	-0,293569028	-0,006194428	-5,021701296
gene56863	0,001026302	3-ketoacyl-CoA synthase 11-like	2	2,184123209	0,342836335	0,020035788	-0,348589899
gene56953	0,006643569	wall-associated receptor kinase 2-like	4	4,037688587	1,303830726	0,14247923	-0,903872031
gene56957	0,039230436	probable LRR receptor-like serine/threonine-protein kinase At3g47570	3	3,472855742	0,341555761	-0,205492761	-0,783263238
gene57118	0,007228733	calmodulin-binding protein 60 D-like isoform X1	2	2,023893619	0,227567898	0,195305451	-0,041482666
gene57446	0,028843011	histone H2B.5-like	5	6,677887108	0,131566119	-0,218580293	-0,377057992
gene58043	0,043029696	putative ABC transporter C family member 15 isoform X1	3	4,956869509	-0,667847998	-0,069192055	-3,990605686
gene5876	2,52164E-06	probable LRR receptor-like serine/threonine-protein kinase At3g47570	3	2,960181142	-0,162473412	0,117816569	-2,209774301
gene6236	0,010504944	3-hydroxy-3-methylglutaryl-coenzyme A reductase-like	2	2,93480717	1,43069914	0,591423754	-0,100510042
gene6574	0,005371129	transcription factor MYB44-like	2	1,275559811	-0,718076087	-2,232493719	0,018351337
gene6841	0,008192217	polyphenol oxidase, chloroplastic-like	1	-2,708648556	0,607450403	2,431540837	0,720519499
gene7204	0,003481303	uncharacterized protein LOC111401812	2	2,258897472	-1,346175354	-0,197794244	-1,05869644
gene7215	0,004997756	putative pentatricopeptide repeat-containing protein At2g02150	5	5,951790024	-0,32469708	-0,563900532	-0,24838281
gene7249	0,003990226	membrane steroid-binding protein 2-like	4	5,917072612	1,143803904	0,355321019	0,438531846
gene7266	0,018428484	ethylene-responsive transcription factor ERF061	4	4,506725568	1,479452395	-0,054670227	1,207695607
gene7856	0,000984879	protein UPSTREAM OF FLC-like	2	2,483107753	1,155504471	0,352559491	-0,020550125
gene7985	0,002321263	protein LYK5-like	2	2,395903739	0,758116733	0,33996228	0,515413167
gene8005	0,017946524	protein NUCLEAR FUSION DEFECTIVE 4-like	3	3,411532679	-0,683774145	-1,1280528	0,123960307
gene8032	0,004212156	laccase-3-like	1	-4,162847772	-4,191577432	1,722956678	1,828166297
gene8061	0,027153919	structural maintenance of chromosomes protein 5	4	5,532509832	0,292289993	1,501881871	0,235529547
gene8079	0,009896815	mitogen-activated protein kinase 3	4	3,991253422	1,299252424	0,464177168	-0,048674733
gene813	0,001059579	probable WRKY transcription factor 75	4	4,873582445	1,468587223	0,758477118	0,274912514
gene8172	0,002089599	cationic peroxidase 1-like	5	5,974295184	5,507501763	1,947478303	0,687096607
gene8386	0,04350998	uncharacterized protein LOC111388081	2	0,915496382	-1,503592687	-2,610211941	-0,829044678
gene8402	0,002401905	syntaxin-121-like	2	2,446312476	0,76902865	0,132599285	-0,134166208
gene8536	0,044358888	dihydroflavonol-4-reductase	1	-2,189755591	-0,481370847	-0,546827938	0,150626491
gene8650	0,034946807	zinc finger protein ZAT11-like	4	5,091615012	0,171101312	0,544151392	1,081393905
gene9087	0,004508272	beta-amyrin 28-oxidase-like	2	2,055281034	0,408801588	0,041389926	0,208190344
gene9484	0,030451606	serine carboxypeptidase-like 17 isoform X9	4	5,28210042	1,091698242	1,232307192	1,861244805
gene9576	0,033072984	adenine/guanine permease AZG1-like	2	2,700102542	0,948431148	0,260835871	0,338431527
gene9615	0,042181464	cellulose synthase A catalytic subunit 4 -like	1	-5,333054654	1,224637517	1,70660464	-1,481938293
gene9670	0,044304207	transmembrane protein 53-B-like	3	3,627820894	0,066824435	0,607480383	0,416225628
gene9776	0,021708417	probable protein ABIL5 isoform X1	1	-5,80809702	4,016422404	6,469451203	0,427430513
gene9939	0,046677791	probable inactive leucine-rich repeat receptor-like protein kinase At3g03770 isoform X1	3	3,932422391	-0,154985492	-0,524525474	0,195822536
gene9956	0,01531056	bark storage protein A	1	-5,313375099	-0,228701542	2,506090941	0,94771626

## Sheet: Table S20
Table S20. Differentially expressed genes along the response (time-course) to infection with Hymenoscyphus fraxineus from likelihood ratio test performed in the ash genotype FS36, tolerant to ADB.
GeneID	padj	Description	Cluster	LFC_7	LFC_14	LFC_21	LFC_28
gene10146	0,026587754	probable beta-1,4-xylosyltransferase IRX9	2	-0,326469548	0,088475169	-3,79003227	0,534294914
gene1044	0,01884643	beta-glucosidase-like isoform X2	6	7,72207253	4,40237318	1,355604568	-1,295254454
gene10590	0,005678125	ethylene receptor isoform X1	3	3,083393118	-0,877041832	0,932613117	-0,150596181
gene106	0,001224529	UPF0496 protein At1g20180	3	3,64614318	-1,218030745	1,516081078	-0,591463676
gene10644	0,003691723	cytochrome b5, seed isoform-like isoform X2	4	-1,330912844	2,402612774	1,557561916	1,013397889
gene10770	0,032610406	uncharacterized protein LOC111401576	2	1,334284932	-1,148865577	-3,752342799	2,313614907
gene11190	0,005986616	uncharacterized protein LOC113787721	1	-4,10308079	1,867876173	0,839945753	5,007913751
gene11201	0,044230306	probable prolyl 4-hydroxylase 9	1	-4,267006964	-0,396125504	-2,095784862	0,775348986
gene11235	0,028590685	premnaspirodiene oxygenase-like	4	3,366761303	2,141586997	1,964385249	-0,171163111
gene11245	0,00658211	---NA---	1	-4,223897219	0,63194548	-0,764186313	-0,07060478
gene11309	0,00018968	AUGMIN subunit 4	1	-2,632020457	-0,027768113	-0,143846123	0,255895855
gene11371	0,028026139	DNA-3-methyladenine glycosylase isoform X1	2	-0,762288574	0,929351429	-2,519214063	0,788571605
gene11437	0,015374541	1-aminocyclopropane-1-carboxylate oxidase 1-like	3	4,166917874	2,092900652	-0,259728317	0,556343286
gene11569	0,001224529	notchless protein homolog	3	2,021087516	-0,193625114	-0,019465399	-0,059164547
gene1158	0,00186467	cytochrome P450 CYP72A219-like	4	4,078152549	1,743811214	2,554066018	0,446666731
gene11655	0,031771424	myosin-11-like isoform X2	3	2,465746821	-0,432589436	0,209378255	0,584922143
gene11790	0,022036512	receptor-like serine/threonine-protein kinase SD1-8	3	3,22228138	-0,366363323	1,364762258	0,016488037
gene12025	0,019998549	ankyrin repeat and sterile alpha motif domain-containing protein 1B-like	1	-2,25522873	0,083728666	0,140445322	-0,869143787
gene12172	0,003898095	putative serine/threonine-protein kinase-like protein CCR3	5	5,783750721	1,691909023	1,000044306	-0,650845049
gene12253	0,019058659	cytochrome b561 and DOMON domain-containing protein At3g61750	2	-0,725495565	0,08518523	-5,912883493	-1,063218689
gene12274	0,024596498	protein BPS1, chloroplastic-like	1	-1,994290695	0,27073972	2,054750753	3,946440104
gene12747	0,000272561	polygalacturonase At1g48100-like isoform X1	5	6,004624121	0,158223843	-0,539354308	-0,174898371
gene1277	0,012529268	protein FAR1-RELATED SEQUENCE 12-like isoform X2	1	-4,647453056	0,950752913	-0,168602932	0,502746391
gene13397	0,029707788	protein DETOXIFICATION 24-like	3	2,475456062	-0,378094455	0,489908852	-0,202802038
gene13478	0,005193228	sucrose nonfermenting 4-like protein isoform X3	5	5,519334481	-0,414636068	0,414261691	0,586061047
gene13506	0,003024981	ribonuclease 3-like protein 3	6	3,963559882	4,014447172	0,992042214	0,958917113
gene13554	0,044853204	myb family transcription factor PHL11	1	-2,052973842	-0,423005441	-0,668843316	0,192882884
gene1383	0,016548906	B3 domain-containing protein Os06g0112300-like	1	-1,756700967	-0,395206674	-0,311154471	2,673277125
gene13924	0,025060682	secoisolariciresinol dehydrogenase-like	3	3,068523788	1,229045899	-3,682692317	-0,701446649
gene13927	0,049775525	secoisolariciresinol dehydrogenase-like	3	3,065093387	1,382811055	-2,03578033	0,377627349
gene14277	0,035091243	GDP-Man:Man(3)GlcNAc(2)-PP-Dol alpha-1,2-mannosyltransferase-like isoform X2	5	4,528312694	-0,182047988	1,051608532	-1,057866033
gene1469	0,032033703	pentatricopeptide repeat-containing protein At2g34400	1	-3,610096621	0,0637988	-0,267503496	0,361387563
gene14752	0,008014332	ras-related protein RABB1b	5	6,260515134	-0,628645312	-0,442866487	0,872309146
gene14802	0,044043724	heavy metal-associated isoprenylated plant protein 22-like	5	4,481051132	-0,368115198	-0,959600458	-0,880056967
gene14911	0,007059018	C2 and GRAM domain-containing protein At5g50170 isoform X1	3	3,495266711	-0,496405552	0,30162161	-0,159688084
gene15168	0,04671719	8-hydroxygeraniol dehydrogenase-like isoform X1	3	2,493171445	1,202519459	-1,277524282	0,389856361
gene15244	0,033267307	F-box/kelch-repeat protein At3g06240-like	4	-0,619492298	2,361854584	2,529505445	2,240643321
gene15360	0,00125948	temperature-induced lipocalin-1-like	1	-2,389936628	0,258402222	-0,848754019	1,052913461
gene15423	0,038839767	transmembrane 9 superfamily member 8-like isoform X1	5	4,555683606	-0,46495064	0,872535522	0,68902394
gene15431	0,027422582	uncharacterized protein LOC111367530	5	4,631961457	-0,021513527	-0,236942593	-0,866140898
gene15469	0,022036512	probable xyloglucan endotransglucosylase/hydrolase protein 23	5	5,688970832	0,725375913	-0,629503573	0,033827452
gene15608	0,007229699	DNA-directed RNA polymerase II subunit 1	3	3,489520494	-0,681871595	0,845971721	0,279838526
gene15683	0,041549938	inorganic phosphate transporter 2-1, chloroplastic-like	1	-1,147758511	-0,111874459	2,845498597	-0,401481795
gene15816	0,010260404	NAC domain-containing protein 2-like	3	2,916215368	-0,612795644	-0,381851675	0,947613464
gene1611	0,005522788	VIN3-like protein 2 isoform X2	3	2,879426947	2,019548066	-0,300872495	0,330325872
gene16157	0,048509045	uncharacterized protein LOC111402120 isoform X1	3	2,635488559	-0,362540468	-2,165703825	0,740416694
gene16544	7,2276E-06	uncharacterized protein LOC111402362 isoform X1	5	8,126036866	-0,370465749	0,287707677	0,281097561
gene16627	0,020535535	UDP-xylose transporter 1	2	-0,777930628	-0,33448041	-2,856040949	0,425803383
gene16717	0,000607582	pentatricopeptide repeat-containing protein At5g62370 isoform X1	3	2,989210743	-0,291630436	1,41961481	-1,15070975
gene16985	0,004263393	secoisolariciresinol dehydrogenase-like isoform X2	2	0,195518718	0,546375418	-7,39728867	0,98899292
gene17038	0,003409431	superoxide dismutase , chloroplastic-like	5	6,663844136	-0,947627194	-0,705208219	-0,651753414
gene17074	0,025120381	abscisic acid receptor PYL4-like	4	0,647793599	4,059594676	1,496655573	0,498349617
gene1711	0,033638175	ethylene-responsive transcription factor 1B-like	3	3,195241354	-0,83887229	-2,93941003	0,981402441
gene1728	2,25503E-05	C2 and GRAM domain-containing protein At1g03370-like	3	2,441589974	0,201158441	0,903765167	-0,314649593
gene17315	0,031713367	WAT1-related protein At4g08300-like	5	6,108526025	-0,263455026	1,04295995	-2,471713825
gene17354	0,019058659	tubby-like F-box protein 3 isoform X1	5	4,801826649	-0,519896358	1,806105404	0,815028697
gene17682	0,00227689	SecY-independent membrane transporter protein (mitochondrion)	1	-3,817244074	0,582914704	0,263752004	1,867774709
gene17715	0,007229699	uncharacterized protein LOC111411984 isoform X2	1	-2,139471679	-0,036920508	0,452616004	-1,382006868
gene17888	0,01277958	fasciclin-like arabinogalactan protein 11	2	0,10488544	-0,403424304	-2,598794655	0,128619214
gene17935	0,033509287	protein jagunal homolog 1-like isoform X1	3	4,137828674	-0,11087159	-2,987395339	-2,161117435
gene18064	0,012546923	desiccation-related protein PCC13-62	6	4,80040838	2,427292821	0,615381366	1,088460566
gene1808	0,001950065	protein EIN4-like	3	2,91394083	0,54625356	-0,26666026	0,759124341
gene18166	0,031353323	uncharacterized protein LOC111393636 isoform X1	3	2,437448471	-0,365244285	1,083895214	-0,30885141
gene18401	0,02541217	leucine-rich repeat extensin-like protein 3	2	-0,400850914	0,324708843	-2,710765872	-0,196433143
gene18455	0,000750595	probable envelope ADP,ATP carrier protein, chloroplastic	5	5,264628562	-0,432217945	-0,037052563	-0,099225295
gene18509	0.003132	glucuronoxylan 4-O-methyltransferase 1	2	-0,400029248	-0,37529454	-6,345226352	0,733024055
gene18729	0,040983923	protein SRG1-like	4	0,221926521	2,719046018	0,872728709	2,178159876
gene19004	0,0302825	aspartyl protease AED3-like	5	6,054346215	3,295376134	-2,815166229	2,161327877
gene19101	0,008275039	probable ethanolamine kinase isoform X1	3	2,056634539	0,85164959	0,273084874	0,025539982
gene19252	0,043090541	protein RICE SALT SENSITIVE 3-like	2	-0,814162409	-1,014765447	-2,362317151	1,765646295
gene19465	0,004254509	uncharacterized protein LOC111371543 isoform X1	4	2,891815463	0,765331733	0,800036204	-0,307710303
gene19687	0,005389918	polygalacturonase-like	3	4,137730756	1,103080954	-2,617718355	-1,863569546
gene20131	0,003273691	vacuolar cation/proton exchanger 3-like isoform X2	3	4,209516039	-0,382357465	0,308660458	0,072978953
gene20141	0,046770035	P-loop NTPase domain-containing protein LPA1 homolog 2-like	3	3,205175501	-1,574608412	-3,795844853	0,932665087
gene20260	0,004615851	probable beta-1,4-xylosyltransferase IRX9	2	-0,696364992	-0,188335713	-3,713334599	0,256573219
gene20262	0,007480164	fasciclin-like arabinogalactan protein 11	2	-0,482364208	0,870076917	-2,912432467	0,466584782
gene20285	0,026028534	uncharacterized protein LOC116119831	1	-2,821581911	0,679129492	-0,481371764	-0,130466292
gene20675	1,47652E-05	non-specific lipid-transfer protein D, cotyledon-specific isoform-like	2	0,202199261	-2,383938851	-5,361151244	2,326781067
gene20678	0,023860585	probable manganese-transporting ATPase PDR2 isoform X3	3	3,438717306	-0,777584055	1,171710201	0,164093811
gene20821	0,034177103	arginine-glutamic acid dipeptide repeats protein-like	5	5,759019307	-0,865404439	1,155612721	0,089552827
gene20864	0,038916691	putative methyltransferase DDB_G0268948	3	1,942437485	2,022250794	0,251398563	0,025517325
gene20922	0,041769255	probable prolyl 4-hydroxylase 9	2	0,666741993	-1,628400988	-3,905170495	0,682864685
gene21103	0,025119741	sugar transporter ERD6-like 16 isoform X2	3	4,916376886	-1,629726181	-3,403480767	1,687724684
gene21189	0,027422582	CASP-like protein 1	4	2,033969974	4,505686052	3,096432063	0,98195867
gene21335	0,031713367	transcription factor MYB108-like	3	2,603700498	-0,259392892	-0,587929263	0,621250957
gene2140	0,007002843	basic blue protein-like	2	-1,658364573	1,358157553	-3,858311993	4,01171611
gene21519	0,020356276	upstream activation factor subunit spp27-like isoform X1	2	0,522900891	0,307367832	-2,244646171	0,732066103
gene21592	0,046576886	2-methylene-furan-3-one reductase-like	3	2,853840846	-0,658050974	-1,23335171	0,266642274
gene21593	0,038916691	2-methylene-furan-3-one reductase-like	3	3,043100411	-1,279455661	-2,240647595	-0,597698971
gene21861	0,043641847	ethylene-responsive transcription factor 1B-like	5	4,435304796	0,084471582	-1,271513415	-1,690828105
gene21896	0,038494273	ethylene-responsive transcription factor TINY-like	1	-2,303567727	-1,282175556	-0,532069065	0,985317019
gene22175	0,045050428	putative disease resistance RPP13-like protein 1	3	3,54424814	-1,230188578	1,846907978	0,129542924
gene2223	0,03166392	protein trichome birefringence-like 33	2	-0,440077241	-0,081195372	-3,060783065	0,237412598
gene22536	0,006264019	probable xyloglucan endotransglucosylase/hydrolase protein 28	1	-3,473204242	0,353378778	-0,024103384	-0,270240505
gene22561	0,039792291	expansin-A15-like	4	1,352821014	3,925065307	-0,033924735	0,184105951
gene22675	0,024786423	protein JINGUBANG-like	3	2,69643804	0,077853101	-2,199152822	-0,242619816
gene22773	0,001285493	acetyl-CoA carboxylase beta subunit (chloroplast)	1	-4,755154099	0,956009525	0,720604839	0,267075825
gene22788	0,004448764	acetyl-CoA carboxylase beta subunit (chloroplast)	1	-4,90775176	0,895173014	0,162907166	0,563157478
gene228	0,003244738	maintenance of telomere capping protein 1	3	3,829993323	0,251516442	-2,662332255	0,312317933
gene22875	0,005678125	probable WRKY transcription factor 19	3	3,397721791	-0,9448974	0,127992718	-0,809740499
gene23219	0,001373962	heavy metal-associated isoprenylated plant protein 26-like isoform X1	2	-1,785925837	-3,182692011	-2,753629344	1,289635812
gene2331	0,029883054	non-specific lipid-transfer protein 3-like isoform X2	2	0,208886017	0,02101759	-5,531012165	3,168478128
gene2339	0,004195951	non-specific lipid-transfer protein 3-like isoform X2	2	0,391756753	-0,050506535	-6,80328425	3,535195543
gene23417	0,040385218	tyrosine/DOPA decarboxylase 1-like	3	2,055195529	0,390767224	-1,698828023	1,229100904
gene23543	0,017823875	alpha-L-fucosidase 1-like	2	1,311773362	-0,613239009	-2,094914662	0,586298594
gene23623	0,012424661	nuclear speckle RNA-binding protein B-like	5	5,062261899	-0,305251239	1,902935925	-0,471479799
gene23767	0,012778795	COBRA-like protein 4	2	0,549656506	-0,620659678	-4,31213888	0,198886357
gene23832	0,029883054	PHD finger protein Alfin1-like isoform X1	3	2,88725521	-0,062526854	0,078596186	0,31402549
gene23924	0,022512044	aquaporin NIP1-1-like isoform X1	3	4,304168976	1,470160771	0,007754876	-0,200625443
gene2393	0,001285493	protein RTF1 homolog	1	-3,866895313	0,082217061	0,192019753	-0,601023749
gene24	4,13103E-13	histone acetyltransferase type B catalytic subunit	5	5,974569927	-0,1360004	-0,077399477	0,198238773
gene24033	0,020385141	cytochrome P450 710A11-like	5	4,937983013	1,455994349	-0,861968642	-1,409188673
gene24261	0,047651757	ethylene-responsive transcription factor ERF014-like	5	5,074722603	-0,12310182	-1,422315258	0,09256541
gene24488	0,029276439	zinc finger CCCH domain-containing protein 44-like isoform X3	3	3,082804033	-2,731437255	-3,254125737	0,519895069
gene24587	0,018646193	feruloyl CoA ortho-hydroxylase 2-like	3	3,802877772	-0,09297616	-1,994838534	2,632211688
gene24591	0,030304935	splicing factor 1-like	5	6,38209997	-0,546435615	1,024088351	-0,600333648
gene24951	0,012529268	Hop-interacting protein THI031	3	2,459593226	1,060803351	-0,074081222	-0,315067933
gene24978	0,049651045	subtilisin-like protease SBT1.9	2	-0,24980442	-1,754303107	-5,354316659	2,453891325
gene25058	0,010392137	F-box/kelch-repeat protein At3g61590-like	3	2,773691325	-0,494554654	-0,855413251	1,690566527
gene25774	0,000156843	alpha-dioxygenase 1	6	10,31666612	4,589778579	0,32633231	-1,822181731
gene25895	0,000104684	protein KINESIN LIGHT CHAIN-RELATED 2-like	2	-0,365172368	-0,122312482	-3,876379905	1,031691478
gene2593	0,02797896	transmembrane protein 45A-like	5	6,953441482	1,263320661	0,46625473	0,027160448
gene25946	0,003847909	anther-specific proline-rich protein APG-like	3	2,747156391	0,190819553	-0,197372613	0,565463973
gene26003	0,025151157	cytochrome P450 CYP73A100-like	4	2,182500943	4,565414973	-2,564460692	5,031760534
gene26244	0,023611512	calcium uniporter protein 4, mitochondrial-like	5	4,725146726	2,238849739	-1,164749547	-1,302996445
gene26264	0,030702261	putative pentatricopeptide repeat-containing protein At1g19290 isoform X1	3	2,237988922	-1,061901861	1,499615417	0,083264906
gene26550	0,039195794	probable WRKY transcription factor 33	4	2,956153891	1,029658752	2,575064895	-1,081257753
gene26566	0,012671336	uncharacterized protein LOC111408831	5	5,400259425	0,022830137	-1,675625771	1,4306846
gene26680	0,006476702	ethylene-responsive transcription factor TINY-like	3	4,499091719	0,62271408	-4,395937308	-1,008784917
gene26729	0,022036512	transcription factor bHLH162-like	1	-2,069051127	-0,139750714	-0,544208964	-0,401715543
gene26788	0,024596498	serine carboxypeptidase 24-like	1	-3,273100221	0,451877485	-1,083819697	0,23462712
gene26841	0,035091243	geranylgeranyl pyrophosphate synthase, chloroplastic-like	4	-0,046799233	3,057137387	1,347553388	1,080143073
gene26990	0,001285493	secoisolariciresinol dehydrogenase-like	5	5,595103798	0,73750961	-0,655599029	-0,771703991
gene27111	0,022155882	tyrosine/DOPA decarboxylase 1-like	3	3,960753235	-0,650247559	-3,343026766	1,960204582
gene27156	0,001630504	CBL-interacting serine/threonine-protein kinase 23-like	3	2,796527823	0,209490448	-0,417844105	0,266387103
gene27322	0,042951925	zinc transporter 2	5	7,541288729	0,8207187	-2,074836981	0,199736867
gene27485	0,022711366	purine permease 3-like	1	-2,432308488	-0,66017875	0,397360299	0,545099474
gene27488	0,015300789	putative late blight resistance protein homolog R1A-10	5	6,150095714	0,264372261	-0,850190944	-0,841666197
gene27492	0,005522788	cytochrome P450 710A11-like	3	4,391023459	1,442950782	0,141782368	0,659130359
gene27539	0,007060781	ferric reduction oxidase 8, mitochondrial isoform X2	1	-2,259265218	0,142780008	-1,149473297	0,891815372
gene27764	0,022462997	S-adenosyl-L-methionine-dependent tRNA 4-demethylwyosine synthase	2	-0,563109309	1,262342458	-2,441450384	0,185624349
gene27822	0,038529351	berberine bridge enzyme-like 18	5	5,433745524	1,024728361	-2,300915514	0,683693841
gene27823	0,00126074	berberine bridge enzyme-like 18	6	10,60422599	2,802632655	-0,447152506	1,211240536
gene27824	0,002532141	berberine bridge enzyme-like 18	6	8,234698167	2,787512005	0,417062026	0,628978172
gene27828	0,013072024	berberine bridge enzyme-like 18	6	10,65180012	4,043819953	0,168454825	0,426416472
gene27923	0,022036512	disease resistance response protein 206-like	3	3,529086234	1,860917794	-0,532899677	0,769496199
gene28034	9,51433E-05	sodium/hydrogen exchanger 2-like	1	-3,320351274	0,036949228	1,34916089	-1,508339025
gene28119	0,002554209	berberine bridge enzyme-like 18	6	9,578553992	4,228884144	2,575823279	0,507745223
gene28143	0,024903213	BTB/POZ domain-containing protein At1g63850	2	-0,532862218	-0,121551295	-2,121140354	1,289147145
gene28183	0,007578598	berberine bridge enzyme-like 18	6	7,493906812	4,628833457	1,037403942	-1,52421244
gene28205	0,009468864	uncharacterized protein At2g33490-like	3	2,639230661	-0,552195191	-0,315392547	-0,530006869
gene28328	0,031954756	cysteine-rich receptor-like protein kinase 2 isoform X1	5	5,032115221	0,198559448	1,195898107	0,673629365
gene28491	0,037851271	lysine histidine transporter-like 7	5	6,334629641	0,806938661	-2,109073184	0,81782987
gene28517	0,015165653	NAP1-related protein 2-like	1	-2,668150386	0,443781309	-0,426800278	0,24967729
gene28520	0,0036216	chaperone protein dnaJ 20, chloroplastic-like	6	4,953207927	3,36864848	0,030725342	0,80006768
gene28583	0,032455156	UDP-glycosyltransferase 74E2-like	4	0,398462253	2,015631251	1,431846104	-0,662892374
gene28735	0,010775211	protein ELC-like	1	-1,112781352	0,43561143	-0,732441901	2,350068732
gene29175	0,04325274	protein YLS3	3	2,722174055	0,730051877	-0,149617719	0,150492765
gene29179	0,01708113	U-box domain-containing protein 9-like isoform X1	3	2,266771768	-0,042311469	-0,777840838	0,355395148
gene29183	0,028858335	protein YLS3	3	3,17271856	0,592782367	-0,116609936	0,076759037
gene29314	0,003837849	transcription factor bHLH112-like isoform X1	2	0,718946897	-1,401885247	-1,574427823	2,342704964
gene29513	0,001345131	probable acyl-activating enzyme 1, peroxisomal	5	7,452287166	0,220121426	-0,44540938	-0,278099576
gene29586	0,037688202	DDB1- and CUL4-associated factor homolog 1	5	4,699983113	-0,510679749	0,733514579	-0,602895873
gene29623	0,025600391	transmembrane 9 superfamily member 1-like	5	5,097475625	-0,742343516	0,388706206	-0,184950437
gene29644	0,040098834	pleiotropic drug resistance protein 1-like isoform X2	3	3,327319693	-0,434275682	0,042038622	1,432644068
gene29691	0,040610877	transcription factor MYB46-like	2	-0,699076489	-1,062553441	-4,171385701	0,585078708
gene29716	0,044853204	zeatin O-glucosyltransferase-like isoform X1	4	2,582268609	1,429665945	1,407623625	0,15209429
gene29734	0,004355345	putative pentatricopeptide repeat-containing protein At5g52630	3	3,666168412	-0,506094266	0,370938626	0,431143963
gene29737	0,002684978	leucine-rich repeat extensin-like protein 4	2	-0,306103078	-2,304685963	-3,151019219	1,386791448
gene29764	0,006264019	tyrosine aminotransferase-like	3	2,301813441	0,247448578	0,702854904	0,171591799
gene29812	0,030657455	probable calcium-binding protein CML36	4	-0,107929561	2,233126905	1,952896694	0,430351244
gene299	0,02797896	7-deoxyloganetin glucosyltransferase-like	4	2,934959941	2,305147957	1,444507961	-0,716039344
gene2997	0,014144503	NAC domain-containing protein 43-like	2	-1,287833124	-0,622924633	-2,355600262	1,429615943
gene30032	0,018381577	elicitor-responsive protein 1-like	6	9,178413994	3,298721768	2,58651307	1,044918027
gene3005	0,018457354	protein EXORDIUM-like 2	2	-0,023117929	-1,248119391	-2,49793504	1,232707989
gene30535	0,026339187	nuclear transport factor 2B	5	4,228455699	0,026817682	-0,352812914	-0,000197306
gene30556	0,021293194	cytochrome P450 CYP72A219-like	4	3,199301382	0,430893497	1,088917277	-0,249438133
gene30662	0,000441436	probable ethanolamine kinase isoform X1	4	3,584483016	0,879216327	1,036608011	-0,614857648
gene3071	0,016548906	putative glucose-6-phosphate 1-epimerase	1	-5,076948356	0,423767126	-0,170370959	0,55438502
gene30734	0,025151157	bifunctional protein FolD 1, mitochondrial-like	2	1,403820288	-1,830308963	1,441091258	2,898225618
gene30812	0,001585584	F-box protein PP2-B15-like	6	7,770269383	2,480199219	-1,007791858	-1,775391851
gene30870	0,010086683	laccase-22-like	2	-0,172639906	-0,677981724	-3,866702948	0,349083037
gene31151	0,000118432	aspartic proteinase nepenthesin-1	2	-0,294732167	0,240287742	-3,864366998	0,607750824
gene31215	0,000327619	protein IRX15-LIKE-like	2	-0,65674218	-0,322618686	-4,433857102	0,497872557
gene31332	0,000118432	WRKY transcription factor 6-like	5	6,082682846	-0,297131536	0,432002119	0,100774794
gene31394	0,000441436	BTB/POZ and TAZ domain-containing protein 4-like	3	4,325046544	1,557297719	-3,0851279	-1,511100949
gene31437	0,022036512	monooxygenase 2-like isoform X2	4	0,487089271	3,74413124	5,899812946	0,578401737
gene31526	0,011006898	probable inositol transporter 2	3	2,792013613	0,65302402	0,51718254	0,414637319
gene31574	0,043641847	putative UDP-rhamnose:rhamnosyltransferase 1	3	3,119928164	1,899108263	-0,239269437	-1,466489407
gene31579	0,012166402	nicotinamidase 1-like	1	-2,674707865	0,376994389	0,065712606	-0,317379236
gene31604	0,001285493	uncharacterized protein LOC111393461	2	-0,428320083	-0,149008426	-4,161751862	0,364817022
gene31854	0,02617354	protein SODIUM POTASSIUM ROOT DEFECTIVE 1-like	3	3,009868157	-0,513279832	-0,707424129	0,605641847
gene31895	0,038112126	AAA ATPase forming ring-shaped complexes-like	3	2,873467881	-1,025407818	0,301303946	0,025475269
gene31929	0,014246109	IQ domain-containing protein IQM2-like	5	4,893699251	-0,181890296	-0,524106242	-0,704132597
gene31952	0,015165653	thylakoidal processing peptidase 1, chloroplastic-like	3	3,226771429	-0,920287167	0,902060165	0,602522739
gene32086	0,006032851	TPR transcription factor	3	3,434344544	0,160371685	0,085274092	-0,542837581
gene32232	0,003168297	uncharacterized protein LOC111397106	2	-0,779023329	0,395271016	-2,801503727	2,360929225
gene3234	0,007655447	COBRA-like protein 4	2	-0,000464447	0,103248395	-4,702568343	-0,162741636
gene32644	0,046943483	tyrosine/DOPA decarboxylase 1-like	3	2,277614147	0,050477842	-1,936647222	1,269964872
gene32699	0,006476702	uncharacterized protein LOC111387240	2	1,488493214	-1,511252332	-4,872645093	1,675170943
gene32783	0,026028534	berberine bridge enzyme-like 18	6	10,15426683	7,443893566	1,244190997	-1,166819975
gene32812	0,000519053	cannabidiolic acid synthase-like	6	6,511165949	4,26464264	2,320575901	-0,394867839
gene32815	0,000118432	berberine bridge enzyme-like 18	6	6,857691605	5,177924137	1,798408541	0,694129509
gene32817	0,010775211	berberine bridge enzyme-like 18	6	7,695413907	4,513158163	0,357841461	0,041592431
gene32910	0,038837789	zinc finger protein 1-like	2	0,849930669	-0,27064664	-2,099132215	0,003093512
gene33038	0,002505966	NDR1/HIN1-like protein 1	2	0,038973881	-0,271303598	-3,526955581	0,59973131
gene33148	0,005031077	probable protein phosphatase 2C 25	5	3,224119336	0,946931831	-1,242370849	-1,392856107
gene33175	0,04272276	late embryogenesis abundant protein At1g64065-like	1	-2,259636128	0,766159968	-0,159692325	-0,690382943
gene33379	0,014853684	homeobox-leucine zipper protein ATHB-15-like isoform X1	4	2,444039456	1,172884914	1,029066836	0,67833747
gene33418	0,000441217	NDR1/HIN1-like protein 13	2	-0,932168569	0,051433281	-4,461818427	0,415450137
gene33573	0,017636483	casparian strip membrane protein 1-like	6	9,571560956	4,028266485	NA	-0,436441755
gene33825	0,026028534	desiccation-related protein PCC13-62	5	5,466453161	0,32630354	-1,143806006	-1,8584003
gene33952	0,006858596	expansin-B3-like	2	0,282717908	-1,410119404	-2,684335431	1,729764139
gene33975	0,000599047	2-hydroxyacyl-CoA lyase	3	2,923599057	-0,234766008	0,198378657	0,143341312
gene33996	0,045766054	ABC transporter G family member 29-like isoform X1	4	1,664724694	1,095811158	2,371567164	0,153096508
gene34060	0,022036512	inorganic pyrophosphatase 1-like isoform X2	5	5,592047072	-0,293076478	-2,164190219	0,702187782
gene34300	0,002996693	protein IRX15-LIKE-like	2	-0,618374597	-0,34684608	-4,152074893	0,250645473
gene34403	0,030304935	polygalacturonase QRT3	5	7,092607214	-0,326043863	0,080441715	0,092016249
gene34464	0,018632512	protein REVEILLE 7-like isoform X2	1	-2,101342416	0,158457601	-0,142185847	-0,36902425
gene34518	0,002417954	ACD11 homolog protein-like	1	-4,815174364	1,759809397	-0,168969116	-0,226750495
gene34705	0,02444056	photosystem II Q(b) protein (D1) (chloroplast)	1	-4,360267655	0,023751231	1,117437427	1,195905673
gene34803	0,02269531	GTP cyclohydrolase 1-like	5	6,155202053	0,457496851	-0,18800922	-0,173196869
gene3487	0,038529351	NAC transcription factor 29-like	4	1,907096593	3,159511787	4,502671591	-3,674681413
gene34976	0,003090753	galactinol--sucrose galactosyltransferase-like	3	2,022797821	-2,485361017	-3,031052301	1,100302424
gene35125	0,014380843	predicted protein	1	-5,913865382	0,301784263	-0,526418483	-0,113962613
gene35196	0,018513475	germin-like protein subfamily 3 member 2	2	-0,826487946	-1,564776547	-2,65209768	1,925457664
gene35303	0,019419267	blue copper protein-like	4	3,426906853	1,459266077	3,85997599	0,083930194
gene35507	0,041989296	protein FAF-like, chloroplastic	3	2,048087067	-2,524028585	-2,122355728	1,528546673
gene35589	0,006264019	uncharacterized protein LOC111388263	5	6,681453563	-0,008015364	0,282801576	0,188115099
gene35622	0,043608228	ELMO domain-containing protein C-like isoform X1	3	2,14858032	-0,179957655	-0,494804822	-0,286253107
gene35732	0,023246828	uncharacterized protein At5g01610-like	3	2,597901924	0,496421195	-1,298491401	0,70698252
gene35763	0,048644688	EG45-like domain containing protein	1	-2,041132157	-0,423563312	-0,929010798	2,311707751
gene35833	0,041804115	ATP synthase CF1 beta subunit (chloroplast)	1	-6,134231281	0,850981083	-0,292630979	-0,095756036
gene35912	0,002285692	basic endochitinase-like	5	5,087917098	-0,280426098	0,103499559	-0,569207388
gene3603	0,026162884	ethylene-responsive transcription factor ABR1-like	3	2,988788084	0,354355691	-0,634316176	0,606037489
gene36030	0,041425623	F-box/kelch-repeat protein At1g23390-like	4	4,123748366	4,409132547	4,379925503	-0,285563512
gene3605	0,044602042	uncharacterized protein LOC111397720	2	-0,378511395	-0,884324698	-2,764062417	1,670184061
gene36152	0,044996949	probable WRKY transcription factor 23	4	1,633473397	3,355443276	2,479232949	0,864561483
gene36213	0,03388776	protein IQ-DOMAIN 1	2	-0,651719966	0,300566959	-2,675511889	0,185712042
gene36355	0,030763673	dormancy-associated protein 1-like	1	-2,389428491	0,370915775	0,06855252	-1,337859177
gene36701	0,027251322	double-stranded RNA-binding protein 2-like isoform X1	3	3,637350484	-0,663719212	0,914686146	-0,653714581
gene36863	0,002256156	CRIB domain-containing protein RIC4-like	2	-0,798524786	-0,338986594	-2,445725243	0,626132034
gene37376	0,034861901	anthocyanidin 3-O-glucoside 2'''-O-xylosyltransferase-like	3	2,638533797	1,424435655	-0,736165968	2,143583554
gene37708	0,001765956	probable beta-1,4-xylosyltransferase IRX9H	5	5,886798466	0,644433474	0,731756605	-0,404176012
gene37997	0,040973774	K(+) efflux antiporter 2, chloroplastic isoform X2	3	3,407294888	-0,247783196	1,221681261	-0,457480187
gene3801	0,043461245	NAD(P)H-quinone oxidoreductase subunit U, chloroplastic isoform X3	1	-3,364470803	0,468566704	-0,197666636	-0,873921033
gene3807	0,013124584	desiccation-related protein PCC13-62	6	5,783830329	3,78727993	0,433841205	-3,453877765
gene38537	0,01325345	germin-like protein subfamily 1 member 1	2	-0,303526597	-0,097173218	-5,439912736	2,135183423
gene38604	0,002896144	UPF0505 protein isoform X2	3	2,500883661	-1,244359713	1,209688879	-0,437064158
gene38607	0,018452131	tyrosine decarboxylase 1-like isoform X2	3	2,290832242	-0,262339677	0,43315182	0,18759342
gene38751	0,019491023	soluble inorganic pyrophosphatase 4 isoform X1	3	2,474374485	0,596503803	0,520980488	0,181822425
gene38800	0,03388776	early nodulin-93-like	4	2,313763405	8,382446354	-1,635532135	5,15690673
gene38907	0,004141944	chlorophyllase-1-like	6	5,550096313	3,198696274	-0,384689693	-0,262253396
gene38945	0,02344511	protein TIC 22-like, chloroplastic	3	3,084394175	0,559306224	0,253876486	0,293484162
gene39020	0,002427902	PREDICTED: uncharacterized protein LOC105950195	3	2,207651338	-0,128259599	0,714611835	0,017129437
gene39036	0,008504261	TIMELESS-interacting protein-like isoform X1	5	6,870825688	-0,058865195	-0,130101296	0,456552905
gene39094	0,038416145	galactinol synthase 1-like	3	1,969068931	-2,235417404	-1,514639711	0,635089827
gene39118	0,015165653	dnaJ homolog subfamily B member 13-like	3	2,530319578	0,569005892	-0,377476617	0,13385411
gene39312	0,008526289	glutamate racemase	3	5,707239667	-1,989224917	-5,234062684	2,441035968
gene39317	0,001127457	kunitz trypsin inhibitor 2-like	6	5,092180034	3,795316975	0,55205195	0,45015113
gene39449	0,001690697	E3 ubiquitin-protein ligase RHA2A-like	5	5,018598055	0,482758173	-0,609886096	-1,259222012
gene3963	0,000100948	homeobox protein knotted-1-like 1	2	0,690993721	-0,048482393	-4,850064517	-2,819035135
gene39677	0,040385218	VAN3-binding protein-like	1	-2,248502482	-0,600710981	-1,477643392	0,421865344
gene39815	0,002457004	transcription initiation factor TFIID subunit 9-like isoform X4	5	7,283533604	0,005735438	-0,369914244	0,035176923
gene39829	0,005600293	transcription initiation factor TFIID subunit 9-like isoform X4	5	6,215120013	-0,042017992	-0,064862566	-0,081018457
gene39930	0,002402731	LRR receptor-like serine/threonine-protein kinase EFR	5	7,695352199	-0,683748906	-0,026068121	-0,303672922
gene39997	0,008977644	ABC transporter G family member 21-like	3	3,642207769	0,61004271	-0,90132576	0,87172759
gene40048	0,043526803	uncharacterized protein LOC111398954	2	-0,798186877	-2,342633465	-2,015414658	2,03301312
gene40107	0,025443043	---NA---	3	2,688325875	-1,688071816	2,204020845	-2,264887638
gene40182	0,016883808	heavy metal-associated isoprenylated plant protein 6-like	2	-1,049033814	-1,114809097	-2,207105767	0,730062539
gene40239	0,04308099	cytochrome P450 76A1-like	1	-3,107385258	0,067168478	-0,226862356	-1,771667726
gene40404	0,005250081	DNA-3-methyladenine glycosylase-like	2	-0,346725749	0,378956158	-3,769123393	0,277928435
gene40480	0,000599047	nudix hydrolase 25	1	-1,895168495	-0,261477297	-0,2791234	2,281675495
gene40569	0,042729101	protein PLANT CADMIUM RESISTANCE 2-like	4	3,965218366	2,709302156	1,275911209	0,706896246
gene40585	0,002894487	thionin-like protein 2	2	2,078379562	0,108394105	-3,93558544	2,853742186
gene40769	0,016448115	NtPRp27-like protein precursor	4	2,869137237	6,218174545	-2,21524951	-0,2555254
gene41027	0,026587754	putative phospholipid-transporting ATPase 9	4	2,585970455	1,256569474	2,02857275	-0,546425939
gene41115	0,014941581	protein GL2-INTERACTING REPRESSOR 1	1	-2,067773262	0,955206745	0,874190283	-0,017154999
gene41158	0,00658211	beta-glucuronosyltransferase GlcAT14C isoform X1	3	2,70949192	-0,507949668	0,41925348	0,420231347
gene41388	0,038387635	serine carboxypeptidase-like 40 isoform X1	1	-2,936741869	-0,153478001	0,335938999	-0,2747322
gene41412	0,037688202	shewanella-like protein phosphatase 2	1	-3,086702675	0,931049845	-0,832997019	-0,048126361
gene41470	0,038416145	UDP-glycosyltransferase 85A8-like	1	-2,079621949	1,088898028	0,113035201	-0,413706896
gene41534	0,043883236	caffeic acid 3-O-methyltransferase-like	4	-0,172321674	2,010623071	1,476660922	0,665283564
gene41578	0,001937664	---NA---	1	-2,398383948	0,575270274	0,609100938	-0,870930777
gene41904	0,031713367	probable zinc metallopeptidase EGY3, chloroplastic	1	-2,452944054	-0,459431935	0,352083974	-1,1189817
gene42238	0,041135411	protein DETOXIFICATION 40-like	3	2,298363198	-0,348075081	-0,649743678	0,421400948
gene42500	0,007279382	protein ZINC INDUCED FACILITATOR-LIKE 1-like isoform X2	4	2,934149859	1,925182092	1,887346786	-0,619028705
gene4251	0,043641847	3-ketoacyl-CoA synthase 19	1	-3,253603912	0,063025594	-0,431429768	-0,277575435
gene42604	0,033642615	proton pump-interactor 1-like	4	3,723093845	1,894838465	1,620754183	0,451374432
gene42668	0,000914032	chlorophyll a-b binding protein 8, chloroplastic	1	-3,00878751	0,439732601	-0,292170593	-1,238076604
gene42786	0,035091243	trihelix transcription factor ASR3-like	5	5,25669339	0,722996633	-1,042293011	-0,753386029
gene43314	0,023296395	(E,E)-geranyllinalool synthase-like	4	0,032638045	4,768930135	1,228546338	2,165501949
gene43318	0,001228508	aureusidin synthase-like	4	1,332396171	3,635820294	2,649218594	1,374124984
gene43347	0,016099608	homeobox-leucine zipper protein ATHB-52-like	1	-4,457367454	1,099124667	-0,257614648	0,65780086
gene43349	0,041027949	MLO-like protein 2	4	3,012017789	1,27593591	1,847101178	0,129921053
gene43367	0,002684978	glutamate receptor 2.7-like isoform X1	4	3,680788782	1,778304794	1,526138549	0,598374495
gene43585	0,001547398	ethylene-responsive transcription factor ERF025	5	5,447766378	1,714272213	-2,483366476	-0,302718587
gene43613	0,002513685	histone H2A	1	-2,379345564	0,780264217	-0,17574154	-0,922608207
gene43683	0,025649965	membrane steroid-binding protein 2-like	6	5,315407647	2,53116315	1,853924926	0,602497114
gene44	0,04272276	RNA-binding protein 24-B-like isoform X1	3	2,196631578	-0,284201361	-0,718725332	-0,409149169
gene44007	0,006032851	xyloglucan endotransglucosylase/hydrolase protein 22-like	2	1,572358967	-1,342526804	-3,125869841	3,069398962
gene44049	0,040385218	probable galactinol--sucrose galactosyltransferase 1	3	4,36782007	1,624266681	-0,313560704	0,803469039
gene44121	0,019058659	5'-nucleotidase domain-containing protein DDB_G0275467	3	2,09560372	0,116847437	0,393808679	0,044488834
gene44282	0,000899494	kunitz trypsin inhibitor 2-like isoform X1	6	6,302497654	2,300910659	0,853744333	0,92157728
gene44303	0,000218888	fasciclin-like arabinogalactan protein 11	2	0,100237761	-0,873633595	-5,526063902	0,037559628
gene44368	0,000883895	premnaspirodiene oxygenase-like	3	2,316544246	0,182947772	-0,615008047	0,107060427
gene44416	0,006756334	tubulin alpha chain-like	2	-0,155665748	-0,243945225	-2,550813499	-0,053346143
gene44494	0,008526289	diphosphomevalonate decarboxylase MVD2, peroxisomal-like isoform X1	3	2,154918745	1,089280054	0,812371304	0,088904776
gene44606	0,002057866	cysteine proteinase 3-like	5	6,217167246	-0,877582263	-1,952657595	0,156050346
gene44659	0,04671719	RNA-binding protein 24-B-like isoform X1	5	5,266028365	0,207617208	-0,165182531	0,368560098
gene4477	0,000804453	geranylgeranyl pyrophosphate synthase, chloroplastic-like	1	-2,039420021	1,05228074	-0,52462494	-1,98587954
gene44924	0,01521809	diacylglycerol O-acyltransferase 1-like isoform X2	3	3,551216065	0,502921289	-0,501086879	0,091037739
gene4504	0,022082654	ATP synthase delta chain, chloroplastic	1	-5,826171284	0,91735785	-1,732595551	-0,546696279
gene45040	0,026339187	UPF0496 protein At1g20180	6	7,754149866	1,539032537	-0,542756468	-0,738072456
gene45142	0,005522788	probable polygalacturonase	2	0,30514915	0,08760236	-2,697277097	0,491070157
gene45156	0,000165657	IQ domain-containing protein IQM1-like	5	4,174319811	1,023395926	-1,463534611	-0,998126363
gene45181	0,038837789	phospho-2-dehydro-3-deoxyheptonate aldolase 2, chloroplastic-like	3	3,006934245	-0,364848101	-1,343783406	1,263391405
gene45270	0,015165653	aquaporin TIP2-1-like	2	2,020541078	0,179079289	-4,890974632	1,039577128
gene45347	0,02714988	uncharacterized protein At1g51745-like	5	4,961329318	-1,652321473	1,128557833	1,087898855
gene45524	0,017879057	basic blue protein-like	4	1,372602298	5,543781436	1,852562633	2,590327742
gene45697	0,013820921	PREDICTED: uncharacterized protein LOC104604312	3	3,544825551	-0,163253225	0,253018293	-0,174085134
gene45742	0,003024981	WAT1-related protein At1g43650-like	4	1,711726074	2,514378391	1,527610489	-0,811052999
gene45788	0,02797896	2-oxoglutarate-dependent dioxygenase DAO isoform X2	5	5,374398199	0,442913531	-0,756089201	0,894799929
gene46002	0,034189811	14 kDa proline-rich protein DC2.15-like	2	0,201097182	-1,086400166	-2,017265464	1,459018861
gene46032	0,018646193	chaperone protein dnaJ 20, chloroplastic-like	5	4,045105163	0,295374941	-1,48014688	-0,779892073
gene46179	0,020394466	inactive TPR repeat-containing thioredoxin TTL3-like	3	3,62015742	0,374865976	-1,806388301	0,092749941
gene46408	0,024658692	protein NUCLEAR FUSION DEFECTIVE 4-like	4	2,383380038	2,998749173	2,447073902	0,362494605
gene46478	0,048331656	E3 ubiquitin-protein ligase SGR9, amyloplastic	1	-3,038916435	0,366135904	-0,656016898	-1,266165158
gene46489	0,041569223	E3 ubiquitin-protein ligase SGR9, amyloplastic	1	-3,111541301	0,361462364	-0,609544614	-1,175606332
gene46553	0,021798966	probable L-ascorbate peroxidase 6, chloroplastic/mitochondrial	3	4,0817603	-0,302688981	0,269547335	-0,045357938
gene46600	0,013861461	cellulose synthase A catalytic subunit 8	2	0,564990926	-0,171056742	-2,822736818	-0,173023407
gene46629	4,8232E-05	probable WRKY transcription factor 65 isoform X1	6	7,929171499	3,180425879	0,053974288	0,751249222
gene46716	0,010182317	protein DMP2-like	2	0,52489338	-0,566343336	-2,281497709	2,486620132
gene46759	0,031625811	syntaxin-71	1	-2,671729191	0,532770761	-0,003742366	-1,008262268
gene46773	0,012109875	cation/calcium exchanger 5	5	5,62129984	0,656324287	0,029977964	-1,834572834
gene46883	0,014380843	non-specific lipid-transfer protein 3-like isoform X2	2	1,13140111	-1,578981419	-6,94423841	4,81468593
gene46900	0,039169301	7-deoxyloganetic acid glucosyltransferase-like	3	2,989562836	-0,960950869	-1,441202609	0,422760353
gene4695	0,038837789	probable pectin methylesterase CGR3	3	2,504691006	0,163427867	-0,5422427	-0,704506436
gene47077	0,008807614	alpha carbonic anhydrase 7-like	5	5,586648276	0,773391238	-0,350423194	-2,432009296
gene47080	0,010065441	alpha carbonic anhydrase 7-like	5	3,962760525	-0,100029014	-0,977897014	-1,476220089
gene47130	0,012546923	chlorophyll a-b binding protein 21, chloroplastic-like	1	-2,393003015	1,019534587	0,154176289	-1,380594855
gene47144	0,040610877	early nodulin-93-like	4	8,55798213	5,500822115	-4,55975702	5,505625222
gene47163	0,042618756	UBP1-associated protein 2C-like isoform X1	1	-3,439138282	2,799182755	2,579110967	0,997590822
gene47204	0,00404681	probable WRKY transcription factor 71	4	0,828559806	2,293488361	1,727860374	0,90409944
gene4754	0,016548906	WAT1-related protein At3g28050-like	3	2,337003369	-0,272573304	-0,294994437	-0,182154012
gene47543	0,011791529	phospho-2-dehydro-3-deoxyheptonate aldolase 2, chloroplastic-like	3	2,141713971	-0,385250713	0,764806047	-0,603216904
gene47546	0,008576981	bifunctional riboflavin biosynthesis protein RIBA 1, chloroplastic-like	4	3,25140024	1,119331171	1,178514611	0,282013601
gene47612	0,034525891	probable galactinol--sucrose galactosyltransferase 5	4	3,224329328	0,691690301	1,280410763	0,630699822
gene47733	0,043812243	lysosomal Pro-X carboxypeptidase	1	-3,299195776	-1,039546786	1,875889867	-2,008905645
gene47903	0,000174663	S-linalool synthase-like	4	0,079273446	5,789065633	5,666014927	-1,243471125
gene47988	0,020075463	MLO-like protein 6	3	2,6462838	0,473608994	1,665346675	-0,225625486
gene4801	0,001630504	probable beta-D-xylosidase 5 isoform X2	5	9,940996146	1,220251287	1,436564863	0,589715975
gene48028	0,000100948	abscisic acid 8'-hydroxylase 2-like isoform X1	1	-0,311550238	-0,241443726	1,909028223	-2,434530833
gene48168	0,018965502	serine/threonine-protein kinase EDR1-like isoform X3	5	5,40391075	-0,950766808	0,284857121	-0,521219285
gene48248	0,00658211	epsin-3-like isoform X2	6	7,608457118	3,84861146	1,327473438	-0,111382009
gene484	0,000636817	cytochrome c oxidase subunit 2-1 (mitochondrion)	1	-6,091659924	0,89724164	0,2468509	0,586653176
gene48470	0,012315353	mitogen-activated protein kinase kinase kinase 3-like	4	2,265132342	1,437180881	1,637642845	-0,34151757
gene48520	0,000615482	fasciclin-like arabinogalactan protein 12	2	0,317286121	-0,843704622	-5,107837857	0,100530245
gene48533	0,040712027	NAC domain-containing protein 2-like	6	8,236303939	2,829828419	0,062903026	-0,680594477
gene48550	0,005193228	fasciclin-like arabinogalactan protein 12	2	0,353049429	-0,75504642	-3,988242356	0,169954614
gene48696	0,010260404	serine carboxypeptidase-like	1	-2,070326946	0,239708045	-0,471950012	-0,892837193
gene48848	0,010961943	transcription factor CYCLOIDEA-like	1	-3,528777736	-2,484435004	1,604165209	0,408343099
gene4891	0,024903213	zinc finger protein CONSTANS-LIKE 2-like	1	-2,597859151	0,253203137	0,599727763	-0,291842815
gene49	0,009118435	inorganic phosphate transporter 1-4-like	3	3,740244545	-0,654260652	-1,975416385	1,066831033
gene49088	0,015816416	leucine-rich repeat receptor-like protein kinase PEPR1	1	-3,216517834	-0,180114032	-0,241477711	-0,097961916
gene49106	0,035976098	LIM domain-containing protein WLIM2b-like	2	0,937507942	0,349138353	-2,215485997	0,822244562
gene49211	0,04325274	branched-chain-amino-acid aminotransferase-like protein 1 isoform X1	2	1,099598341	-1,093164582	-2,107167639	1,655237562
gene49223	0,017636483	AP-1 complex subunit sigma-2-like	3	3,640835188	-0,375239606	0,957973354	0,058984234
gene49244	0,004615851	protein ROOT PRIMORDIUM DEFECTIVE 1	1	-4,324412702	0,499799091	-0,292057814	0,11127535
gene49252	0,019243941	uncharacterized protein LOC111385870	4	1,545686212	2,492567673	2,727454179	-0,021612418
gene49499	0,02797896	transmembrane protein 45B-like	2	-0,138963792	-0,24725909	-4,284098586	2,097586027
gene49592	0,002431018	perakine reductase-like	4	3,07222759	3,009951772	1,897766901	0,352981695
gene49662	0,005522788	glutamate receptor 2.7-like	5	9,093104898	-1,599143617	2,428230209	-0,342761695
gene49740	0,045776798	berberine bridge enzyme-like 22	6	6,462010384	3,605142611	2,562692275	-0,06156247
gene49741	0,000182954	berberine bridge enzyme-like 8	6	6,558834276	3,626347409	1,218068645	-0,338774674
gene49742	0,017777252	berberine bridge enzyme-like 8	6	6,503715957	4,575344567	1,739708284	0,259365094
gene49851	0,024892522	extensin-like	2	1,014614029	-1,972699127	-3,849173173	4,215989975
gene4989	0,00907819	COBRA-like protein 4	2	-0,817460109	-0,786849147	-3,924138362	0,795495621
gene50191	0,012623871	formin-like protein 5 isoform X3	5	5,763158508	-0,14024922	-1,585430701	0,89506161
gene50338	0,002663319	tyrosine--tRNA ligase 1, cytoplasmic	1	-4,74224087	0,880340815	-0,001691465	1,722820403
gene50425	0,041908311	organic cation/carnitine transporter 3-like	1	-2,416353348	1,275534503	-0,407682597	-0,092392436
gene50614	0,035402591	premnaspirodiene oxygenase-like	4	0,407866051	4,24413462	2,06322273	1,803987262
gene50618	0,011707467	premnaspirodiene oxygenase-like	4	-0,702872417	3,46253844	1,739323663	1,776406214
gene50697	0,015165653	auxin-responsive protein IAA14-like	1	-2,026402175	0,516649868	0,11308958	-1,888727442
gene50836	0,024596498	heavy metal-associated isoprenylated plant protein 44-like	1	-3,900799313	0,79849809	-0,77866335	0,166569385
gene50912	0,042436696	protein CHROMOSOME TRANSMISSION FIDELITY 7-like isoform X1	3	2,283680171	0,112375756	0,145608187	0,278689674
gene51016	0,022724567	histone H4	1	-3,1250685	0,514325609	-1,105929195	-0,756571649
gene51181	0,014380843	cellulose synthase-like protein E6	6	4,961736577	2,121641866	1,897367096	1,040062454
gene51285	0,01277958	auxin-responsive protein SAUR50-like	1	-2,122154565	1,33396326	0,201502176	-0,939935707
gene51423	0,012623871	LOW QUALITY PROTEIN: uncharacterized protein LOC111370859	3	1,220416659	-0,715339438	2,141680591	-1,092924988
gene51515	0,03388776	germin-like protein subfamily 1 member 13	2	0,300446693	-0,519170333	-4,272865083	-0,551791393
gene5155	0,013829618	ABC transporter B family member 11-like	4	2,481493435	1,427082107	2,909685259	0,537732201
gene51550	0,010862382	allene oxide synthase 1, chloroplastic-like	3	3,489830136	0,41585948	0,191962383	0,917948453
gene51551	0,037946406	polyphenol oxidase I, chloroplastic	6	5,48459534	5,327774989	2,913068848	1,46451209
gene51874	0,035273513	growth-regulating factor 4-like	4	0,224212932	2,540870513	2,010211188	0,712382797
gene51881	0,011151103	WAT1-related protein At5g07050-like	3	3,349096299	0,346607078	-4,020830881	0,175944279
gene52030	0,000660445	amino acid transporter AVT1H	6	7,820269914	1,22477356	-1,280798795	-1,624550225
gene52042	0,040610877	secoisolariciresinol dehydrogenase-like	4	-0,672156891	1,689998491	0,938851577	2,686074086
gene52053	0,00658211	raucaffricine-O-beta-D-glucosidase-like	4	5,256517757	3,387501045	3,09053636	0,29590884
gene5208	0,04272276	NADH dehydrogenase 1 alpha subcomplex subunit 9, mitochondrial-like	3	2,305996757	0,23543512	0,549773916	-0,222117477
gene52124	0,012617738	protein ESKIMO 1-like isoform X1	2	-0,150641471	-0,993682741	-3,753042948	0,507552623
gene52147	0,000446276	uncharacterized protein LOC111404060	3	2,053360927	0,760329645	-1,640119501	1,935926652
gene52239	0,033642615	uclacyanin-3-like	4	1,275144463	3,82428082	2,136805799	0,673984367
gene52326	0,034001406	metalloendoproteinase 3-MMP	2	-2,173823165	1,305535604	-2,316508602	-0,395794056
gene52679	0,0393514	pentatricopeptide repeat-containing protein At1g11290, chloroplastic-like	3	2,422532636	-0,284724021	1,462726677	-0,443253871
gene52685	0,005668051	BON1-associated protein 2-like	3	3,313916573	0,826523381	-4,132798188	-2,60066171
gene52742	0,012165545	---NA---	1	-4,906158291	0,284362012	0,833512794	-0,084920081
gene53087	0,02575277	O-fucosyltransferase 20-like	3	2,337618851	0,009638022	-0,291004249	0,258000257
gene53124	0,038986061	putative cyclin-D6-1	2	-0,38398704	-1,002422588	-2,044807821	1,073279966
gene53312	0,031491607	pathogen-related protein-like	5	3,835535629	-0,134181382	-2,004248619	-0,752914043
gene53412	0,001574711	putative UDP-rhamnose:rhamnosyltransferase 1	5	4,971777508	0,499763577	0,191084641	-0,566938303
gene53440	0,049651045	phospholipid:diacylglycerol acyltransferase 1-like	3	3,080770742	-0,159046412	1,370902984	-0,355034171
gene53622	0,037545191	mavicyanin	2	-0,816775548	-0,636747795	-3,227988466	0,55470576
gene53654	2,25503E-05	amino-acid permease BAT1 homolog	4	-0,292860688	3,801078368	2,466691096	-0,29223329
gene53715	0,026432256	glucuronoxylan 4-O-methyltransferase 2-like	2	-0,208575756	-0,163143742	-6,211121077	-0,734110666
gene53744	0,008504261	ferruginol synthase-like	5	3,626142743	-0,288762704	-1,097517394	-0,277117737
gene5397	0,000154277	protein DA1-like isoform X1	5	5,66736043	-0,421916327	0,891460497	-0,016620763
gene54042	0,00126074	cellulose synthase A catalytic subunit 4 -like	2	-0,094042267	-0,372653776	-4,582947396	-0,16449004
gene54263	0,040351883	mechanosensitive ion channel protein 10-like	1	-2,08978598	-0,684002491	0,264652371	0,859082248
gene54267	0,013861461	glyoxylase I 4-like	3	2,801605268	0,376679029	-1,60977384	0,301089667
gene54320	0,025492618	uncharacterized methyltransferase C3H7.11-like isoform X1	3	2,664456888	-0,095122712	-0,202318729	-0,100023186
gene54399	0,006596114	heat shock protein 90-6, mitochondrial-like isoform X2	3	2,298018299	-0,419464822	0,198217928	-0,083988056
gene54428	0,001345131	B3 domain-containing protein Os03g0120900-like	4	1,637328573	0,494447097	2,366998187	-0,506438044
gene54448	0,030173752	probable beta-1,4-xylosyltransferase IRX10L	3	3,224772018	-0,194972714	-0,425502702	0,088636612
gene54486	0,041181772	GDSL esterase/lipase At4g26790-like	2	0,415118754	0,73777024	-2,700776603	-0,370765328
gene54582	0,006032851	uncharacterized protein At2g33490-like isoform X1	4	2,582954303	1,528750375	1,024935148	0,548670151
gene54636	0,01704965	ethylene-responsive transcription factor WIN1-like	1	-2,032342255	0,280357665	0,534621106	-1,393444504
gene54780	0,043060229	hydroxymethylglutaryl-CoA synthase	3	2,131818333	1,179579992	0,381678402	0,438063904
gene5495	0,009182416	zinc finger CCCH domain-containing protein 14 isoform X2	2	-0,697835531	0,097108162	-4,397605076	1,349289804
gene55081	0,00964098	protein BONZAI 3 isoform X1	5	4,910961306	-1,1418835	0,238139953	0,397068889
gene55276	0,02043229	putative late blight resistance protein homolog R1B-23 isoform X2	5	7,416715276	-0,64669167	-0,434154189	1,236583701
gene55662	0,035469226	transcription factor RAX2	4	0,305440785	2,48995177	1,080652344	0,622119613
gene55753	0,016457634	peroxidase 64-like	2	-0,208523674	-1,296603132	-6,338752776	-1,196138359
gene5576	0,031416784	xyloglucan endotransglucosylase/hydrolase 2-like	5	6,010915954	1,29703557	-0,395200555	0,770401619
gene55784	0,01023064	linamarin synthase 2-like	3	2,307414816	-0,169988721	0,367396112	-0,93360344
gene5579	0,02541217	xyloglucan endotransglucosylase/hydrolase protein 24-like	5	6,032285867	1,683182767	1,68057303	-0,270823824
gene5581	0,049566418	xyloglucan endotransglucosylase/hydrolase 2-like	5	5,013801043	0,124188186	-0,880901553	0,055290501
gene5582	0,046770035	xyloglucan endotransglucosylase/hydrolase 2-like	5	3,836916319	0,142578769	-1,175098655	-0,229349342
gene55831	0,041135411	inactive TPR repeat-containing thioredoxin TTL3-like	1	-1,072239181	0,871213436	1,238587691	-2,057607879
gene55956	0,007694078	putative ABC transporter B family member 8 isoform X1	3	4,007879141	0,413641725	-0,107142584	-0,383626049
gene56085	0,027399899	uncharacterized protein LOC111406451	2	-0,489650521	0,06927018	-4,646186416	0,219143201
gene56107	0,008576981	phosphatidylinositol 4-kinase gamma 4-like	3	2,753977963	-0,464874381	-0,759815226	0,643925284
gene56171	0,015165653	synapse-associated protein of 47 kDa	4	2,699368559	4,003672291	1,45457885	-0,456150494
gene56280	5,15597E-05	LOB domain-containing protein 41-like	2	2,654722475	-0,039692101	-4,427557196	3,073855705
gene56369	0,008275039	uncharacterized protein LOC111380343	1	-2,248382648	0,191598615	-0,20668624	-0,520660395
gene56395	0,000178942	protein trichome birefringence-like 3	2	0,131616074	0,199075555	-4,362881553	0,56909757
gene56420	0,000504628	ATP-dependent DNA helicase DDX11 isoform X2	3	2,762845492	-0,43314846	-0,936866004	-0,629820212
gene56618	0,033014007	probable WRKY transcription factor 65	2	0,392498508	0,940789241	-2,135725323	-0,115019374
gene5671	0,007600872	ACT domain-containing protein ACR1-like	5	6,212787991	1,666993576	-1,051544073	1,639235794
gene5673	5,56399E-05	ACT domain-containing protein ACR1-like	5	4,920841797	0,995292759	-0,752706031	0,829577567
gene56951	0,014246109	60S ribosomal protein L34-like	1	-3,703105491	0,846619372	-0,281011155	-0,93085996
gene57170	0,044043724	RING-H2 finger protein ATL32-like	4	-0,526870574	2,398294062	1,196430332	0,932529333
gene57197	0,000519053	protein IQ-DOMAIN 1 isoform X2	2	-0,511728496	0,101740308	-4,049130792	-0,193934241
gene57294	0,049651045	F-box protein CPR30-like	5	6,448616226	0,826861851	0,157345125	0,117542844
gene57359	0,003244738	rac-like GTP-binding protein RAC13	2	-1,208780556	-0,645437605	-4,420962919	1,473654802
gene57763	0,007480164	non-specific lipid-transfer protein 1-like	2	0,405866878	0,517810914	-3,192972407	0,219952662
gene5924	0,001013129	dirigent protein 22-like	4	1,155821514	7,716507944	-1,355632063	3,86352867
gene6038	0,009638316	agamous-like MADS-box protein AGL15 isoform X2	2	1,478994493	-3,461172345	-2,012604274	3,460869855
gene64	0,038579666	protein EXORDIUM-like	3	4,281562259	-0,623251858	-1,160791165	0,694337707
gene6437	0,017328665	protein DMR6-LIKE OXYGENASE 2-like	3	2,973907353	-1,070541789	-1,189942137	-0,371190709
gene6439	0,007518633	protein DMR6-LIKE OXYGENASE 2-like	3	2,20421471	-1,162065263	-1,428589982	0,174539011
gene6548	0,008526289	pelargonidin 3-O-(6-caffeoylglucoside) 5-O-(6-O-malonylglucoside) 4'''-malonyltransferase-like	3	6,670579438	0,204252672	-3,17305846	3,534459399
gene6636	0,044043724	ankyrin repeat-containing protein NPR4-like	1	-2,23502053	1,297995128	-0,795441124	-0,439728788
gene6760	0,002684978	ethylene-responsive transcription factor RAP2-3-like	3	2,901638658	-0,500025451	-0,884492232	0,00408302
gene6795	0,00126074	40S ribosomal protein S17	5	4,680741735	-0,121110451	-0,176646143	-0,105653186
gene686	0,040847001	LOB domain-containing protein 1-like	4	-0,916247942	4,182411815	2,051784237	1,735100997
gene694	0,02043229	cytochrome c oxidase subunit III (mitochondrion)	1	-3,213417685	0,758961289	0,40731146	1,12762079
gene7002	0,048331656	COBRA-like protein 4	2	1,07588354	-0,436262463	-3,590188722	0,818138725
gene7012	0,008576981	bifunctional epoxide hydrolase 2-like	4	0,985902799	2,467857211	2,331362862	0,323279334
gene7098	0,000519053	serine carboxypeptidase-like 51	2	0,062237092	-1,268969828	-4,378178533	1,976686979
gene7203	0,044853204	heavy metal-associated isoprenylated plant protein 7-like	2	-0,208098379	-0,82090262	-2,073479807	0,707484549
gene7266	0,012315353	ethylene-responsive transcription factor ERF061	6	5,503644681	2,485531394	0,809211313	1,426630641
gene7277	0,004430354	O-fucosyltransferase 19-like	3	2,354052786	-0,782925295	-0,451392567	0,722998069
gene7283	0,044043724	phosphatidylinositol 4-kinase gamma 4-like	3	2,996490709	0,712986694	-0,789551157	0,547774489
gene7310	0,012778795	transcription factor bHLH78-like isoform X1	3	2,326911501	0,903387374	0,006731852	-1,21376428
gene7318	0,026828037	uncharacterized protein LOC111389239	1	-2,424144559	0,081817331	0,132361763	0,395235715
gene7386	0,005007032	chloroplast stem-loop binding protein of 41 kDa b, chloroplastic	1	-3,290059621	0,589153098	-0,746803583	-0,938143921
gene7682	0,002895488	---NA---	1	-2,104905507	0,58669312	-0,320342716	0,182314201
gene7948	0,012089884	alpha carbonic anhydrase 7-like	6	7,855918091	2,499423588	0,132288311	1,539080218
gene8179	0,032736948	phosphatidylinositol 4-phosphate 5-kinase 1	1	-2,975507716	-1,467642653	1,218115747	-0,40865067
gene8233	0,001937664	root phototropism protein 2 isoform X2	1	-2,585183956	1,325866278	0,525555428	0,323508117
gene8414	0,030173752	protein SPIRAL1-like 3	4	-0,52103279	3,368795827	-1,270173612	2,068471758
gene8449	0,027104775	DNA repair protein XRCC4-like	1	-4,86608033	1,875497286	0,032982023	-0,500542878
gene8650	0,047314019	zinc finger protein ZAT11-like	6	4,816366866	3,975882188	0,927171681	0,332789698
gene8666	0,0302825	uncharacterized protein At4g08330, chloroplastic	5	4,364960465	0,23550184	0,624981055	0,820103284
gene8673	0,026037122	thiosulfate sulfurtransferase 18-like isoform X1	1	-2,365991307	0,037158048	-0,568158583	-0,801205765
gene8687	0,012206671	heavy metal-associated isoprenylated plant protein 21-like	2	-0,66898079	-1,392086999	-2,137368589	1,861445751
gene8756	0,008526289	dCTP pyrophosphatase 1-like	2	-0,696421965	-0,570712509	-3,693900689	1,784438033
gene8796	0,001630504	lachrymatory-factor synthase-like	1	-2,156078049	-0,257266563	-0,43662741	0,248978693
gene8806	0,040385218	glyoxylase I 4-like	6	8,290078476	2,068783674	-0,204865764	0,311498666
gene8842	0,047169786	MDIS1-interacting receptor like kinase 2-like	4	3,029644165	1,214672126	3,76475342	0,566192361
gene8856	0,005193228	cellulose synthase A catalytic subunit 4 -like	2	-0,174749875	-0,171795997	-3,608982977	0,620865166
gene8940	0,048279364	calcium and calcium/calmodulin-dependent serine/threonine-protein kinase-like	2	1,575170956	-0,695532652	-2,318372915	0,159833181
gene9000	0,047866577	putative lipid-transfer protein DIR1	2	0,657116865	-0,565543569	-4,771075368	6,178969582
gene9021	0,014380843	glucan endo-1,3-beta-glucosidase 14-like	3	2,886045265	-0,1360668	0,081587886	0,336301413
gene9225	0,017420962	BTB/POZ domain-containing protein At3g56230	1	-2,34794016	-0,752610339	-0,753871073	0,921872962
gene9326	0,026037122	uncharacterized protein At1g28695-like	4	3,882299053	2,707102327	3,412321549	-0,536775359
gene9484	0,017632199	serine carboxypeptidase-like 17 isoform X9	4	2,688239735	2,616945079	1,647068366	0,104579065
gene9624	0,007229699	alpha carbonic anhydrase 7-like	5	4,54402979	-0,86990763	-0,592664721	-1,906834419
gene9831	0,016883808	cytochrome P450 81E8-like	1	-2,576236081	0,350122845	0,304703068	0,588248628

## Sheet: Table S21
Table S21. Differentially expressed genes along the response (time-course) to infection with Hymenoscyphus fraxineus from likelihood ratio test performed in the ash genotype UW1, susceptible to ADB.
GeneID	padj	Description	Cluster	LFC_7	LFC_14	LFC_21	LFC_28
gene10146	0,026587754	probable beta-1,4-xylosyltransferase IRX9	2	-0,326469548	0,088475169	-3,79003227	0,534294914
gene1044	0,01884643	beta-glucosidase-like isoform X2	6	7,72207253	4,40237318	1,355604568	-1,295254454
gene10590	0,005678125	ethylene receptor isoform X1	3	3,083393118	-0,877041832	0,932613117	-0,150596181
gene106	0,001224529	UPF0496 protein At1g20180	3	3,64614318	-1,218030745	1,516081078	-0,591463676
gene10644	0,003691723	cytochrome b5, seed isoform-like isoform X2	4	-1,330912844	2,402612774	1,557561916	1,013397889
gene10770	0,032610406	uncharacterized protein LOC111401576	2	1,334284932	-1,148865577	-3,752342799	2,313614907
gene11190	0,005986616	uncharacterized protein LOC113787721	1	-4,10308079	1,867876173	0,839945753	5,007913751
gene11201	0,044230306	probable prolyl 4-hydroxylase 9	1	-4,267006964	-0,396125504	-2,095784862	0,775348986
gene11235	0,028590685	premnaspirodiene oxygenase-like	4	3,366761303	2,141586997	1,964385249	-0,171163111
gene11245	0,00658211	---NA---	1	-4,223897219	0,63194548	-0,764186313	-0,07060478
gene11309	0,00018968	AUGMIN subunit 4	1	-2,632020457	-0,027768113	-0,143846123	0,255895855
gene11371	0,028026139	DNA-3-methyladenine glycosylase isoform X1	2	-0,762288574	0,929351429	-2,519214063	0,788571605
gene11437	0,015374541	1-aminocyclopropane-1-carboxylate oxidase 1-like	3	4,166917874	2,092900652	-0,259728317	0,556343286
gene11569	0,001224529	notchless protein homolog	3	2,021087516	-0,193625114	-0,019465399	-0,059164547
gene1158	0,00186467	cytochrome P450 CYP72A219-like	4	4,078152549	1,743811214	2,554066018	0,446666731
gene11655	0,031771424	myosin-11-like isoform X2	3	2,465746821	-0,432589436	0,209378255	0,584922143
gene11790	0,022036512	receptor-like serine/threonine-protein kinase SD1-8	3	3,22228138	-0,366363323	1,364762258	0,016488037
gene12025	0,019998549	ankyrin repeat and sterile alpha motif domain-containing protein 1B-like	1	-2,25522873	0,083728666	0,140445322	-0,869143787
gene12172	0,003898095	putative serine/threonine-protein kinase-like protein CCR3	5	5,783750721	1,691909023	1,000044306	-0,650845049
gene12253	0,019058659	cytochrome b561 and DOMON domain-containing protein At3g61750	2	-0,725495565	0,08518523	-5,912883493	-1,063218689
gene12274	0,024596498	protein BPS1, chloroplastic-like	1	-1,994290695	0,27073972	2,054750753	3,946440104
gene12747	0,000272561	polygalacturonase At1g48100-like isoform X1	5	6,004624121	0,158223843	-0,539354308	-0,174898371
gene1277	0,012529268	protein FAR1-RELATED SEQUENCE 12-like isoform X2	1	-4,647453056	0,950752913	-0,168602932	0,502746391
gene13397	0,029707788	protein DETOXIFICATION 24-like	3	2,475456062	-0,378094455	0,489908852	-0,202802038
gene13478	0,005193228	sucrose nonfermenting 4-like protein isoform X3	5	5,519334481	-0,414636068	0,414261691	0,586061047
gene13506	0,003024981	ribonuclease 3-like protein 3	6	3,963559882	4,014447172	0,992042214	0,958917113
gene13554	0,044853204	myb family transcription factor PHL11	1	-2,052973842	-0,423005441	-0,668843316	0,192882884
gene1383	0,016548906	B3 domain-containing protein Os06g0112300-like	1	-1,756700967	-0,395206674	-0,311154471	2,673277125
gene13924	0,025060682	secoisolariciresinol dehydrogenase-like	3	3,068523788	1,229045899	-3,682692317	-0,701446649
gene13927	0,049775525	secoisolariciresinol dehydrogenase-like	3	3,065093387	1,382811055	-2,03578033	0,377627349
gene14277	0,035091243	GDP-Man:Man(3)GlcNAc(2)-PP-Dol alpha-1,2-mannosyltransferase-like isoform X2	5	4,528312694	-0,182047988	1,051608532	-1,057866033
gene1469	0,032033703	pentatricopeptide repeat-containing protein At2g34400	1	-3,610096621	0,0637988	-0,267503496	0,361387563
gene14752	0,008014332	ras-related protein RABB1b	5	6,260515134	-0,628645312	-0,442866487	0,872309146
gene14802	0,044043724	heavy metal-associated isoprenylated plant protein 22-like	5	4,481051132	-0,368115198	-0,959600458	-0,880056967
gene14911	0,007059018	C2 and GRAM domain-containing protein At5g50170 isoform X1	3	3,495266711	-0,496405552	0,30162161	-0,159688084
gene15168	0,04671719	8-hydroxygeraniol dehydrogenase-like isoform X1	3	2,493171445	1,202519459	-1,277524282	0,389856361
gene15244	0,033267307	F-box/kelch-repeat protein At3g06240-like	4	-0,619492298	2,361854584	2,529505445	2,240643321
gene15360	0,00125948	temperature-induced lipocalin-1-like	1	-2,389936628	0,258402222	-0,848754019	1,052913461
gene15423	0,038839767	transmembrane 9 superfamily member 8-like isoform X1	5	4,555683606	-0,46495064	0,872535522	0,68902394
gene15431	0,027422582	uncharacterized protein LOC111367530	5	4,631961457	-0,021513527	-0,236942593	-0,866140898
gene15469	0,022036512	probable xyloglucan endotransglucosylase/hydrolase protein 23	5	5,688970832	0,725375913	-0,629503573	0,033827452
gene15608	0,007229699	DNA-directed RNA polymerase II subunit 1	3	3,489520494	-0,681871595	0,845971721	0,279838526
gene15683	0,041549938	inorganic phosphate transporter 2-1, chloroplastic-like	1	-1,147758511	-0,111874459	2,845498597	-0,401481795
gene15816	0,010260404	NAC domain-containing protein 2-like	3	2,916215368	-0,612795644	-0,381851675	0,947613464
gene1611	0,005522788	VIN3-like protein 2 isoform X2	3	2,879426947	2,019548066	-0,300872495	0,330325872
gene16157	0,048509045	uncharacterized protein LOC111402120 isoform X1	3	2,635488559	-0,362540468	-2,165703825	0,740416694
gene16544	7,2276E-06	uncharacterized protein LOC111402362 isoform X1	5	8,126036866	-0,370465749	0,287707677	0,281097561
gene16627	0,020535535	UDP-xylose transporter 1	2	-0,777930628	-0,33448041	-2,856040949	0,425803383
gene16717	0,000607582	pentatricopeptide repeat-containing protein At5g62370 isoform X1	3	2,989210743	-0,291630436	1,41961481	-1,15070975
gene16985	0,004263393	secoisolariciresinol dehydrogenase-like isoform X2	2	0,195518718	0,546375418	-7,39728867	0,98899292
gene17038	0,003409431	superoxide dismutase , chloroplastic-like	5	6,663844136	-0,947627194	-0,705208219	-0,651753414
gene17074	0,025120381	abscisic acid receptor PYL4-like	4	0,647793599	4,059594676	1,496655573	0,498349617
gene1711	0,033638175	ethylene-responsive transcription factor 1B-like	3	3,195241354	-0,83887229	-2,93941003	0,981402441
gene1728	2,25503E-05	C2 and GRAM domain-containing protein At1g03370-like	3	2,441589974	0,201158441	0,903765167	-0,314649593
gene17315	0,031713367	WAT1-related protein At4g08300-like	5	6,108526025	-0,263455026	1,04295995	-2,471713825
gene17354	0,019058659	tubby-like F-box protein 3 isoform X1	5	4,801826649	-0,519896358	1,806105404	0,815028697
gene17682	0,00227689	SecY-independent membrane transporter protein (mitochondrion)	1	-3,817244074	0,582914704	0,263752004	1,867774709
gene17715	0,007229699	uncharacterized protein LOC111411984 isoform X2	1	-2,139471679	-0,036920508	0,452616004	-1,382006868
gene17888	0,01277958	fasciclin-like arabinogalactan protein 11	2	0,10488544	-0,403424304	-2,598794655	0,128619214
gene17935	0,033509287	protein jagunal homolog 1-like isoform X1	3	4,137828674	-0,11087159	-2,987395339	-2,161117435
gene18064	0,012546923	desiccation-related protein PCC13-62	6	4,80040838	2,427292821	0,615381366	1,088460566
gene1808	0,001950065	protein EIN4-like	3	2,91394083	0,54625356	-0,26666026	0,759124341
gene18166	0,031353323	uncharacterized protein LOC111393636 isoform X1	3	2,437448471	-0,365244285	1,083895214	-0,30885141
gene18401	0,02541217	leucine-rich repeat extensin-like protein 3	2	-0,400850914	0,324708843	-2,710765872	-0,196433143
gene18455	0,000750595	probable envelope ADP,ATP carrier protein, chloroplastic	5	5,264628562	-0,432217945	-0,037052563	-0,099225295
gene18509	0.003132	glucuronoxylan 4-O-methyltransferase 1	2	-0,400029248	-0,37529454	-6,345226352	0,733024055
gene18729	0,040983923	protein SRG1-like	4	0,221926521	2,719046018	0,872728709	2,178159876
gene19004	0,0302825	aspartyl protease AED3-like	5	6,054346215	3,295376134	-2,815166229	2,161327877
gene19101	0,008275039	probable ethanolamine kinase isoform X1	3	2,056634539	0,85164959	0,273084874	0,025539982
gene19252	0,043090541	protein RICE SALT SENSITIVE 3-like	2	-0,814162409	-1,014765447	-2,362317151	1,765646295
gene19465	0,004254509	uncharacterized protein LOC111371543 isoform X1	4	2,891815463	0,765331733	0,800036204	-0,307710303
gene19687	0,005389918	polygalacturonase-like	3	4,137730756	1,103080954	-2,617718355	-1,863569546
gene20131	0,003273691	vacuolar cation/proton exchanger 3-like isoform X2	3	4,209516039	-0,382357465	0,308660458	0,072978953
gene20141	0,046770035	P-loop NTPase domain-containing protein LPA1 homolog 2-like	3	3,205175501	-1,574608412	-3,795844853	0,932665087
gene20260	0,004615851	probable beta-1,4-xylosyltransferase IRX9	2	-0,696364992	-0,188335713	-3,713334599	0,256573219
gene20262	0,007480164	fasciclin-like arabinogalactan protein 11	2	-0,482364208	0,870076917	-2,912432467	0,466584782
gene20285	0,026028534	uncharacterized protein LOC116119831	1	-2,821581911	0,679129492	-0,481371764	-0,130466292
gene20675	1,47652E-05	non-specific lipid-transfer protein D, cotyledon-specific isoform-like	2	0,202199261	-2,383938851	-5,361151244	2,326781067
gene20678	0,023860585	probable manganese-transporting ATPase PDR2 isoform X3	3	3,438717306	-0,777584055	1,171710201	0,164093811
gene20821	0,034177103	arginine-glutamic acid dipeptide repeats protein-like	5	5,759019307	-0,865404439	1,155612721	0,089552827
gene20864	0,038916691	putative methyltransferase DDB_G0268948	3	1,942437485	2,022250794	0,251398563	0,025517325
gene20922	0,041769255	probable prolyl 4-hydroxylase 9	2	0,666741993	-1,628400988	-3,905170495	0,682864685
gene21103	0,025119741	sugar transporter ERD6-like 16 isoform X2	3	4,916376886	-1,629726181	-3,403480767	1,687724684
gene21189	0,027422582	CASP-like protein 1	4	2,033969974	4,505686052	3,096432063	0,98195867
gene21335	0,031713367	transcription factor MYB108-like	3	2,603700498	-0,259392892	-0,587929263	0,621250957
gene2140	0,007002843	basic blue protein-like	2	-1,658364573	1,358157553	-3,858311993	4,01171611
gene21519	0,020356276	upstream activation factor subunit spp27-like isoform X1	2	0,522900891	0,307367832	-2,244646171	0,732066103
gene21592	0,046576886	2-methylene-furan-3-one reductase-like	3	2,853840846	-0,658050974	-1,23335171	0,266642274
gene21593	0,038916691	2-methylene-furan-3-one reductase-like	3	3,043100411	-1,279455661	-2,240647595	-0,597698971
gene21861	0,043641847	ethylene-responsive transcription factor 1B-like	5	4,435304796	0,084471582	-1,271513415	-1,690828105
gene21896	0,038494273	ethylene-responsive transcription factor TINY-like	1	-2,303567727	-1,282175556	-0,532069065	0,985317019
gene22175	0,045050428	putative disease resistance RPP13-like protein 1	3	3,54424814	-1,230188578	1,846907978	0,129542924
gene2223	0,03166392	protein trichome birefringence-like 33	2	-0,440077241	-0,081195372	-3,060783065	0,237412598
gene22536	0,006264019	probable xyloglucan endotransglucosylase/hydrolase protein 28	1	-3,473204242	0,353378778	-0,024103384	-0,270240505
gene22561	0,039792291	expansin-A15-like	4	1,352821014	3,925065307	-0,033924735	0,184105951
gene22675	0,024786423	protein JINGUBANG-like	3	2,69643804	0,077853101	-2,199152822	-0,242619816
gene22773	0,001285493	acetyl-CoA carboxylase beta subunit (chloroplast)	1	-4,755154099	0,956009525	0,720604839	0,267075825
gene22788	0,004448764	acetyl-CoA carboxylase beta subunit (chloroplast)	1	-4,90775176	0,895173014	0,162907166	0,563157478
gene228	0,003244738	maintenance of telomere capping protein 1	3	3,829993323	0,251516442	-2,662332255	0,312317933
gene22875	0,005678125	probable WRKY transcription factor 19	3	3,397721791	-0,9448974	0,127992718	-0,809740499
gene23219	0,001373962	heavy metal-associated isoprenylated plant protein 26-like isoform X1	2	-1,785925837	-3,182692011	-2,753629344	1,289635812
gene2331	0,029883054	non-specific lipid-transfer protein 3-like isoform X2	2	0,208886017	0,02101759	-5,531012165	3,168478128
gene2339	0,004195951	non-specific lipid-transfer protein 3-like isoform X2	2	0,391756753	-0,050506535	-6,80328425	3,535195543
gene23417	0,040385218	tyrosine/DOPA decarboxylase 1-like	3	2,055195529	0,390767224	-1,698828023	1,229100904
gene23543	0,017823875	alpha-L-fucosidase 1-like	2	1,311773362	-0,613239009	-2,094914662	0,586298594
gene23623	0,012424661	nuclear speckle RNA-binding protein B-like	5	5,062261899	-0,305251239	1,902935925	-0,471479799
gene23767	0,012778795	COBRA-like protein 4	2	0,549656506	-0,620659678	-4,31213888	0,198886357
gene23832	0,029883054	PHD finger protein Alfin1-like isoform X1	3	2,88725521	-0,062526854	0,078596186	0,31402549
gene23924	0,022512044	aquaporin NIP1-1-like isoform X1	3	4,304168976	1,470160771	0,007754876	-0,200625443
gene2393	0,001285493	protein RTF1 homolog	1	-3,866895313	0,082217061	0,192019753	-0,601023749
gene24	4,13103E-13	histone acetyltransferase type B catalytic subunit	5	5,974569927	-0,1360004	-0,077399477	0,198238773
gene24033	0,020385141	cytochrome P450 710A11-like	5	4,937983013	1,455994349	-0,861968642	-1,409188673
gene24261	0,047651757	ethylene-responsive transcription factor ERF014-like	5	5,074722603	-0,12310182	-1,422315258	0,09256541
gene24488	0,029276439	zinc finger CCCH domain-containing protein 44-like isoform X3	3	3,082804033	-2,731437255	-3,254125737	0,519895069
gene24587	0,018646193	feruloyl CoA ortho-hydroxylase 2-like	3	3,802877772	-0,09297616	-1,994838534	2,632211688
gene24591	0,030304935	splicing factor 1-like	5	6,38209997	-0,546435615	1,024088351	-0,600333648
gene24951	0,012529268	Hop-interacting protein THI031	3	2,459593226	1,060803351	-0,074081222	-0,315067933
gene24978	0,049651045	subtilisin-like protease SBT1.9	2	-0,24980442	-1,754303107	-5,354316659	2,453891325
gene25058	0,010392137	F-box/kelch-repeat protein At3g61590-like	3	2,773691325	-0,494554654	-0,855413251	1,690566527
gene25774	0,000156843	alpha-dioxygenase 1	6	10,31666612	4,589778579	0,32633231	-1,822181731
gene25895	0,000104684	protein KINESIN LIGHT CHAIN-RELATED 2-like	2	-0,365172368	-0,122312482	-3,876379905	1,031691478
gene2593	0,02797896	transmembrane protein 45A-like	5	6,953441482	1,263320661	0,46625473	0,027160448
gene25946	0,003847909	anther-specific proline-rich protein APG-like	3	2,747156391	0,190819553	-0,197372613	0,565463973
gene26003	0,025151157	cytochrome P450 CYP73A100-like	4	2,182500943	4,565414973	-2,564460692	5,031760534
gene26244	0,023611512	calcium uniporter protein 4, mitochondrial-like	5	4,725146726	2,238849739	-1,164749547	-1,302996445
gene26264	0,030702261	putative pentatricopeptide repeat-containing protein At1g19290 isoform X1	3	2,237988922	-1,061901861	1,499615417	0,083264906
gene26550	0,039195794	probable WRKY transcription factor 33	4	2,956153891	1,029658752	2,575064895	-1,081257753
gene26566	0,012671336	uncharacterized protein LOC111408831	5	5,400259425	0,022830137	-1,675625771	1,4306846
gene26680	0,006476702	ethylene-responsive transcription factor TINY-like	3	4,499091719	0,62271408	-4,395937308	-1,008784917
gene26729	0,022036512	transcription factor bHLH162-like	1	-2,069051127	-0,139750714	-0,544208964	-0,401715543
gene26788	0,024596498	serine carboxypeptidase 24-like	1	-3,273100221	0,451877485	-1,083819697	0,23462712
gene26841	0,035091243	geranylgeranyl pyrophosphate synthase, chloroplastic-like	4	-0,046799233	3,057137387	1,347553388	1,080143073
gene26990	0,001285493	secoisolariciresinol dehydrogenase-like	5	5,595103798	0,73750961	-0,655599029	-0,771703991
gene27111	0,022155882	tyrosine/DOPA decarboxylase 1-like	3	3,960753235	-0,650247559	-3,343026766	1,960204582
gene27156	0,001630504	CBL-interacting serine/threonine-protein kinase 23-like	3	2,796527823	0,209490448	-0,417844105	0,266387103
gene27322	0,042951925	zinc transporter 2	5	7,541288729	0,8207187	-2,074836981	0,199736867
gene27485	0,022711366	purine permease 3-like	1	-2,432308488	-0,66017875	0,397360299	0,545099474
gene27488	0,015300789	putative late blight resistance protein homolog R1A-10	5	6,150095714	0,264372261	-0,850190944	-0,841666197
gene27492	0,005522788	cytochrome P450 710A11-like	3	4,391023459	1,442950782	0,141782368	0,659130359
gene27539	0,007060781	ferric reduction oxidase 8, mitochondrial isoform X2	1	-2,259265218	0,142780008	-1,149473297	0,891815372
gene27764	0,022462997	S-adenosyl-L-methionine-dependent tRNA 4-demethylwyosine synthase	2	-0,563109309	1,262342458	-2,441450384	0,185624349
gene27822	0,038529351	berberine bridge enzyme-like 18	5	5,433745524	1,024728361	-2,300915514	0,683693841
gene27823	0,00126074	berberine bridge enzyme-like 18	6	10,60422599	2,802632655	-0,447152506	1,211240536
gene27824	0,002532141	berberine bridge enzyme-like 18	6	8,234698167	2,787512005	0,417062026	0,628978172
gene27828	0,013072024	berberine bridge enzyme-like 18	6	10,65180012	4,043819953	0,168454825	0,426416472
gene27923	0,022036512	disease resistance response protein 206-like	3	3,529086234	1,860917794	-0,532899677	0,769496199
gene28034	9,51433E-05	sodium/hydrogen exchanger 2-like	1	-3,320351274	0,036949228	1,34916089	-1,508339025
gene28119	0,002554209	berberine bridge enzyme-like 18	6	9,578553992	4,228884144	2,575823279	0,507745223
gene28143	0,024903213	BTB/POZ domain-containing protein At1g63850	2	-0,532862218	-0,121551295	-2,121140354	1,289147145
gene28183	0,007578598	berberine bridge enzyme-like 18	6	7,493906812	4,628833457	1,037403942	-1,52421244
gene28205	0,009468864	uncharacterized protein At2g33490-like	3	2,639230661	-0,552195191	-0,315392547	-0,530006869
gene28328	0,031954756	cysteine-rich receptor-like protein kinase 2 isoform X1	5	5,032115221	0,198559448	1,195898107	0,673629365
gene28491	0,037851271	lysine histidine transporter-like 7	5	6,334629641	0,806938661	-2,109073184	0,81782987
gene28517	0,015165653	NAP1-related protein 2-like	1	-2,668150386	0,443781309	-0,426800278	0,24967729
gene28520	0,0036216	chaperone protein dnaJ 20, chloroplastic-like	6	4,953207927	3,36864848	0,030725342	0,80006768
gene28583	0,032455156	UDP-glycosyltransferase 74E2-like	4	0,398462253	2,015631251	1,431846104	-0,662892374
gene28735	0,010775211	protein ELC-like	1	-1,112781352	0,43561143	-0,732441901	2,350068732
gene29175	0,04325274	protein YLS3	3	2,722174055	0,730051877	-0,149617719	0,150492765
gene29179	0,01708113	U-box domain-containing protein 9-like isoform X1	3	2,266771768	-0,042311469	-0,777840838	0,355395148
gene29183	0,028858335	protein YLS3	3	3,17271856	0,592782367	-0,116609936	0,076759037
gene29314	0,003837849	transcription factor bHLH112-like isoform X1	2	0,718946897	-1,401885247	-1,574427823	2,342704964
gene29513	0,001345131	probable acyl-activating enzyme 1, peroxisomal	5	7,452287166	0,220121426	-0,44540938	-0,278099576
gene29586	0,037688202	DDB1- and CUL4-associated factor homolog 1	5	4,699983113	-0,510679749	0,733514579	-0,602895873
gene29623	0,025600391	transmembrane 9 superfamily member 1-like	5	5,097475625	-0,742343516	0,388706206	-0,184950437
gene29644	0,040098834	pleiotropic drug resistance protein 1-like isoform X2	3	3,327319693	-0,434275682	0,042038622	1,432644068
gene29691	0,040610877	transcription factor MYB46-like	2	-0,699076489	-1,062553441	-4,171385701	0,585078708
gene29716	0,044853204	zeatin O-glucosyltransferase-like isoform X1	4	2,582268609	1,429665945	1,407623625	0,15209429
gene29734	0,004355345	putative pentatricopeptide repeat-containing protein At5g52630	3	3,666168412	-0,506094266	0,370938626	0,431143963
gene29737	0,002684978	leucine-rich repeat extensin-like protein 4	2	-0,306103078	-2,304685963	-3,151019219	1,386791448
gene29764	0,006264019	tyrosine aminotransferase-like	3	2,301813441	0,247448578	0,702854904	0,171591799
gene29812	0,030657455	probable calcium-binding protein CML36	4	-0,107929561	2,233126905	1,952896694	0,430351244
gene299	0,02797896	7-deoxyloganetin glucosyltransferase-like	4	2,934959941	2,305147957	1,444507961	-0,716039344
gene2997	0,014144503	NAC domain-containing protein 43-like	2	-1,287833124	-0,622924633	-2,355600262	1,429615943
gene30032	0,018381577	elicitor-responsive protein 1-like	6	9,178413994	3,298721768	2,58651307	1,044918027
gene3005	0,018457354	protein EXORDIUM-like 2	2	-0,023117929	-1,248119391	-2,49793504	1,232707989
gene30535	0,026339187	nuclear transport factor 2B	5	4,228455699	0,026817682	-0,352812914	-0,000197306
gene30556	0,021293194	cytochrome P450 CYP72A219-like	4	3,199301382	0,430893497	1,088917277	-0,249438133
gene30662	0,000441436	probable ethanolamine kinase isoform X1	4	3,584483016	0,879216327	1,036608011	-0,614857648
gene3071	0,016548906	putative glucose-6-phosphate 1-epimerase	1	-5,076948356	0,423767126	-0,170370959	0,55438502
gene30734	0,025151157	bifunctional protein FolD 1, mitochondrial-like	2	1,403820288	-1,830308963	1,441091258	2,898225618
gene30812	0,001585584	F-box protein PP2-B15-like	6	7,770269383	2,480199219	-1,007791858	-1,775391851
gene30870	0,010086683	laccase-22-like	2	-0,172639906	-0,677981724	-3,866702948	0,349083037
gene31151	0,000118432	aspartic proteinase nepenthesin-1	2	-0,294732167	0,240287742	-3,864366998	0,607750824
gene31215	0,000327619	protein IRX15-LIKE-like	2	-0,65674218	-0,322618686	-4,433857102	0,497872557
gene31332	0,000118432	WRKY transcription factor 6-like	5	6,082682846	-0,297131536	0,432002119	0,100774794
gene31394	0,000441436	BTB/POZ and TAZ domain-containing protein 4-like	3	4,325046544	1,557297719	-3,0851279	-1,511100949
gene31437	0,022036512	monooxygenase 2-like isoform X2	4	0,487089271	3,74413124	5,899812946	0,578401737
gene31526	0,011006898	probable inositol transporter 2	3	2,792013613	0,65302402	0,51718254	0,414637319
gene31574	0,043641847	putative UDP-rhamnose:rhamnosyltransferase 1	3	3,119928164	1,899108263	-0,239269437	-1,466489407
gene31579	0,012166402	nicotinamidase 1-like	1	-2,674707865	0,376994389	0,065712606	-0,317379236
gene31604	0,001285493	uncharacterized protein LOC111393461	2	-0,428320083	-0,149008426	-4,161751862	0,364817022
gene31854	0,02617354	protein SODIUM POTASSIUM ROOT DEFECTIVE 1-like	3	3,009868157	-0,513279832	-0,707424129	0,605641847
gene31895	0,038112126	AAA ATPase forming ring-shaped complexes-like	3	2,873467881	-1,025407818	0,301303946	0,025475269
gene31929	0,014246109	IQ domain-containing protein IQM2-like	5	4,893699251	-0,181890296	-0,524106242	-0,704132597
gene31952	0,015165653	thylakoidal processing peptidase 1, chloroplastic-like	3	3,226771429	-0,920287167	0,902060165	0,602522739
gene32086	0,006032851	TPR transcription factor	3	3,434344544	0,160371685	0,085274092	-0,542837581
gene32232	0,003168297	uncharacterized protein LOC111397106	2	-0,779023329	0,395271016	-2,801503727	2,360929225
gene3234	0,007655447	COBRA-like protein 4	2	-0,000464447	0,103248395	-4,702568343	-0,162741636
gene32644	0,046943483	tyrosine/DOPA decarboxylase 1-like	3	2,277614147	0,050477842	-1,936647222	1,269964872
gene32699	0,006476702	uncharacterized protein LOC111387240	2	1,488493214	-1,511252332	-4,872645093	1,675170943
gene32783	0,026028534	berberine bridge enzyme-like 18	6	10,15426683	7,443893566	1,244190997	-1,166819975
gene32812	0,000519053	cannabidiolic acid synthase-like	6	6,511165949	4,26464264	2,320575901	-0,394867839
gene32815	0,000118432	berberine bridge enzyme-like 18	6	6,857691605	5,177924137	1,798408541	0,694129509
gene32817	0,010775211	berberine bridge enzyme-like 18	6	7,695413907	4,513158163	0,357841461	0,041592431
gene32910	0,038837789	zinc finger protein 1-like	2	0,849930669	-0,27064664	-2,099132215	0,003093512
gene33038	0,002505966	NDR1/HIN1-like protein 1	2	0,038973881	-0,271303598	-3,526955581	0,59973131
gene33148	0,005031077	probable protein phosphatase 2C 25	5	3,224119336	0,946931831	-1,242370849	-1,392856107
gene33175	0,04272276	late embryogenesis abundant protein At1g64065-like	1	-2,259636128	0,766159968	-0,159692325	-0,690382943
gene33379	0,014853684	homeobox-leucine zipper protein ATHB-15-like isoform X1	4	2,444039456	1,172884914	1,029066836	0,67833747
gene33418	0,000441217	NDR1/HIN1-like protein 13	2	-0,932168569	0,051433281	-4,461818427	0,415450137
gene33573	0,017636483	casparian strip membrane protein 1-like	6	9,571560956	4,028266485	NA	-0,436441755
gene33825	0,026028534	desiccation-related protein PCC13-62	5	5,466453161	0,32630354	-1,143806006	-1,8584003
gene33952	0,006858596	expansin-B3-like	2	0,282717908	-1,410119404	-2,684335431	1,729764139
gene33975	0,000599047	2-hydroxyacyl-CoA lyase	3	2,923599057	-0,234766008	0,198378657	0,143341312
gene33996	0,045766054	ABC transporter G family member 29-like isoform X1	4	1,664724694	1,095811158	2,371567164	0,153096508
gene34060	0,022036512	inorganic pyrophosphatase 1-like isoform X2	5	5,592047072	-0,293076478	-2,164190219	0,702187782
gene34300	0,002996693	protein IRX15-LIKE-like	2	-0,618374597	-0,34684608	-4,152074893	0,250645473
gene34403	0,030304935	polygalacturonase QRT3	5	7,092607214	-0,326043863	0,080441715	0,092016249
gene34464	0,018632512	protein REVEILLE 7-like isoform X2	1	-2,101342416	0,158457601	-0,142185847	-0,36902425
gene34518	0,002417954	ACD11 homolog protein-like	1	-4,815174364	1,759809397	-0,168969116	-0,226750495
gene34705	0,02444056	photosystem II Q(b) protein (D1) (chloroplast)	1	-4,360267655	0,023751231	1,117437427	1,195905673
gene34803	0,02269531	GTP cyclohydrolase 1-like	5	6,155202053	0,457496851	-0,18800922	-0,173196869
gene3487	0,038529351	NAC transcription factor 29-like	4	1,907096593	3,159511787	4,502671591	-3,674681413
gene34976	0,003090753	galactinol--sucrose galactosyltransferase-like	3	2,022797821	-2,485361017	-3,031052301	1,100302424
gene35125	0,014380843	predicted protein	1	-5,913865382	0,301784263	-0,526418483	-0,113962613
gene35196	0,018513475	germin-like protein subfamily 3 member 2	2	-0,826487946	-1,564776547	-2,65209768	1,925457664
gene35303	0,019419267	blue copper protein-like	4	3,426906853	1,459266077	3,85997599	0,083930194
gene35507	0,041989296	protein FAF-like, chloroplastic	3	2,048087067	-2,524028585	-2,122355728	1,528546673
gene35589	0,006264019	uncharacterized protein LOC111388263	5	6,681453563	-0,008015364	0,282801576	0,188115099
gene35622	0,043608228	ELMO domain-containing protein C-like isoform X1	3	2,14858032	-0,179957655	-0,494804822	-0,286253107
gene35732	0,023246828	uncharacterized protein At5g01610-like	3	2,597901924	0,496421195	-1,298491401	0,70698252
gene35763	0,048644688	EG45-like domain containing protein	1	-2,041132157	-0,423563312	-0,929010798	2,311707751
gene35833	0,041804115	ATP synthase CF1 beta subunit (chloroplast)	1	-6,134231281	0,850981083	-0,292630979	-0,095756036
gene35912	0,002285692	basic endochitinase-like	5	5,087917098	-0,280426098	0,103499559	-0,569207388
gene3603	0,026162884	ethylene-responsive transcription factor ABR1-like	3	2,988788084	0,354355691	-0,634316176	0,606037489
gene36030	0,041425623	F-box/kelch-repeat protein At1g23390-like	4	4,123748366	4,409132547	4,379925503	-0,285563512
gene3605	0,044602042	uncharacterized protein LOC111397720	2	-0,378511395	-0,884324698	-2,764062417	1,670184061
gene36152	0,044996949	probable WRKY transcription factor 23	4	1,633473397	3,355443276	2,479232949	0,864561483
gene36213	0,03388776	protein IQ-DOMAIN 1	2	-0,651719966	0,300566959	-2,675511889	0,185712042
gene36355	0,030763673	dormancy-associated protein 1-like	1	-2,389428491	0,370915775	0,06855252	-1,337859177
gene36701	0,027251322	double-stranded RNA-binding protein 2-like isoform X1	3	3,637350484	-0,663719212	0,914686146	-0,653714581
gene36863	0,002256156	CRIB domain-containing protein RIC4-like	2	-0,798524786	-0,338986594	-2,445725243	0,626132034
gene37376	0,034861901	anthocyanidin 3-O-glucoside 2'''-O-xylosyltransferase-like	3	2,638533797	1,424435655	-0,736165968	2,143583554
gene37708	0,001765956	probable beta-1,4-xylosyltransferase IRX9H	5	5,886798466	0,644433474	0,731756605	-0,404176012
gene37997	0,040973774	K(+) efflux antiporter 2, chloroplastic isoform X2	3	3,407294888	-0,247783196	1,221681261	-0,457480187
gene3801	0,043461245	NAD(P)H-quinone oxidoreductase subunit U, chloroplastic isoform X3	1	-3,364470803	0,468566704	-0,197666636	-0,873921033
gene3807	0,013124584	desiccation-related protein PCC13-62	6	5,783830329	3,78727993	0,433841205	-3,453877765
gene38537	0,01325345	germin-like protein subfamily 1 member 1	2	-0,303526597	-0,097173218	-5,439912736	2,135183423
gene38604	0,002896144	UPF0505 protein isoform X2	3	2,500883661	-1,244359713	1,209688879	-0,437064158
gene38607	0,018452131	tyrosine decarboxylase 1-like isoform X2	3	2,290832242	-0,262339677	0,43315182	0,18759342
gene38751	0,019491023	soluble inorganic pyrophosphatase 4 isoform X1	3	2,474374485	0,596503803	0,520980488	0,181822425
gene38800	0,03388776	early nodulin-93-like	4	2,313763405	8,382446354	-1,635532135	5,15690673
gene38907	0,004141944	chlorophyllase-1-like	6	5,550096313	3,198696274	-0,384689693	-0,262253396
gene38945	0,02344511	protein TIC 22-like, chloroplastic	3	3,084394175	0,559306224	0,253876486	0,293484162
gene39020	0,002427902	PREDICTED: uncharacterized protein LOC105950195	3	2,207651338	-0,128259599	0,714611835	0,017129437
gene39036	0,008504261	TIMELESS-interacting protein-like isoform X1	5	6,870825688	-0,058865195	-0,130101296	0,456552905
gene39094	0,038416145	galactinol synthase 1-like	3	1,969068931	-2,235417404	-1,514639711	0,635089827
gene39118	0,015165653	dnaJ homolog subfamily B member 13-like	3	2,530319578	0,569005892	-0,377476617	0,13385411
gene39312	0,008526289	glutamate racemase	3	5,707239667	-1,989224917	-5,234062684	2,441035968
gene39317	0,001127457	kunitz trypsin inhibitor 2-like	6	5,092180034	3,795316975	0,55205195	0,45015113
gene39449	0,001690697	E3 ubiquitin-protein ligase RHA2A-like	5	5,018598055	0,482758173	-0,609886096	-1,259222012
gene3963	0,000100948	homeobox protein knotted-1-like 1	2	0,690993721	-0,048482393	-4,850064517	-2,819035135
gene39677	0,040385218	VAN3-binding protein-like	1	-2,248502482	-0,600710981	-1,477643392	0,421865344
gene39815	0,002457004	transcription initiation factor TFIID subunit 9-like isoform X4	5	7,283533604	0,005735438	-0,369914244	0,035176923
gene39829	0,005600293	transcription initiation factor TFIID subunit 9-like isoform X4	5	6,215120013	-0,042017992	-0,064862566	-0,081018457
gene39930	0,002402731	LRR receptor-like serine/threonine-protein kinase EFR	5	7,695352199	-0,683748906	-0,026068121	-0,303672922
gene39997	0,008977644	ABC transporter G family member 21-like	3	3,642207769	0,61004271	-0,90132576	0,87172759
gene40048	0,043526803	uncharacterized protein LOC111398954	2	-0,798186877	-2,342633465	-2,015414658	2,03301312
gene40107	0,025443043	---NA---	3	2,688325875	-1,688071816	2,204020845	-2,264887638
gene40182	0,016883808	heavy metal-associated isoprenylated plant protein 6-like	2	-1,049033814	-1,114809097	-2,207105767	0,730062539
gene40239	0,04308099	cytochrome P450 76A1-like	1	-3,107385258	0,067168478	-0,226862356	-1,771667726
gene40404	0,005250081	DNA-3-methyladenine glycosylase-like	2	-0,346725749	0,378956158	-3,769123393	0,277928435
gene40480	0,000599047	nudix hydrolase 25	1	-1,895168495	-0,261477297	-0,2791234	2,281675495
gene40569	0,042729101	protein PLANT CADMIUM RESISTANCE 2-like	4	3,965218366	2,709302156	1,275911209	0,706896246
gene40585	0,002894487	thionin-like protein 2	2	2,078379562	0,108394105	-3,93558544	2,853742186
gene40769	0,016448115	NtPRp27-like protein precursor	4	2,869137237	6,218174545	-2,21524951	-0,2555254
gene41027	0,026587754	putative phospholipid-transporting ATPase 9	4	2,585970455	1,256569474	2,02857275	-0,546425939
gene41115	0,014941581	protein GL2-INTERACTING REPRESSOR 1	1	-2,067773262	0,955206745	0,874190283	-0,017154999
gene41158	0,00658211	beta-glucuronosyltransferase GlcAT14C isoform X1	3	2,70949192	-0,507949668	0,41925348	0,420231347
gene41388	0,038387635	serine carboxypeptidase-like 40 isoform X1	1	-2,936741869	-0,153478001	0,335938999	-0,2747322
gene41412	0,037688202	shewanella-like protein phosphatase 2	1	-3,086702675	0,931049845	-0,832997019	-0,048126361
gene41470	0,038416145	UDP-glycosyltransferase 85A8-like	1	-2,079621949	1,088898028	0,113035201	-0,413706896
gene41534	0,043883236	caffeic acid 3-O-methyltransferase-like	4	-0,172321674	2,010623071	1,476660922	0,665283564
gene41578	0,001937664	---NA---	1	-2,398383948	0,575270274	0,609100938	-0,870930777
gene41904	0,031713367	probable zinc metallopeptidase EGY3, chloroplastic	1	-2,452944054	-0,459431935	0,352083974	-1,1189817
gene42238	0,041135411	protein DETOXIFICATION 40-like	3	2,298363198	-0,348075081	-0,649743678	0,421400948
gene42500	0,007279382	protein ZINC INDUCED FACILITATOR-LIKE 1-like isoform X2	4	2,934149859	1,925182092	1,887346786	-0,619028705
gene4251	0,043641847	3-ketoacyl-CoA synthase 19	1	-3,253603912	0,063025594	-0,431429768	-0,277575435
gene42604	0,033642615	proton pump-interactor 1-like	4	3,723093845	1,894838465	1,620754183	0,451374432
gene42668	0,000914032	chlorophyll a-b binding protein 8, chloroplastic	1	-3,00878751	0,439732601	-0,292170593	-1,238076604
gene42786	0,035091243	trihelix transcription factor ASR3-like	5	5,25669339	0,722996633	-1,042293011	-0,753386029
gene43314	0,023296395	(E,E)-geranyllinalool synthase-like	4	0,032638045	4,768930135	1,228546338	2,165501949
gene43318	0,001228508	aureusidin synthase-like	4	1,332396171	3,635820294	2,649218594	1,374124984
gene43347	0,016099608	homeobox-leucine zipper protein ATHB-52-like	1	-4,457367454	1,099124667	-0,257614648	0,65780086
gene43349	0,041027949	MLO-like protein 2	4	3,012017789	1,27593591	1,847101178	0,129921053
gene43367	0,002684978	glutamate receptor 2.7-like isoform X1	4	3,680788782	1,778304794	1,526138549	0,598374495
gene43585	0,001547398	ethylene-responsive transcription factor ERF025	5	5,447766378	1,714272213	-2,483366476	-0,302718587
gene43613	0,002513685	histone H2A	1	-2,379345564	0,780264217	-0,17574154	-0,922608207
gene43683	0,025649965	membrane steroid-binding protein 2-like	6	5,315407647	2,53116315	1,853924926	0,602497114
gene44	0,04272276	RNA-binding protein 24-B-like isoform X1	3	2,196631578	-0,284201361	-0,718725332	-0,409149169
gene44007	0,006032851	xyloglucan endotransglucosylase/hydrolase protein 22-like	2	1,572358967	-1,342526804	-3,125869841	3,069398962
gene44049	0,040385218	probable galactinol--sucrose galactosyltransferase 1	3	4,36782007	1,624266681	-0,313560704	0,803469039
gene44121	0,019058659	5'-nucleotidase domain-containing protein DDB_G0275467	3	2,09560372	0,116847437	0,393808679	0,044488834
gene44282	0,000899494	kunitz trypsin inhibitor 2-like isoform X1	6	6,302497654	2,300910659	0,853744333	0,92157728
gene44303	0,000218888	fasciclin-like arabinogalactan protein 11	2	0,100237761	-0,873633595	-5,526063902	0,037559628
gene44368	0,000883895	premnaspirodiene oxygenase-like	3	2,316544246	0,182947772	-0,615008047	0,107060427
gene44416	0,006756334	tubulin alpha chain-like	2	-0,155665748	-0,243945225	-2,550813499	-0,053346143
gene44494	0,008526289	diphosphomevalonate decarboxylase MVD2, peroxisomal-like isoform X1	3	2,154918745	1,089280054	0,812371304	0,088904776
gene44606	0,002057866	cysteine proteinase 3-like	5	6,217167246	-0,877582263	-1,952657595	0,156050346
gene44659	0,04671719	RNA-binding protein 24-B-like isoform X1	5	5,266028365	0,207617208	-0,165182531	0,368560098
gene4477	0,000804453	geranylgeranyl pyrophosphate synthase, chloroplastic-like	1	-2,039420021	1,05228074	-0,52462494	-1,98587954
gene44924	0,01521809	diacylglycerol O-acyltransferase 1-like isoform X2	3	3,551216065	0,502921289	-0,501086879	0,091037739
gene4504	0,022082654	ATP synthase delta chain, chloroplastic	1	-5,826171284	0,91735785	-1,732595551	-0,546696279
gene45040	0,026339187	UPF0496 protein At1g20180	6	7,754149866	1,539032537	-0,542756468	-0,738072456
gene45142	0,005522788	probable polygalacturonase	2	0,30514915	0,08760236	-2,697277097	0,491070157
gene45156	0,000165657	IQ domain-containing protein IQM1-like	5	4,174319811	1,023395926	-1,463534611	-0,998126363
gene45181	0,038837789	phospho-2-dehydro-3-deoxyheptonate aldolase 2, chloroplastic-like	3	3,006934245	-0,364848101	-1,343783406	1,263391405
gene45270	0,015165653	aquaporin TIP2-1-like	2	2,020541078	0,179079289	-4,890974632	1,039577128
gene45347	0,02714988	uncharacterized protein At1g51745-like	5	4,961329318	-1,652321473	1,128557833	1,087898855
gene45524	0,017879057	basic blue protein-like	4	1,372602298	5,543781436	1,852562633	2,590327742
gene45697	0,013820921	PREDICTED: uncharacterized protein LOC104604312	3	3,544825551	-0,163253225	0,253018293	-0,174085134
gene45742	0,003024981	WAT1-related protein At1g43650-like	4	1,711726074	2,514378391	1,527610489	-0,811052999
gene45788	0,02797896	2-oxoglutarate-dependent dioxygenase DAO isoform X2	5	5,374398199	0,442913531	-0,756089201	0,894799929
gene46002	0,034189811	14 kDa proline-rich protein DC2.15-like	2	0,201097182	-1,086400166	-2,017265464	1,459018861
gene46032	0,018646193	chaperone protein dnaJ 20, chloroplastic-like	5	4,045105163	0,295374941	-1,48014688	-0,779892073
gene46179	0,020394466	inactive TPR repeat-containing thioredoxin TTL3-like	3	3,62015742	0,374865976	-1,806388301	0,092749941
gene46408	0,024658692	protein NUCLEAR FUSION DEFECTIVE 4-like	4	2,383380038	2,998749173	2,447073902	0,362494605
gene46478	0,048331656	E3 ubiquitin-protein ligase SGR9, amyloplastic	1	-3,038916435	0,366135904	-0,656016898	-1,266165158
gene46489	0,041569223	E3 ubiquitin-protein ligase SGR9, amyloplastic	1	-3,111541301	0,361462364	-0,609544614	-1,175606332
gene46553	0,021798966	probable L-ascorbate peroxidase 6, chloroplastic/mitochondrial	3	4,0817603	-0,302688981	0,269547335	-0,045357938
gene46600	0,013861461	cellulose synthase A catalytic subunit 8	2	0,564990926	-0,171056742	-2,822736818	-0,173023407
gene46629	4,8232E-05	probable WRKY transcription factor 65 isoform X1	6	7,929171499	3,180425879	0,053974288	0,751249222
gene46716	0,010182317	protein DMP2-like	2	0,52489338	-0,566343336	-2,281497709	2,486620132
gene46759	0,031625811	syntaxin-71	1	-2,671729191	0,532770761	-0,003742366	-1,008262268
gene46773	0,012109875	cation/calcium exchanger 5	5	5,62129984	0,656324287	0,029977964	-1,834572834
gene46883	0,014380843	non-specific lipid-transfer protein 3-like isoform X2	2	1,13140111	-1,578981419	-6,94423841	4,81468593
gene46900	0,039169301	7-deoxyloganetic acid glucosyltransferase-like	3	2,989562836	-0,960950869	-1,441202609	0,422760353
gene4695	0,038837789	probable pectin methylesterase CGR3	3	2,504691006	0,163427867	-0,5422427	-0,704506436
gene47077	0,008807614	alpha carbonic anhydrase 7-like	5	5,586648276	0,773391238	-0,350423194	-2,432009296
gene47080	0,010065441	alpha carbonic anhydrase 7-like	5	3,962760525	-0,100029014	-0,977897014	-1,476220089
gene47130	0,012546923	chlorophyll a-b binding protein 21, chloroplastic-like	1	-2,393003015	1,019534587	0,154176289	-1,380594855
gene47144	0,040610877	early nodulin-93-like	4	8,55798213	5,500822115	-4,55975702	5,505625222
gene47163	0,042618756	UBP1-associated protein 2C-like isoform X1	1	-3,439138282	2,799182755	2,579110967	0,997590822
gene47204	0,00404681	probable WRKY transcription factor 71	4	0,828559806	2,293488361	1,727860374	0,90409944
gene4754	0,016548906	WAT1-related protein At3g28050-like	3	2,337003369	-0,272573304	-0,294994437	-0,182154012
gene47543	0,011791529	phospho-2-dehydro-3-deoxyheptonate aldolase 2, chloroplastic-like	3	2,141713971	-0,385250713	0,764806047	-0,603216904
gene47546	0,008576981	bifunctional riboflavin biosynthesis protein RIBA 1, chloroplastic-like	4	3,25140024	1,119331171	1,178514611	0,282013601
gene47612	0,034525891	probable galactinol--sucrose galactosyltransferase 5	4	3,224329328	0,691690301	1,280410763	0,630699822
gene47733	0,043812243	lysosomal Pro-X carboxypeptidase	1	-3,299195776	-1,039546786	1,875889867	-2,008905645
gene47903	0,000174663	S-linalool synthase-like	4	0,079273446	5,789065633	5,666014927	-1,243471125
gene47988	0,020075463	MLO-like protein 6	3	2,6462838	0,473608994	1,665346675	-0,225625486
gene4801	0,001630504	probable beta-D-xylosidase 5 isoform X2	5	9,940996146	1,220251287	1,436564863	0,589715975
gene48028	0,000100948	abscisic acid 8'-hydroxylase 2-like isoform X1	1	-0,311550238	-0,241443726	1,909028223	-2,434530833
gene48168	0,018965502	serine/threonine-protein kinase EDR1-like isoform X3	5	5,40391075	-0,950766808	0,284857121	-0,521219285
gene48248	0,00658211	epsin-3-like isoform X2	6	7,608457118	3,84861146	1,327473438	-0,111382009
gene484	0,000636817	cytochrome c oxidase subunit 2-1 (mitochondrion)	1	-6,091659924	0,89724164	0,2468509	0,586653176
gene48470	0,012315353	mitogen-activated protein kinase kinase kinase 3-like	4	2,265132342	1,437180881	1,637642845	-0,34151757
gene48520	0,000615482	fasciclin-like arabinogalactan protein 12	2	0,317286121	-0,843704622	-5,107837857	0,100530245
gene48533	0,040712027	NAC domain-containing protein 2-like	6	8,236303939	2,829828419	0,062903026	-0,680594477
gene48550	0,005193228	fasciclin-like arabinogalactan protein 12	2	0,353049429	-0,75504642	-3,988242356	0,169954614
gene48696	0,010260404	serine carboxypeptidase-like	1	-2,070326946	0,239708045	-0,471950012	-0,892837193
gene48848	0,010961943	transcription factor CYCLOIDEA-like	1	-3,528777736	-2,484435004	1,604165209	0,408343099
gene4891	0,024903213	zinc finger protein CONSTANS-LIKE 2-like	1	-2,597859151	0,253203137	0,599727763	-0,291842815
gene49	0,009118435	inorganic phosphate transporter 1-4-like	3	3,740244545	-0,654260652	-1,975416385	1,066831033
gene49088	0,015816416	leucine-rich repeat receptor-like protein kinase PEPR1	1	-3,216517834	-0,180114032	-0,241477711	-0,097961916
gene49106	0,035976098	LIM domain-containing protein WLIM2b-like	2	0,937507942	0,349138353	-2,215485997	0,822244562
gene49211	0,04325274	branched-chain-amino-acid aminotransferase-like protein 1 isoform X1	2	1,099598341	-1,093164582	-2,107167639	1,655237562
gene49223	0,017636483	AP-1 complex subunit sigma-2-like	3	3,640835188	-0,375239606	0,957973354	0,058984234
gene49244	0,004615851	protein ROOT PRIMORDIUM DEFECTIVE 1	1	-4,324412702	0,499799091	-0,292057814	0,11127535
gene49252	0,019243941	uncharacterized protein LOC111385870	4	1,545686212	2,492567673	2,727454179	-0,021612418
gene49499	0,02797896	transmembrane protein 45B-like	2	-0,138963792	-0,24725909	-4,284098586	2,097586027
gene49592	0,002431018	perakine reductase-like	4	3,07222759	3,009951772	1,897766901	0,352981695
gene49662	0,005522788	glutamate receptor 2.7-like	5	9,093104898	-1,599143617	2,428230209	-0,342761695
gene49740	0,045776798	berberine bridge enzyme-like 22	6	6,462010384	3,605142611	2,562692275	-0,06156247
gene49741	0,000182954	berberine bridge enzyme-like 8	6	6,558834276	3,626347409	1,218068645	-0,338774674
gene49742	0,017777252	berberine bridge enzyme-like 8	6	6,503715957	4,575344567	1,739708284	0,259365094
gene49851	0,024892522	extensin-like	2	1,014614029	-1,972699127	-3,849173173	4,215989975
gene4989	0,00907819	COBRA-like protein 4	2	-0,817460109	-0,786849147	-3,924138362	0,795495621
gene50191	0,012623871	formin-like protein 5 isoform X3	5	5,763158508	-0,14024922	-1,585430701	0,89506161
gene50338	0,002663319	tyrosine--tRNA ligase 1, cytoplasmic	1	-4,74224087	0,880340815	-0,001691465	1,722820403
gene50425	0,041908311	organic cation/carnitine transporter 3-like	1	-2,416353348	1,275534503	-0,407682597	-0,092392436
gene50614	0,035402591	premnaspirodiene oxygenase-like	4	0,407866051	4,24413462	2,06322273	1,803987262
gene50618	0,011707467	premnaspirodiene oxygenase-like	4	-0,702872417	3,46253844	1,739323663	1,776406214
gene50697	0,015165653	auxin-responsive protein IAA14-like	1	-2,026402175	0,516649868	0,11308958	-1,888727442
gene50836	0,024596498	heavy metal-associated isoprenylated plant protein 44-like	1	-3,900799313	0,79849809	-0,77866335	0,166569385
gene50912	0,042436696	protein CHROMOSOME TRANSMISSION FIDELITY 7-like isoform X1	3	2,283680171	0,112375756	0,145608187	0,278689674
gene51016	0,022724567	histone H4	1	-3,1250685	0,514325609	-1,105929195	-0,756571649
gene51181	0,014380843	cellulose synthase-like protein E6	6	4,961736577	2,121641866	1,897367096	1,040062454
gene51285	0,01277958	auxin-responsive protein SAUR50-like	1	-2,122154565	1,33396326	0,201502176	-0,939935707
gene51423	0,012623871	LOW QUALITY PROTEIN: uncharacterized protein LOC111370859	3	1,220416659	-0,715339438	2,141680591	-1,092924988
gene51515	0,03388776	germin-like protein subfamily 1 member 13	2	0,300446693	-0,519170333	-4,272865083	-0,551791393
gene5155	0,013829618	ABC transporter B family member 11-like	4	2,481493435	1,427082107	2,909685259	0,537732201
gene51550	0,010862382	allene oxide synthase 1, chloroplastic-like	3	3,489830136	0,41585948	0,191962383	0,917948453
gene51551	0,037946406	polyphenol oxidase I, chloroplastic	6	5,48459534	5,327774989	2,913068848	1,46451209
gene51874	0,035273513	growth-regulating factor 4-like	4	0,224212932	2,540870513	2,010211188	0,712382797
gene51881	0,011151103	WAT1-related protein At5g07050-like	3	3,349096299	0,346607078	-4,020830881	0,175944279
gene52030	0,000660445	amino acid transporter AVT1H	6	7,820269914	1,22477356	-1,280798795	-1,624550225
gene52042	0,040610877	secoisolariciresinol dehydrogenase-like	4	-0,672156891	1,689998491	0,938851577	2,686074086
gene52053	0,00658211	raucaffricine-O-beta-D-glucosidase-like	4	5,256517757	3,387501045	3,09053636	0,29590884
gene5208	0,04272276	NADH dehydrogenase 1 alpha subcomplex subunit 9, mitochondrial-like	3	2,305996757	0,23543512	0,549773916	-0,222117477
gene52124	0,012617738	protein ESKIMO 1-like isoform X1	2	-0,150641471	-0,993682741	-3,753042948	0,507552623
gene52147	0,000446276	uncharacterized protein LOC111404060	3	2,053360927	0,760329645	-1,640119501	1,935926652
gene52239	0,033642615	uclacyanin-3-like	4	1,275144463	3,82428082	2,136805799	0,673984367
gene52326	0,034001406	metalloendoproteinase 3-MMP	2	-2,173823165	1,305535604	-2,316508602	-0,395794056
gene52679	0,0393514	pentatricopeptide repeat-containing protein At1g11290, chloroplastic-like	3	2,422532636	-0,284724021	1,462726677	-0,443253871
gene52685	0,005668051	BON1-associated protein 2-like	3	3,313916573	0,826523381	-4,132798188	-2,60066171
gene52742	0,012165545	---NA---	1	-4,906158291	0,284362012	0,833512794	-0,084920081
gene53087	0,02575277	O-fucosyltransferase 20-like	3	2,337618851	0,009638022	-0,291004249	0,258000257
gene53124	0,038986061	putative cyclin-D6-1	2	-0,38398704	-1,002422588	-2,044807821	1,073279966
gene53312	0,031491607	pathogen-related protein-like	5	3,835535629	-0,134181382	-2,004248619	-0,752914043
gene53412	0,001574711	putative UDP-rhamnose:rhamnosyltransferase 1	5	4,971777508	0,499763577	0,191084641	-0,566938303
gene53440	0,049651045	phospholipid:diacylglycerol acyltransferase 1-like	3	3,080770742	-0,159046412	1,370902984	-0,355034171
gene53622	0,037545191	mavicyanin	2	-0,816775548	-0,636747795	-3,227988466	0,55470576
gene53654	2,25503E-05	amino-acid permease BAT1 homolog	4	-0,292860688	3,801078368	2,466691096	-0,29223329
gene53715	0,026432256	glucuronoxylan 4-O-methyltransferase 2-like	2	-0,208575756	-0,163143742	-6,211121077	-0,734110666
gene53744	0,008504261	ferruginol synthase-like	5	3,626142743	-0,288762704	-1,097517394	-0,277117737
gene5397	0,000154277	protein DA1-like isoform X1	5	5,66736043	-0,421916327	0,891460497	-0,016620763
gene54042	0,00126074	cellulose synthase A catalytic subunit 4 -like	2	-0,094042267	-0,372653776	-4,582947396	-0,16449004
gene54263	0,040351883	mechanosensitive ion channel protein 10-like	1	-2,08978598	-0,684002491	0,264652371	0,859082248
gene54267	0,013861461	glyoxylase I 4-like	3	2,801605268	0,376679029	-1,60977384	0,301089667
gene54320	0,025492618	uncharacterized methyltransferase C3H7.11-like isoform X1	3	2,664456888	-0,095122712	-0,202318729	-0,100023186
gene54399	0,006596114	heat shock protein 90-6, mitochondrial-like isoform X2	3	2,298018299	-0,419464822	0,198217928	-0,083988056
gene54428	0,001345131	B3 domain-containing protein Os03g0120900-like	4	1,637328573	0,494447097	2,366998187	-0,506438044
gene54448	0,030173752	probable beta-1,4-xylosyltransferase IRX10L	3	3,224772018	-0,194972714	-0,425502702	0,088636612
gene54486	0,041181772	GDSL esterase/lipase At4g26790-like	2	0,415118754	0,73777024	-2,700776603	-0,370765328
gene54582	0,006032851	uncharacterized protein At2g33490-like isoform X1	4	2,582954303	1,528750375	1,024935148	0,548670151
gene54636	0,01704965	ethylene-responsive transcription factor WIN1-like	1	-2,032342255	0,280357665	0,534621106	-1,393444504
gene54780	0,043060229	hydroxymethylglutaryl-CoA synthase	3	2,131818333	1,179579992	0,381678402	0,438063904
gene5495	0,009182416	zinc finger CCCH domain-containing protein 14 isoform X2	2	-0,697835531	0,097108162	-4,397605076	1,349289804
gene55081	0,00964098	protein BONZAI 3 isoform X1	5	4,910961306	-1,1418835	0,238139953	0,397068889
gene55276	0,02043229	putative late blight resistance protein homolog R1B-23 isoform X2	5	7,416715276	-0,64669167	-0,434154189	1,236583701
gene55662	0,035469226	transcription factor RAX2	4	0,305440785	2,48995177	1,080652344	0,622119613
gene55753	0,016457634	peroxidase 64-like	2	-0,208523674	-1,296603132	-6,338752776	-1,196138359
gene5576	0,031416784	xyloglucan endotransglucosylase/hydrolase 2-like	5	6,010915954	1,29703557	-0,395200555	0,770401619
gene55784	0,01023064	linamarin synthase 2-like	3	2,307414816	-0,169988721	0,367396112	-0,93360344
gene5579	0,02541217	xyloglucan endotransglucosylase/hydrolase protein 24-like	5	6,032285867	1,683182767	1,68057303	-0,270823824
gene5581	0,049566418	xyloglucan endotransglucosylase/hydrolase 2-like	5	5,013801043	0,124188186	-0,880901553	0,055290501
gene5582	0,046770035	xyloglucan endotransglucosylase/hydrolase 2-like	5	3,836916319	0,142578769	-1,175098655	-0,229349342
gene55831	0,041135411	inactive TPR repeat-containing thioredoxin TTL3-like	1	-1,072239181	0,871213436	1,238587691	-2,057607879
gene55956	0,007694078	putative ABC transporter B family member 8 isoform X1	3	4,007879141	0,413641725	-0,107142584	-0,383626049
gene56085	0,027399899	uncharacterized protein LOC111406451	2	-0,489650521	0,06927018	-4,646186416	0,219143201
gene56107	0,008576981	phosphatidylinositol 4-kinase gamma 4-like	3	2,753977963	-0,464874381	-0,759815226	0,643925284
gene56171	0,015165653	synapse-associated protein of 47 kDa	4	2,699368559	4,003672291	1,45457885	-0,456150494
gene56280	5,15597E-05	LOB domain-containing protein 41-like	2	2,654722475	-0,039692101	-4,427557196	3,073855705
gene56369	0,008275039	uncharacterized protein LOC111380343	1	-2,248382648	0,191598615	-0,20668624	-0,520660395
gene56395	0,000178942	protein trichome birefringence-like 3	2	0,131616074	0,199075555	-4,362881553	0,56909757
gene56420	0,000504628	ATP-dependent DNA helicase DDX11 isoform X2	3	2,762845492	-0,43314846	-0,936866004	-0,629820212
gene56618	0,033014007	probable WRKY transcription factor 65	2	0,392498508	0,940789241	-2,135725323	-0,115019374
gene5671	0,007600872	ACT domain-containing protein ACR1-like	5	6,212787991	1,666993576	-1,051544073	1,639235794
gene5673	5,56399E-05	ACT domain-containing protein ACR1-like	5	4,920841797	0,995292759	-0,752706031	0,829577567
gene56951	0,014246109	60S ribosomal protein L34-like	1	-3,703105491	0,846619372	-0,281011155	-0,93085996
gene57170	0,044043724	RING-H2 finger protein ATL32-like	4	-0,526870574	2,398294062	1,196430332	0,932529333
gene57197	0,000519053	protein IQ-DOMAIN 1 isoform X2	2	-0,511728496	0,101740308	-4,049130792	-0,193934241
gene57294	0,049651045	F-box protein CPR30-like	5	6,448616226	0,826861851	0,157345125	0,117542844
gene57359	0,003244738	rac-like GTP-binding protein RAC13	2	-1,208780556	-0,645437605	-4,420962919	1,473654802
gene57763	0,007480164	non-specific lipid-transfer protein 1-like	2	0,405866878	0,517810914	-3,192972407	0,219952662
gene5924	0,001013129	dirigent protein 22-like	4	1,155821514	7,716507944	-1,355632063	3,86352867
gene6038	0,009638316	agamous-like MADS-box protein AGL15 isoform X2	2	1,478994493	-3,461172345	-2,012604274	3,460869855
gene64	0,038579666	protein EXORDIUM-like	3	4,281562259	-0,623251858	-1,160791165	0,694337707
gene6437	0,017328665	protein DMR6-LIKE OXYGENASE 2-like	3	2,973907353	-1,070541789	-1,189942137	-0,371190709
gene6439	0,007518633	protein DMR6-LIKE OXYGENASE 2-like	3	2,20421471	-1,162065263	-1,428589982	0,174539011
gene6548	0,008526289	pelargonidin 3-O-(6-caffeoylglucoside) 5-O-(6-O-malonylglucoside) 4'''-malonyltransferase-like	3	6,670579438	0,204252672	-3,17305846	3,534459399
gene6636	0,044043724	ankyrin repeat-containing protein NPR4-like	1	-2,23502053	1,297995128	-0,795441124	-0,439728788
gene6760	0,002684978	ethylene-responsive transcription factor RAP2-3-like	3	2,901638658	-0,500025451	-0,884492232	0,00408302
gene6795	0,00126074	40S ribosomal protein S17	5	4,680741735	-0,121110451	-0,176646143	-0,105653186
gene686	0,040847001	LOB domain-containing protein 1-like	4	-0,916247942	4,182411815	2,051784237	1,735100997
gene694	0,02043229	cytochrome c oxidase subunit III (mitochondrion)	1	-3,213417685	0,758961289	0,40731146	1,12762079
gene7002	0,048331656	COBRA-like protein 4	2	1,07588354	-0,436262463	-3,590188722	0,818138725
gene7012	0,008576981	bifunctional epoxide hydrolase 2-like	4	0,985902799	2,467857211	2,331362862	0,323279334
gene7098	0,000519053	serine carboxypeptidase-like 51	2	0,062237092	-1,268969828	-4,378178533	1,976686979
gene7203	0,044853204	heavy metal-associated isoprenylated plant protein 7-like	2	-0,208098379	-0,82090262	-2,073479807	0,707484549
gene7266	0,012315353	ethylene-responsive transcription factor ERF061	6	5,503644681	2,485531394	0,809211313	1,426630641
gene7277	0,004430354	O-fucosyltransferase 19-like	3	2,354052786	-0,782925295	-0,451392567	0,722998069
gene7283	0,044043724	phosphatidylinositol 4-kinase gamma 4-like	3	2,996490709	0,712986694	-0,789551157	0,547774489
gene7310	0,012778795	transcription factor bHLH78-like isoform X1	3	2,326911501	0,903387374	0,006731852	-1,21376428
gene7318	0,026828037	uncharacterized protein LOC111389239	1	-2,424144559	0,081817331	0,132361763	0,395235715
gene7386	0,005007032	chloroplast stem-loop binding protein of 41 kDa b, chloroplastic	1	-3,290059621	0,589153098	-0,746803583	-0,938143921
gene7682	0,002895488	---NA---	1	-2,104905507	0,58669312	-0,320342716	0,182314201
gene7948	0,012089884	alpha carbonic anhydrase 7-like	6	7,855918091	2,499423588	0,132288311	1,539080218
gene8179	0,032736948	phosphatidylinositol 4-phosphate 5-kinase 1	1	-2,975507716	-1,467642653	1,218115747	-0,40865067
gene8233	0,001937664	root phototropism protein 2 isoform X2	1	-2,585183956	1,325866278	0,525555428	0,323508117
gene8414	0,030173752	protein SPIRAL1-like 3	4	-0,52103279	3,368795827	-1,270173612	2,068471758
gene8449	0,027104775	DNA repair protein XRCC4-like	1	-4,86608033	1,875497286	0,032982023	-0,500542878
gene8650	0,047314019	zinc finger protein ZAT11-like	6	4,816366866	3,975882188	0,927171681	0,332789698
gene8666	0,0302825	uncharacterized protein At4g08330, chloroplastic	5	4,364960465	0,23550184	0,624981055	0,820103284
gene8673	0,026037122	thiosulfate sulfurtransferase 18-like isoform X1	1	-2,365991307	0,037158048	-0,568158583	-0,801205765
gene8687	0,012206671	heavy metal-associated isoprenylated plant protein 21-like	2	-0,66898079	-1,392086999	-2,137368589	1,861445751
gene8756	0,008526289	dCTP pyrophosphatase 1-like	2	-0,696421965	-0,570712509	-3,693900689	1,784438033
gene8796	0,001630504	lachrymatory-factor synthase-like	1	-2,156078049	-0,257266563	-0,43662741	0,248978693
gene8806	0,040385218	glyoxylase I 4-like	6	8,290078476	2,068783674	-0,204865764	0,311498666
gene8842	0,047169786	MDIS1-interacting receptor like kinase 2-like	4	3,029644165	1,214672126	3,76475342	0,566192361
gene8856	0,005193228	cellulose synthase A catalytic subunit 4 -like	2	-0,174749875	-0,171795997	-3,608982977	0,620865166
gene8940	0,048279364	calcium and calcium/calmodulin-dependent serine/threonine-protein kinase-like	2	1,575170956	-0,695532652	-2,318372915	0,159833181
gene9000	0,047866577	putative lipid-transfer protein DIR1	2	0,657116865	-0,565543569	-4,771075368	6,178969582
gene9021	0,014380843	glucan endo-1,3-beta-glucosidase 14-like	3	2,886045265	-0,1360668	0,081587886	0,336301413
gene9225	0,017420962	BTB/POZ domain-containing protein At3g56230	1	-2,34794016	-0,752610339	-0,753871073	0,921872962
gene9326	0,026037122	uncharacterized protein At1g28695-like	4	3,882299053	2,707102327	3,412321549	-0,536775359
gene9484	0,017632199	serine carboxypeptidase-like 17 isoform X9	4	2,688239735	2,616945079	1,647068366	0,104579065
gene9624	0,007229699	alpha carbonic anhydrase 7-like	5	4,54402979	-0,86990763	-0,592664721	-1,906834419
gene9831	0,016883808	cytochrome P450 81E8-like	1	-2,576236081	0,350122845	0,304703068	0,588248628

## Sheet: Table S22
Table S22. Differentially expressed genes along the response (time-course) to infection with Hymenoscyphus fraxineus from likelihood ratio test performed in the ash genotype UW2, susceptible to ADB.
GeneID	padj	Description	Cluster	LFC_7	LFC_14	LFC_21	LFC_28
gene10075	0,017750324	RING-H2 finger protein ATL52-like	1	-2,865127462	0,101380307	-1,340145432	-0,425683151
gene10089	0,027320897	glycosyltransferase 6-like	3	0,154930073	-0,382375373	2,789685536	2,546819259
gene10177	3,54302E-11	NAC domain-containing protein 92-like	2	-2,874665917	0,265945966	4,581384286	1,39136964
gene10295	0,043713533	thaumatin-like protein	3	-1,086538327	-0,485121066	2,39852684	1,512742067
gene10608	0,008330085	4-coumarate--CoA ligase-like 5	1	-4,470793165	0,317360058	-0,469189513	0,949781094
gene11	0,001143289	synaptonemal complex protein 1-like isoform X1	1	-3,282555578	-0,14539259	0,284791955	-0,898092987
gene11190	0,000265893	uncharacterized protein LOC113787721	1	-7,832776264	2,144777715	-5,352973612	4,329767935
gene11350	0,007180157	mitochondrial import inner membrane translocase subunit TIM23-1-like	6	2,015268044	0,701800967	-0,551730092	-1,997381767
gene11359	0,033413064	stress response protein nst1	1	-2,374328339	-0,112968424	0,203980695	-0,144477046
gene1145	5,10435E-06	uncharacterized protein LOC111401585	6	2,430732963	0,030029012	-0,956438958	-0,091662811
gene11500	0,002084255	myb-related protein Zm1-like	1	-6,348558899	0,359400886	1,621851781	0,82589719
gene11511	0,014833078	cellulose synthase-like protein G3	1	-2,804156173	0,232215569	0,776201109	0,780425836
gene1210	0,016006334	protein EMBRYONIC FLOWER 1	1	-4,487648462	0,479507945	1,062381221	-2,717378961
gene1211	0,038642723	ankyrin repeat-containing protein At5g02620-like	3	0,418430945	-1,206711357	1,778594986	3,403563937
gene12133	0,038770683	phosphoinositide phospholipase C 6-like	4	3,341307198	-0,191315936	-0,591269594	2,775411154
gene12180	0,006610123	uncharacterized protein At2g33490-like	1	-3,359647978	0,138874041	3,718020078	-1,379843303
gene12219	0,040953493	ATP synthase subunit O, mitochondrial-like	5	-0,378277009	-0,023665487	0,353028015	-2,230413043
gene12223	0,002619597	wall-associated receptor kinase 2-like	1	-4,416789452	-0,072230919	0,202054766	-0,321761281
gene12250	0,006337702	30S ribosomal protein S21	6	2,70340019	-0,015059995	-0,239491889	-1,084938434
gene12655	0,025954442	NAC domain-containing protein 92-like	3	-0,536702795	-0,041652729	4,624712573	3,157340197
gene12747	0,025145079	polygalacturonase At1g48100-like isoform X1	6	3,517190905	0,339459392	-0,766410941	-1,5451248
gene12778	0,022049736	protein TIFY 10b-like	6	3,561542194	-0,465729911	0,355583585	-1,692647799
gene12876	0,042946679	potassium transporter 5-like	3	-0,018322442	-0,556628025	3,461812326	2,521260166
gene12909	0,028934294	1-aminocyclopropane-1-carboxylate oxidase homolog 4-like	3	1,087472305	0,211027111	3,376615019	1,998100647
gene13183	0,008172848	primary amine oxidase	3	-0,649800442	-0,984905315	2,603777501	3,272156229
gene13260	0,000449691	alkane hydroxylase MAH1	2	-0,832504158	-0,129982401	4,314456614	0,265539116
gene13585	3,03535E-10	cytochrome P450 86B1-like	2	-2,851179253	-0,246059258	4,547681742	0,757395703
gene13594	0,00045844	1-acyl-sn-glycerol-3-phosphate acyltransferase 2-like	2	-1,153502204	-0,185676111	3,546810358	0,615653318
gene13682	0,034873876	protein trichome birefringence-like 34	2	-2,076376471	0,389139833	4,436905482	0,638909232
gene13723	0,034953506	potassium transporter 26-like isoform X1	4	-1,166465342	0,550436736	-0,362476259	5,627845827
gene1381	3,68326E-05	non-specific lipid-transfer protein-like protein At2g13820	2	-1,803743762	-0,450301765	4,113608806	1,189649023
gene13821	0,004234028	aldehyde dehydrogenase-like	3	0,401523363	-0,079778375	2,290390533	0,218361696
gene13927	0,02882293	secoisolariciresinol dehydrogenase-like	3	0,327759714	-0,375023483	2,032595605	2,585306878
gene14117	0,049769007	universal stress protein PHOS34	6	2,194912524	-0,129360075	-0,804300064	0,260678407
gene14121	0,000341232	centromere protein V-like isoform X1	1	-2,645967619	0,182151847	0,180154596	0,332763347
gene14220	0,001081718	vetispiradiene synthase 2-like isoform X1	3	0,387621624	-1,755863988	3,655409858	5,025604692
gene14222	0,040491423	vetispiradiene synthase 2-like isoform X1	3	-0,097868402	-2,187132189	4,421226177	5,031940055
gene14363	0,000655555	O-acyltransferase WSD1-like	2	-0,331313692	-0,325442605	3,495942347	0,203238759
gene14452	0,018847223	putative disease resistance RPP13-like protein 1	1	-5,115812714	0,874699411	0,773462678	-1,462645365
gene14659	0,010311839	uncharacterized protein LOC111404663	6	0,154244756	-0,367986952	-2,020830503	-0,108340002
gene1476	0,032070515	putative rRNA methyltransferase YlbH	1	-2,670227068	0,66979911	2,359460298	-2,74707289
gene14924	0,005315512	palmitoyl-acyl carrier protein thioesterase, chloroplastic-like	1	-2,887355053	-0,954800071	3,238148783	2,068924358
gene14934	5,10435E-06	omega-hydroxypalmitate O-feruloyl transferase-like	2	-1,805916706	-0,001623988	4,322968928	0,943619169
gene14967	0,010697474	BTB/POZ and TAZ domain-containing protein 1-like	6	0,141158847	-0,734149565	-1,267306133	-2,228615698
gene15023	0,047068173	phosphatidylinositol 4-kinase gamma 4-like	1	-2,09797541	0,267398057	0,344949852	-0,86918092
gene15039	4,20093E-06	long chain acyl-CoA synthetase 4-like	2	-0,763061002	0,110176583	4,013685279	0,45289812
gene15090	0,019096215	cyclin-D3-3-like isoform X2	4	2,312550416	-0,427048326	-0,361334049	2,07163323
gene15244	0,001286081	F-box/kelch-repeat protein At3g06240-like	2	-4,129374735	0,467000273	5,318000437	1,160552227
gene15273	0,009474863	short-chain dehydrogenase TIC 32, chloroplastic-like	1	-3,567178579	-0,635409495	0,490025714	0,950232248
gene15293	0,032552057	protein SSUH2 homolog	5	1,817072212	1,850088893	-0,975560677	-3,803893834
gene15347	0,008779722	protein RTF2 homolog	6	2,983750543	-0,609199592	-1,792594861	1,637044319
gene15390	2,20523E-05	myb-related protein 308-like	2	-1,710623722	-0,103176325	4,511780083	0,586636577
gene15423	0,009529436	transmembrane 9 superfamily member 8-like isoform X1	5	-1,582184321	0,12834224	0,792943773	-2,456591601
gene15436	9,0601E-05	vinorine synthase	3	1,761074894	-0,000361297	4,264075468	-0,234020426
gene15537	0,008814425	protein YIF1B	5	1,707937623	0,508816466	-0,049766364	-4,079653931
gene15596	0,049974249	methionine aminopeptidase 2B-like	5	-1,354250497	0,489320497	-0,04165376	-2,575002031
gene15799	0,017556909	putative calcium-transporting ATPase 13, plasma membrane-type	6	2,02254278	-0,094477184	-0,340861662	-1,220996631
gene15888	0,023146418	ankyrin repeat-containing protein BDA1-like isoform X1	4	-0,464671471	-0,249347986	0,416941701	4,322091583
gene15893	0,001913084	elongation factor 1-alpha	1	-3,268425332	0,035930554	0,559192498	1,150778482
gene15945	0,017909951	uncharacterized protein LOC111384070 isoform X1	6	2,888998459	-0,166287869	-0,54243708	0,693601515
gene16084	0,013055279	endochitinase EP3-like	3	-0,322760265	-0,390065926	1,796228403	2,056112627
gene16147	0,00349828	vacuolar protein-sorting-associated protein 11 homolog	1	-4,475988906	0,048560431	0,874127947	0,295924055
gene16246	0,046177036	endoplasmic reticulum metallopeptidase 1 isoform X1	5	-1,287335697	0,000428103	0,844343335	-2,89239661
gene16435	0,009276314	ethylene-responsive transcription factor RAP2-12-like	4	-2,88612839	0,371078885	-1,058949244	3,378550586
gene16726	9,60544E-08	non-specific lipid-transfer protein-like protein At2g13820 isoform X1	2	-3,196339854	-0,553751541	4,255044527	1,235804709
gene16736	0,000463537	protein PRRC2C-like	2	-2,246737295	-0,560670871	4,073882639	1,24342571
gene16750	0,025202368	pectinesterase 2-like	3	0,543693113	-1,452796315	4,977506436	3,769397376
gene16799	0,026242867	probable pectate lyase 8	3	1,150480163	0,368291116	4,383318315	-0,580850794
gene16932	3,03585E-05	protein YLS3-like	2	-1,244967612	-0,627991037	4,12255757	1,222312995
gene16934	1,78587E-05	non-specific lipid-transfer protein-like protein At2g13820	2	-1,974207122	-0,474082734	4,168408311	0,71857055
gene17056	0,024179121	expansin-A8-like	3	1,341034365	0,168957835	4,266638164	1,733326517
gene17123	0,001072166	probable glycerol-3-phosphate acyltransferase 8	3	-0,265182211	-0,239993904	2,873990363	0,966792767
gene17397	7,61832E-08	fatty acyl-CoA reductase 3-like	2	-1,358308858	-0,059650509	4,675923896	0,948682347
gene174	0,043249532	stress-response A/B barrel domain-containing protein At5g22580-like	6	1,45355152	-0,245329746	-1,119462586	-2,384831894
gene17418	0,049664276	transcription factor Pur-alpha 1	1	-5,278845513	-0,146516782	0,274182736	-0,277928048
gene17498	5,19912E-05	mavicyanin-like	2	-1,329561589	0,473765738	4,415489501	1,236733739
gene17674	0,017422645	putative wall-associated receptor kinase-like 16	3	0,873023238	-2,440147239	0,779786256	3,793797306
gene17709	0,046506498	NtPRp27-like protein precursor	1	-2,194308133	0,586408087	0,530407914	-0,581600923
gene17766	0,042322913	uncharacterized protein LOC111404941	6	2,559626671	0,121277395	-1,784184152	-1,335854361
gene17784	0,031174637	pectinesterase/pectinesterase inhibitor PPE8B-like	6	2,240524684	0,043230974	0,030475819	0,073120948
gene18059	0,044673291	phosphatidylinositol/phosphatidylcholine transfer protein SFH11	5	-1,046786565	0,128709798	0,132657435	-2,538686961
gene1814	0,004864239	ATPase 9, plasma membrane-type-like	4	0,834985408	-0,604041855	-1,465786036	2,117340812
gene18179	8,49371E-05	membrane protein PM19L-like	6	3,387349023	0,353024555	-2,973782575	-2,563687497
gene18456	0,000712719	topless-related protein 1-like	1	-3,379986993	0,048490018	2,23776415	-2,50473417
gene18611	1,52123E-05	AP2-like ethylene-responsive transcription factor At1g16060	2	-3,279966825	0,34931134	4,831143797	1,333159736
gene18612	5,19912E-05	heptahelical transmembrane protein 2-like	3	1,467450953	0,082960739	3,692854881	1,401880769
gene18646	0,023092762	GTP-binding protein ERG-like	1	-3,308472027	0,290820294	-0,131482156	2,229007792
gene18712	0,048090324	ubiquitin carboxyl-terminal hydrolase 3-like	5	-0,47026667	0,60828572	0,936252551	-2,806923178
gene1880	0,028666233	formin-like protein 8	3	2,124259423	-0,416113137	4,226236006	-2,408786171
gene18891	0,028656378	cinnamoyl-CoA reductase-like SNL6	3	2,37873069	-0,894668417	3,732127506	-0,422750869
gene1896	0,043449834	CCR4-NOT transcription complex subunit 4-like isoform X1	4	1,32539073	0,069013132	0,075381637	2,029087593
gene19241	0,014718662	WUSCHEL-related homeobox 4-like	3	1,475263498	-0,636068771	3,889602147	0,309744549
gene19303	0,010638482	crocetin glucosyltransferase, chloroplastic-like	6	2,511566815	-1,037721923	-0,914829949	0,038833903
gene19549	0,011190215	uncharacterized protein LOC111369379	3	1,220265659	0,264062998	3,411594188	1,438493434
gene19643	0,039651459	probable LRR receptor-like serine/threonine-protein kinase At1g06840 isoform X1	1	-2,73830975	0,589031936	0,505248479	-0,002202445
gene19650	3,51352E-05	probable inactive receptor kinase At5g58300	3	0,129665643	-0,096941764	2,631928494	0,543694364
gene19841	0,036772745	EG45-like domain containing protein	3	0,258561419	-0,264567418	3,426533605	3,05685318
gene20022	0,004637387	aconitate hydratase, cytoplasmic-like	1	-5,672669846	0,044708031	0,341078569	0,261988284
gene20036	0,021291531	plasma membrane ATPase 4-like	5	0,35873549	1,089830292	-0,241944726	-2,411148295
gene20219	0,009375566	hepatoma-derived growth factor-related protein 2-like	1	-7,101294747	-0,894115268	0,07760363	-0,517624327
gene20325	0,005260129	transcription factor TGA9 isoform X2	3	-0,237898338	0,116399834	3,049572651	1,448216736
gene20530	0,038755853	nodulation receptor kinase-like	5	-1,093457628	0,078626839	0,265820535	-2,18896866
gene20609	0,042583718	serine/threonine-protein kinase BSK5-like	1	-7,737711135	-2,008759999	0,383708696	1,644889368
gene20674	0,045275784	putative Myb family transcription factor At1g14600	3	-1,411452415	-0,034688931	2,348939051	0,339033087
gene20738	0,006532276	myb family transcription factor PHL5-like	1	-8,552478709	0,147166707	1,821544503	4,581888456
gene2077	0,012323657	putative receptor-like protein kinase At3g47110	1	-2,111210795	-1,00248949	0,332020265	0,271436795
gene20802	0,037033946	transcription factor CSA-like isoform X1	6	2,119384742	-0,297929004	-1,309754036	-2,431685903
gene21096	0,027350944	exocyst complex component EXO70A1-like isoform X1	1	-2,113864386	0,219461251	0,507706691	-0,688139975
gene21189	0,020738173	CASP-like protein 1	3	0,996207558	-1,275471311	3,601476385	4,001370448
gene21324	1,59189E-05	uncharacterized protein LOC111371326	2	-1,017885576	-0,140770735	4,283686047	1,417177082
gene21398	0,000537302	type I inositol polyphosphate 5-phosphatase 8	2	-1,244083515	0,576138837	3,264619319	1,253999942
gene21446	0,020440824	uncharacterized protein LOC111398107	4	0,580188213	0,282222097	-1,848423433	3,043545896
gene21462	0,030957835	FRIGIDA-like protein 4a	1	-2,498431871	0,172221283	-0,283852881	-0,293595579
gene21513	0,018391582	copal-8-ol diphosphate hydratase, chloroplastic-like isoform X1	3	-1,129236839	0,517675041	2,108091222	0,791693743
gene21698	0,003097888	phosphoglucomutase, cytoplasmic	1	-6,27669039	-0,330034368	2,381894604	0,496359973
gene21803	0,020996763	inorganic phosphate transporter 1-4-like isoform X3	3	-0,194009704	0,342542827	1,919160139	2,101154804
gene21991	0,033413064	plant cysteine oxidase 2-like	3	-0,52027474	0,974184984	5,369878198	5,331470991
gene22007	0,010273426	uncharacterized protein At5g39865-like	5	0,933977638	0,058097872	-1,110451487	-3,469092946
gene22080	0,020548863	filament-like plant protein 7	6	2,169186882	-0,105046529	-0,877110765	0,389804145
gene22257	0,004637387	auxin-induced protein 15A-like	5	2,172043397	2,781223634	1,499010302	-4,99258299
gene22263	0,019671439	dirigent protein 21-like	3	-1,151360389	-2,227313495	2,716480005	3,902595868
gene22264	0,014818668	dirigent protein 21-like	6	3,966037959	-0,238180239	2,92398482	2,251909799
gene22384	0,012708638	non-specific lipid-transfer protein-like protein At2g13820	3	0,299356738	-0,289359474	2,444664371	1,206517485
gene22419	0,048090324	oligopeptide transporter 6-like	3	-0,073527439	0,957770922	3,025371591	1,261417205
gene22422	0,024601912	GDSL esterase/lipase At4g10955-like	1	-6,360683178	-1,232143067	0,415552771	3,836045404
gene22446	0,000655555	transcription termination factor MTERF15, mitochondrial-like	1	-3,911744845	0,11475594	0,698099415	-2,053619606
gene22469	7,7651E-05	biotin carboxyl carrier protein of acetyl-CoA carboxylase 2, chloroplastic-like	3	1,00995273	-0,431836682	3,118266872	0,682373115
gene22476	0,03297098	dirigent protein 24-like	1	-3,873231486	0,455989698	1,480511625	-0,980769706
gene2250	0,002241232	laccase-12-like	3	0,911626683	-0,184881758	4,264582204	0,614558289
gene22592	0,00761598	protein O-linked-mannose beta-1,4-N-acetylglucosaminyltransferase 2-like	3	0,217570053	0,082718412	3,18314552	-0,057080044
gene22625	0,040953493	ethylene-responsive transcription factor ERF109-like	6	6,855126946	-1,542371239	-1,563577167	-4,140104046
gene22626	0,014856699	protein CYPRO4-like isoform X1	5	-0,840294099	0,143446646	-0,007723231	-2,63632289
gene22660	0,022600638	serine carboxypeptidase-like 40 isoform X1	1	-3,585267636	0,252310996	1,18902378	-0,43730013
gene22757	0,018251051	probable LRR receptor-like serine/threonine-protein kinase At3g47570	1	-4,909373626	-1,139917163	0,656383463	-1,424358727
gene22821	1,35331E-05	leucine-rich repeat extensin-like protein 6	3	0,027657729	-0,638061703	4,078179989	0,718806707
gene23	0,000626322	uncharacterized protein LOC111404159 isoform X1	1	-2,850292955	0,315785386	-0,297178346	1,758717507
gene2305	2,51269E-06	transcription factor MYB74-like	2	-4,496941427	0,500746909	5,918488896	1,138781697
gene23160	1,24026E-05	monoacylglycerol lipase ABHD6-like	2	-0,481020475	-0,249128595	3,71884922	0,629334284
gene23174	0,02882293	probable transcription factor PosF21	1	-2,988276531	0,944543631	0,983011612	-4,852001835
gene2332	0,036758569	rop guanine nucleotide exchange factor 5-like	4	2,107238751	-0,041465738	-0,523932199	1,669318987
gene23395	0,011838148	twinkle homolog protein, chloroplastic/mitochondrial isoform X1	1	-2,343646774	-0,051942156	0,577908669	-0,864881065
gene2376	0,015549404	transcription factor MYB102-like	3	0,01095425	1,133441555	2,61813209	1,785030729
gene2398	0,007048006	bifunctional epoxide hydrolase 2-like	1	-2,765966787	0,580686892	1,152118185	-0,342689649
gene23991	0,009877965	probable WRKY transcription factor 71	3	0,545043607	0,280562515	2,49639888	0,602529594
gene24187	0,033671289	putative expansin-B2	6	5,392455001	-1,671303588	-0,234882322	0,798628969
gene24359	0,026225152	nucleolar complex protein 2 homolog	1	-3,688465073	-0,585737211	0,016655672	0,353113965
gene24360	0,000255218	peroxidase 55-like	3	0,492066787	-0,610856513	4,280552462	1,558728287
gene24480	0,001098629	uncharacterized protein LOC111402239	1	-5,821574943	0,328446204	-0,905193394	2,068959615
gene24485	0,029947921	monoacylglycerol lipase ABHD6-like	2	-2,926844846	-0,602001118	5,801705961	0,223269975
gene24509	0,006370477	homeotic protein knotted-1 isoform X1	6	1,503726356	0,054026021	-1,842256866	-2,728374219
gene24896	0,007275661	RING finger protein 44-like	5	1,600827685	-2,393645055	-0,82451917	-2,565052495
gene25194	0,033413064	chromodomain-helicase-DNA-binding protein 5-like isoform X2	1	-2,831917338	0,239944606	0,095840475	-1,995270252
gene25205	0,023391455	glutathione S-transferase F9-like	6	2,244115789	-0,352251322	-0,167746449	0,349691546
gene25309	0,019379719	pentatricopeptide repeat-containing protein At3g50420	5	1,712144083	-0,278579949	0,315761336	-5,872543601
gene25404	0,047151204	AP2-like ethylene-responsive transcription factor TOE3	1	-2,676430654	0,09786498	0,726818902	-1,349926858
gene25584	0,000177173	omega-hydroxypalmitate O-feruloyl transferase-like	2	-1,479454876	-0,64087214	4,751319995	0,709599549
gene25586	1,50828E-07	omega-hydroxypalmitate O-feruloyl transferase-like	2	-3,567795847	-0,140235672	6,931332905	1,108329474
gene25592	3,19996E-09	palmitoyl-acyl carrier protein thioesterase, chloroplastic-like	2	-2,660917798	-0,375829345	5,067338806	0,858896431
gene25647	0,012043713	heavy metal-associated isoprenylated plant protein 45	3	1,220332436	0,155268608	3,389791255	1,849252897
gene25693	0,00033876	high-affinity nitrate transporter 3.1-like	1	-2,183761254	-0,182920025	-0,005863694	1,775398181
gene25774	0,011186276	alpha-dioxygenase 1	4	2,68110217	-2,674010522	-0,104288846	4,784781877
gene26003	0,020705987	cytochrome P450 CYP73A100-like	3	1,807943302	1,433517671	7,797017229	5,561956628
gene26060	0,025954442	uncharacterized protein LOC111402020	5	1,117004921	0,044793976	-0,755137977	-5,256680543
gene26073	0,034651267	putative wall-associated receptor kinase-like 16	1	-3,827309	0,488283911	-0,850873533	0,133286157
gene26110	0,042946679	non-functional pseudokinase ZED1-like	2	-6,557885182	-0,620248295	3,63839872	0,269322279
gene26125	0,037286954	serine/threonine-protein kinase RIPK-like	3	1,06702204	-0,306338918	3,270326081	2,304019401
gene26180	0,041868726	probable serine/threonine-protein kinase PBL7	6	3,695869599	-0,156772681	-0,911015047	-2,363908958
gene26195	0,005260129	transcription factor RAX2-like	2	-0,996008292	-0,094008053	3,360010869	1,317353667
gene26385	0,003450046	chitotriosidase-1-like	1	-3,081580739	0,335488814	0,249401108	0,743113141
gene26417	0,011838148	shematrin-like protein 2	3	1,374528377	-0,727842407	2,594604867	-0,567006553
gene26474	6,09626E-05	glucan endo-1,3-beta-glucosidase 12-like	2	-1,547021016	0,270687863	3,774293076	0,842674716
gene2654	0,000626322	external alternative NAD(P)H-ubiquinone oxidoreductase B1, mitochondrial-like	3	-0,787878	-0,200503834	2,806111436	-0,040406911
gene26583	5,62487E-06	isoflavone reductase-like protein	3	1,298361218	-0,255700901	2,473245955	1,471483978
gene2661	0,048264099	germin-like protein subfamily 1 member 13	2	-4,248326367	-1,787138924	4,56782804	0,046882064
gene26743	0,043018536	heat stress transcription factor B-2a-like	3	-0,105922592	0,064587321	2,683283823	3,452643625
gene26812	0,042556146	spastin	1	-2,033422411	0,074358279	0,705377766	-0,118173672
gene26920	0,000242387	germin-like protein subfamily 1 member 13	2	-1,72914978	-0,674834105	5,311370553	-0,111972825
gene26937	0,003144072	germin-like protein subfamily 1 member 13	2	-0,424172286	-0,774361015	4,588818465	0,236626161
gene26985	0,045095885	uncharacterized protein LOC111399618	1	-2,234008488	0,409004052	0,295446745	0,350577027
gene27132	0,008220453	uncharacterized protein LOC111400076	4	3,115783021	-0,501891856	-1,066786565	3,450186939
gene27134	0,027187288	WRKY transcription factor 6-like	3	0,17812349	-0,055793962	3,017995225	2,22605236
gene27219	0,006487047	protein trichome berefringence-like 7	5	1,630647943	0,352353975	0,925917945	-2,457412691
gene27287	0,008044659	UDP-glycosyltransferase 90A1-like	6	2,710885118	-0,17983254	1,671119753	-0,097708385
gene27351	0,038218476	peroxisomal membrane protein PEX14	1	-2,995063154	0,547166817	1,162708843	-1,781680337
gene27488	0,003791875	putative late blight resistance protein homolog R1A-10	5	0,69673109	0,346142102	0,754059149	-2,543766144
gene27520	0,000693412	senescence-associated carboxylesterase 101	1	-2,151235349	0,368492515	0,248938012	-0,835674725
gene27583	0,000353356	uncharacterized protein LOC111381104 isoform X2	2	-1,279184068	-0,57526903	4,027973307	0,74909264
gene27694	0,031004548	probable galacturonosyltransferase-like 1	5	1,132678991	0,092565813	-0,272352286	-2,900389071
gene27822	0,000136112	berberine bridge enzyme-like 18	2	-1,315811242	-0,136382494	4,952064419	0,354541913
gene27823	0,027110211	berberine bridge enzyme-like 18	3	-0,494099037	-1,503771653	5,093727627	1,009742666
gene27824	0,044785086	berberine bridge enzyme-like 18	3	-1,188413139	-3,411712374	3,14272869	3,101424709
gene27828	5,47001E-05	berberine bridge enzyme-like 18	3	-1,951470078	-0,964382045	5,203898178	2,411923704
gene27854	0,040382415	bifunctional pinoresinol-lariciresinol reductase-like	3	1,295746775	0,303906269	2,957569735	1,524245277
gene27904	3,99232E-09	glycerol-3-phosphate acyltransferase 5-like	2	-4,144260705	0,053013049	4,187805941	1,082608805
gene27935	0,027047835	mitogen-activated protein kinase 9-like	1	-2,931499753	0,195480852	1,835123768	-4,442217007
gene28046	0,011408794	TMV resistance protein N-like	1	-2,633596531	2,228562162	-0,776806181	-0,97666774
gene28121	0,044936058	berberine bridge enzyme-like 18	3	-1,768440009	-4,005887118	2,453839647	3,10138776
gene28137	0,047515364	putative zinc finger protein CONSTANS-LIKE 11 isoform X3	3	0,520145994	-1,79564596	5,194140209	3,704752573
gene28207	0,021318221	protein NETWORKED 4B-like	4	0,03331384	0,119263953	-1,32709906	4,919787359
gene28346	0,043249532	amidophosphoribosyltransferase, chloroplastic-like	1	-3,196976074	0,267888257	0,642665195	-0,637474883
gene28618	0,040546174	protein DETOXIFICATION 53	5	0,373993717	-1,323108045	-1,882753645	-7,67694694
gene28657	0,01181895	uncharacterized protein LOC111371543 isoform X1	3	-0,267085484	-1,107557718	2,569619112	3,816481452
gene29009	2,20523E-05	NAC domain-containing protein 92-like isoform X1	2	-0,189760951	-0,290963624	4,714208743	0,610996675
gene29082	0,027047835	beta-phellandrene synthase (neryl-diphosphate-cyclizing), chloroplastic-like	3	1,183511816	-0,427652512	2,817593197	-0,007483311
gene29095	0,038516623	oligosaccharyltransferase complex subunit ostc-like	1	-2,829822397	-0,381022578	-0,235265992	1,58449772
gene29126	0,038755853	aspartyl protease family protein At5g10770-like	5	-0,940817065	-0,570765407	1,027263432	-4,262103103
gene29183	0,013486281	protein YLS3	1	-2,410447636	-0,766977408	0,744602391	1,879889547
gene29307	0,00503991	bifunctional epoxide hydrolase 2-like	1	-2,196011973	0,317308217	0,074639399	0,45498152
gene29344	0,00503991	myb family transcription factor PHL13-like	3	0,776888515	0,8646664	4,883355925	0,887420067
gene2949	0,037894208	1-aminocyclopropane-1-carboxylate oxidase homolog 1-like	3	-0,095097415	0,369740339	3,591252968	1,96715862
gene29506	0,03316803	formin-like protein 8	2	-2,734913691	0,08358108	3,930126214	0,611559277
gene29543	0,000808191	EG45-like domain containing protein	1	-3,145880409	-0,075665337	0,595140268	0,902725557
gene29604	0,036612701	transcription factor VOZ1 isoform X2	1	-4,168557926	0,284889924	-0,183696203	0,523257784
gene29648	9,96671E-07	ABC transporter G family member 32-like isoform X1	2	-0,269109284	0,036832652	4,401146571	0,263911132
gene2966	1,17483E-06	uncharacterized protein LOC111371754	2	-2,098512843	-0,416148506	4,131769774	1,035734491
gene29668	0,000469636	sulfite exporter TauE/SafE family protein 3	3	0,298500155	-0,319527177	3,461937326	0,302525755
gene29691	0,039651459	transcription factor MYB46-like	6	0,917848867	-0,935680259	-0,869494338	-2,715618319
gene29812	0,019213169	probable calcium-binding protein CML36	3	-1,168826199	-0,773713621	1,260044712	2,33968123
gene299	0,013709392	7-deoxyloganetin glucosyltransferase-like	3	-0,61166029	-1,480178031	1,365873196	4,667635954
gene2995	0,027987586	phospho-2-dehydro-3-deoxyheptonate aldolase 2, chloroplastic-like	4	-3,094542564	0,0564242	-2,559119029	3,957386958
gene300	0,047108628	7-deoxyloganetin glucosyltransferase-like	3	-0,529096624	-0,760884588	2,116049157	3,054185454
gene30110	0,00380211	BURP domain-containing protein 16-like	1	-3,826237112	-0,219849181	-0,522894348	0,519384835
gene30159	0,038644071	RNA-directed DNA polymerase homolog	3	1,02724104	-1,669295941	3,448068079	3,725789577
gene30168	0,02997346	L-type lectin-domain containing receptor kinase IV.1-like	1	-2,132973048	0,269708739	0,273608821	0,209155528
gene30281	0,003674517	uncharacterized protein LOC111406983	2	-0,559907954	-0,679538099	4,530209583	1,122939547
gene30440	0,030309085	pyruvate dehydrogenase E1 component subunit beta-1, mitochondrial-like isoform X2	4	-2,18312788	-0,065714635	-0,980793124	2,519417414
gene30465	1,7472E-05	cytochrome P450 CYP72A219-like	3	-2,076194632	0,056894061	2,233710339	0,241796126
gene30555	0,048267633	LRR receptor-like serine/threonine-protein kinase EFR	1	-2,168609458	-0,881307652	1,414513308	0,314691639
gene30561	0,00459404	F-box/kelch-repeat protein At3g06240-like	3	1,21382508	-0,533668471	2,984122045	0,67310045
gene3083	0,015521253	5-methyltetrahydropteroyltriglutamate--homocysteine methyltransferase-like	6	2,283480973	-0,124070228	-0,144783964	0,249456669
gene30861	0,000537302	pentatricopeptide repeat-containing protein At3g29230	1	-3,348272282	-0,201927722	0,362774743	-0,063500113
gene30933	6,22844E-05	glycerol-3-phosphate acyltransferase 5-like	2	-5,952849294	-0,723186941	4,933333419	0,562370343
gene30951	1,24026E-05	ABC transporter G family member 6-like	2	-1,633356059	-0,008328241	4,279522818	0,606524372
gene311	8,07205E-05	transcription factor MYB86-like	2	-2,173093211	-0,631081815	4,678315872	1,123027167
gene31196	0,002994914	pyruvate kinase, cytosolic isozyme	1	-3,481862725	0,242404885	0,627744143	0,376134748
gene31202	0,017684896	E3 ubiquitin-protein ligase SIRP1-like	1	-2,852171731	-0,409295975	-0,152373643	0,21826861
gene31268	0,019564833	beta-amyrin 28-oxidase-like	1	-2,239139617	0,455000131	4,469772961	-1,024346262
gene31363	0,016006334	1-aminocyclopropane-1-carboxylate synthase 3-like	6	5,232063466	0,150490741	1,499696552	-5,424876935
gene3158	0,003075187	annexin D2-like isoform X2	6	2,159759271	0,020430187	1,568521386	0,956476939
gene31654	0,019560521	probable prolyl 4-hydroxylase 9	4	0,036080492	0,135467207	-1,061473794	3,255524676
gene31827	0,000384183	MATH and LRR domain-containing protein PFE0570w	1	-4,840782485	-0,269313011	-0,229745307	1,346555302
gene3217	0,006487047	cytochrome P450 71A1-like	1	-5,177805688	-0,720377453	0,248749979	0,236744746
gene32199	0,013334697	serine/threonine-protein kinase dst1 isoform X1	1	-4,549421782	1,387292545	0,360403658	2,605245943
gene3223	0,010733336	cytochrome P450 71A1-like	1	-2,483430688	-0,211963927	-0,10224848	0,436759932
gene32266	0,033963307	uncharacterized protein LOC111411636	3	-0,632277797	-0,240336719	2,162977185	0,98046746
gene32586	0,000484403	uncharacterized protein LOC111367092	3	-0,767416894	0,356336732	2,513710377	1,995785856
gene32589	0,015409476	pentatricopeptide repeat-containing protein At4g32450, mitochondrial-like	5	-0,821197743	0,364238437	0,280036166	-3,391071472
gene32604	4,45384E-06	probable LRR receptor-like serine/threonine-protein kinase At3g47570 isoform X1	1	-6,824495394	0,150048646	0,009414279	-0,468678158
gene32749	0,001913084	protein EXORDIUM-like 7	6	2,173590102	-0,23019132	-0,977785113	-1,517952764
gene32783	0,020705987	berberine bridge enzyme-like 18	3	-0,352154901	-1,352853906	4,868097199	2,446846646
gene32815	0,003018843	berberine bridge enzyme-like 18	3	0,008597525	-1,860887587	5,43020611	4,154521572
gene32817	0,013235952	berberine bridge enzyme-like 18	3	-1,393639331	-3,472533448	4,280672696	1,097309887
gene32821	0,031565263	berberine bridge enzyme-like 18	3	1,252945762	-4,128833712	3,785579466	3,005818751
gene32840	0,043449834	EG45-like domain containing protein	3	-0,607589523	-0,262624481	2,594318139	2,058535175
gene32885	0,00275523	ankyrin repeat-containing protein BDA1-like	1	-3,873514805	-0,318418662	3,063047088	1,311788405
gene32968	0,010273426	probable 1-acyl-sn-glycerol-3-phosphate acyltransferase 5	4	1,941232861	-0,143731915	-1,063488169	2,315441732
gene33030	0,036629559	NDR1/HIN1-like protein 10	4	1,602211218	-1,375943799	-0,408957502	4,708370879
gene33285	0,000426989	thymidine kinase-like	6	2,194698434	-0,179975851	0,074690432	1,153909738
gene33295	0,016353274	WEB family protein At2g40480-like	6	2,310491757	-0,232936669	-0,42156843	0,532963921
gene33442	0,010277569	putative esterase YitV	6	2,282064868	-0,361313498	0,059771338	0,713057935
gene33513	0,021020288	scarecrow-like protein 3	5	0,509111024	-0,251494927	-1,094012331	-3,400639343
gene33547	0,032925995	probable inactive receptor kinase At2g26730	6	4,354729403	1,364145769	-3,440956317	0,568653042
gene3361	0,008857626	F-box protein At2g16365-like	4	-2,404048951	-0,432370907	1,752530368	5,039908094
gene33686	0,000230554	IST1 domain-containing protein	2	-2,208415717	0,361202432	4,717313952	1,001318547
gene3378	2,40142E-05	3-ketoacyl-CoA synthase 4-like	2	-0,568471628	-0,50839308	4,576954987	0,628309224
gene33886	0,000569625	probable pectinesterase/pectinesterase inhibitor 12	5	1,973074297	-1,567490828	0,668994959	-4,103731644
gene33917	0,01988915	organic cation/carnitine transporter 7-like isoform X2	3	0,611846893	-0,58380192	3,655036615	2,11917559
gene34057	0,027320897	inorganic pyrophosphatase 1-like	6	2,607044863	-0,927677055	0,32103258	-2,164383309
gene34128	0,015549404	luminal-binding protein 2	4	1,491398066	-0,412880647	0,135684227	2,791739663
gene34227	0,015559151	protein ENHANCED DISEASE RESISTANCE 2-like	1	-6,881849436	-0,532771888	0,610911028	-1,871173721
gene34234	0,037033946	fructokinase-2	6	2,20180816	0,042924033	-0,111676272	0,782241334
gene34255	0,001285684	protein ENHANCED DISEASE RESISTANCE 2-like	1	-7,595902977	0,056308056	0,315457084	0,527423582
gene34278	0,047272238	F-box protein At5g67140-like	3	0,821144049	-0,355939718	2,646905288	2,311972634
gene34470	9,66314E-05	protein disulfide isomerase-like 1-4	6	6,619538815	-0,321128274	0,775021908	0,073732287
gene34505	0,045272637	auxin-induced protein PCNT115 isoform X1	1	-5,784178772	-1,902447839	0,41333175	-2,324327769
gene34553	0,016016698	dCTP pyrophosphatase 1-like	6	1,295705077	-1,274324155	-1,711768135	-2,019784934
gene34761	0,049116088	nuclear transcription factor Y subunit A-4-like isoform X2	5	-1,825426388	-0,158795077	-1,171671495	-4,412116088
gene34853	4,22514E-05	GDSL esterase/lipase At2g23540-like	2	-2,610653008	-0,343595769	4,314195497	0,930786533
gene34948	0,043012032	heat stress transcription factor B-2a-like isoform X1	3	-0,769125581	-1,160311953	2,822497589	2,883841558
gene35128	0,035596154	predicted protein	1	-6,713242894	-0,1427106	-1,700595932	1,411189216
gene35333	0,000331974	fatty acyl-CoA reductase 3-like	1	-1,194709644	0,564066757	4,619633338	-0,37616356
gene35759	0,016555796	heavy metal-associated isoprenylated plant protein 4	3	0,75268357	0,22271443	3,140827754	1,117055689
gene3592	0,014915941	cellulose synthase A catalytic subunit 2 -like	1	-2,509699796	-0,148441074	2,142437202	-0,860992328
gene36275	2,37903E-07	uncharacterized protein LOC111371754	2	-1,719783677	-0,508221226	4,224350505	1,055351925
gene36673	0,006610123	probable xyloglucan endotransglucosylase/hydrolase protein B	3	-0,197166931	-0,265470488	2,301071932	0,300671486
gene36823	0,018251051	probable ATP-dependent RNA helicase ddx17 isoform X2	1	-8,300641381	-0,933004469	-0,014268271	1,263239237
gene36906	0,003861338	putative receptor-like protein kinase At3g47110	1	-4,594195793	0,122894608	0,273966021	0,255121827
gene36959	0,001002284	CASP-like protein 1B2	2	-1,04275037	-0,598891266	4,365556507	1,323296333
gene36961	0,001417643	cysteine-rich receptor-like protein kinase 10	1	-6,701954135	0,531421907	0,077050299	0,382664266
gene36988	0,005800735	transcription factor MYB52-like	2	-0,262698394	-0,387972041	4,928791921	0,863714101
gene37036	0,044811933	ribosomal biogenesis protein LAS1L-like	6	0,776399387	-0,499892064	-2,494931131	-0,446661564
gene37180	0,045275784	alcohol dehydrogenase 1	5	-0,972442849	0,506394203	-0,326298452	-3,122257554
gene37353	0,001245903	uncharacterized protein LOC111404663	6	2,828434964	-0,680088939	-1,640059857	0,503566942
gene37397	0,027047835	G-type lectin S-receptor-like serine/threonine-protein kinase At4g27290	1	-2,049823515	-0,462032297	1,851583617	1,398961575
gene37417	0,003793558	ELMO domain-containing protein B isoform X1	3	0,197077628	-1,830889483	3,392511608	2,906731234
gene37513	0,012920777	embryogenesis-associated protein EMB8 isoform X1	3	0,344975366	-0,579554105	2,082683501	0,398604705
gene37552	0,032077514	putative 12-oxophytodienoate reductase 11	3	2,230675084	-0,243936861	3,82468461	3,23061801
gene37804	0,01181895	potassium channel AKT2/3 isoform X2	4	2,264371324	-0,742298309	-1,43499902	2,157670098
gene38003	0,000141524	ethylene-responsive transcription factor ERF087-like	5	0,028480537	-0,675338783	2,767762313	-5,719239607
gene38153	0,037286954	3-ketoacyl-CoA synthase 1	3	-0,399682682	-0,724816963	2,084945377	1,412694516
gene38252	0,03858558	DEAD-box ATP-dependent RNA helicase 28	1	-2,613184117	-0,158486167	0,442850627	0,04766076
gene38416	0,018119068	B3 domain-containing protein At5g60140-like	1	-10,60745974	1,842800123	1,093532778	-0,024818393
gene38421	0,024179121	ankyrin repeat-containing protein ITN1-like	6	1,875569772	-0,104497674	-3,120996829	-1,460178938
gene38537	0,024279912	germin-like protein subfamily 1 member 1	6	0,576978271	-0,878442732	-2,513501866	-4,030116863
gene38556	0,010690252	auxin-responsive protein SAUR50-like	6	1,788465959	-1,204367037	-2,645702183	-0,021098091
gene38569	0,038919189	rho-associated protein kinase 1 isoform X3	5	1,478058271	0,854528481	2,142278665	-4,717527047
gene38607	0,00073977	tyrosine decarboxylase 1-like isoform X2	1	-2,995865925	0,063847599	0,533792791	-0,491413733
gene38648	0,000538506	splicing factor, suppressor of white-apricot homolog isoform X2	4	2,003974822	-0,421973081	-0,657179133	5,407158778
gene38658	1,19264E-11	transcription factor MYB41-like	2	-3,447474455	0,874238746	6,289889169	0,501978962
gene38926	0,008277848	G-type lectin S-receptor-like serine/threonine-protein kinase At4g27290 isoform X1	1	-5,486518071	0,819265686	0,996607979	-0,802276456
gene38998	0,007248803	transmembrane protein 45B-like	3	-0,611040902	-5,676598202	1,956761437	4,025508482
gene39032	0,036258891	uncharacterized protein LOC111411764	5	3,215551513	-0,852045964	-0,879926809	-5,817110191
gene39119	0,038235639	IAA-amino acid hydrolase ILR1-like 6 isoform X1	6	2,896192578	-0,899435921	0,12045078	-2,616038616
gene39317	0,004647484	kunitz trypsin inhibitor 2-like	3	-0,335818776	0,21403017	4,119277694	3,574902349
gene3932	0,014628212	cytochrome P450 CYP749A22-like isoform X1	6	3,842278298	0,066102688	-0,72645482	1,668507572
gene39402	0,017750324	polyphenol oxidase I, chloroplastic-like	6	2,972561465	-1,015862878	0,480068794	-1,219893346
gene39468	0,018305201	polyphenol oxidase I, chloroplastic-like	6	5,318521119	-1,1288285	0,681560069	-0,407616836
gene39586	3,20757E-07	nucleobase-ascorbate transporter 4	2	-0,336470417	-0,227507312	3,476823957	0,653203969
gene39605	0,031088969	pathogenesis-related leaf protein 6-like	3	-1,234397859	-2,991469528	1,707489125	3,055312748
gene39608	0,012931944	pathogenesis-related leaf protein 6-like	3	-4,706744203	-3,525273534	2,198729923	2,891865566
gene39728	0,044123238	uncharacterized protein LOC111396259	3	0,474421549	0,15828864	0,910516897	2,000510699
gene3982	0,000432067	beta-amyrin 28-oxidase-like	3	0,277663045	-0,067591268	3,172612458	0,70802976
gene39857	0,021625771	sodium/calcium exchanger NCL2-like	1	-1,652807096	0,141073028	1,596262156	2,016489034
gene4001	3,54302E-11	peroxidase 11-like	2	-1,328736643	-0,381495847	4,315885228	0,858829146
gene40017	0,047108628	transcription factor MYB52-like	3	0,56254622	0,473050683	5,184348148	-0,86809537
gene40112	0,033811942	RING-H2 finger protein ATL13-like	3	1,456796107	-0,683130653	2,98822062	2,195363386
gene40157	0,027242273	dof zinc finger protein DOF3.4-like	6	2,28298104	-0,179067	-0,483807992	0,014786276
gene40207	0,046844684	E3 ubiquitin-protein ligase EL5-like	4	1,695569007	0,007666739	-0,472985539	4,632265437
gene40744	0,045825117	protein CHUP1, chloroplastic-like	6	2,065723955	-1,274025192	-1,645614255	-2,329357166
gene40861	0,03601085	probable inactive receptor kinase At4g23740	1	-0,510505163	-0,240719143	3,750625607	-2,368677306
gene40903	2,44151E-05	uncharacterized protein At1g66480-like	3	0,73592545	0,346585123	3,177341471	1,263404119
gene40949	0,00398728	probable E3 ubiquitin-protein ligase BAH1-like	6	0,81536475	0,12467672	-2,435866069	0,618853101
gene41055	0,000351617	uncharacterized protein LOC111402400	3	-0,952212242	-0,106447153	7,191356562	0,181241565
gene41056	0,024279912	farnesyl pyrophosphate synthase 1-like	2	-3,271614981	-0,066621533	5,741615615	0,285183887
gene41182	0,015875092	MLO-like protein 4	1	-3,037236958	0,048842429	0,833700217	0,416621346
gene41238	0,028970903	sodium/calcium exchanger NCL2-like	3	0,13972385	-1,157417868	4,592527313	1,644144197
gene41464	0,026225152	transcription factor MYB83-like	5	1,350195403	-1,049055571	-0,656512171	-4,299199554
gene41489	6,73311E-08	protein IQ-DOMAIN 1-like	6	3,511842962	-0,590199826	-1,484928813	1,053078692
gene41507	0,008220453	heat shock 70 kDa protein 17	1	-2,951678185	0,133429722	0,709498027	-1,405757085
gene41649	2,15186E-06	protein IQ-DOMAIN 1-like	6	3,448772446	-0,408672474	-1,238234514	0,668390978
gene41890	0,007419559	carboxylesterase 1-like	3	-1,056594257	-2,801763226	8,835582919	7,528354538
gene42177	0,02566639	protein DOWNY MILDEW RESISTANCE 6-like	3	0,091498933	-0,800419492	2,846457829	2,465599936
gene4227	0,039711337	desiccation-related protein PCC13-62-like	3	-0,059579234	-0,852364978	4,127840879	-0,193419822
gene42446	0,006566381	trans-alpha-bergamotene synthase-like	2	-5,736934332	-0,623787962	4,780844048	1,653873331
gene4249	0,00648419	UDP-glucuronic acid decarboxylase 6	6	2,076995256	-0,116233324	-0,139329832	0,029321931
gene42560	0,006532276	crocetin glucosyltransferase, chloroplastic-like	6	2,164110351	-0,141509838	-0,264187902	-0,830050093
gene42589	0,000388922	shikimate O-hydroxycinnamoyltransferase-like	3	-0,509102735	-1,163776422	2,951761592	-0,420381716
gene42825	0,000537302	uncharacterized protein LOC111388361	3	1,225258413	-0,900977744	4,009866888	2,354268407
gene42899	7,9748E-06	probable receptor-like protein kinase At2g42960	6	2,110046134	-0,629623434	-0,129122886	0,119199816
gene42991	0,023812005	LRR receptor-like serine/threonine-protein kinase GSO1	1	-2,864167445	-0,955128543	0,464175509	-0,960064026
gene43005	0,036369572	ABC transporter G family member 10-like	3	-1,012119948	-0,140090284	2,808744466	0,02970125
gene43365	1,64982E-05	GDSL esterase/lipase At5g45960	2	-1,767695012	-0,542795375	5,071033024	0,75949468
gene43371	0,037615289	glutamate receptor 2.7-like isoform X1	2	-2,527042196	0,489230715	6,588983868	0,059821823
gene43574	0,039972867	NAC domain-containing protein 7-like	6	-1,095127351	0,193128245	-5,057713578	-0,826174439
gene43653	0,019252406	DEAD-box ATP-dependent RNA helicase 10-like	3	-0,540900543	-1,02788222	3,913285667	4,674149979
gene43726	5,3323E-06	2-oxoglutarate-dependent dioxygenase DAO-like	2	-0,654195662	-0,064645814	4,962702393	1,324366045
gene43930	0,014820794	NAD(P)H dehydrogenase (quinone) FQR1-like	1	-4,191450397	0,730889209	3,693556293	-1,821937859
gene43962	7,26467E-05	GDSL esterase/lipase 5-like	2	-7,171643319	0,784858648	6,054642535	1,081480807
gene4408	1,07111E-06	stellacyanin-like	2	-2,446367745	-0,180473701	4,317899665	1,729716855
gene44130	0,008220453	serine/threonine-protein kinase HT1-like	2	-1,369264437	-0,454204961	4,231618194	1,361272471
gene44168	0,041088038	beta-glucosidase-like isoform X2	6	4,038842037	-1,422514729	2,126788742	-3,255822761
gene44244	0,036522597	transcription factor MYB52-like	3	-1,146059469	-0,173890171	2,96748078	0,31944581
gene44370	0,02000488	cytochrome P450 86A22-like	3	0,585160649	-0,340689208	2,602018609	0,11823493
gene44517	0,036825947	flavanone 3-dioxygenase 2-like	6	2,960619593	-0,681506244	1,831618148	0,698024832
gene44774	0,008485172	probable aspartic proteinase GIP2	3	-0,384862019	1,431701277	2,922105472	2,167896411
gene44972	0,024179121	transcriptional regulator ATRX-like	1	-3,009657296	-0,718836814	0,640181757	0,959298912
gene45017	0,012899972	GPALPP motifs-containing protein 1-like	3	1,687502969	0,108904165	3,981079487	-0,911104263
gene4517	0,001819603	probable serine/threonine-protein kinase PBL9	5	-2,190373463	0,470045896	1,401986806	-2,748034685
gene4519	0,037894208	L-ascorbate peroxidase 1, cytosolic	4	2,305720922	-0,484819735	-0,249876917	1,466415079
gene4527	0,004637387	cellulose synthase-like protein G3	1	-4,909189899	0,49978822	0,839374802	0,655233547
gene45307	0,000230554	uncharacterized protein LOC111380775, partial	2	-2,875192407	-0,284746009	4,900679695	0,959737787
gene45320	0,047512046	ankyrin repeat-containing protein ITN1-like isoform X1	1	-2,879541045	-0,074062185	0,124229552	-2,641580323
gene45332	0,016016698	uncharacterized protein LOC111406035 isoform X1	1	-2,178391157	0,051752725	0,019243518	0,365766145
gene45517	0,004745826	probable rhamnogalacturonate lyase B	2	-1,529872789	-0,517191534	3,487557113	1,400415128
gene45630	0,02209489	ubiquitin carboxyl-terminal hydrolase 8-like	5	2,302468944	0,354806115	1,313930099	-3,191007832
gene45671	0,018291753	pyrophosphate--fructose 6-phosphate 1-phosphotransferase subunit beta-like	3	0,799895684	0,474550374	4,054723045	-1,035502774
gene45687	0,015005701	sulfoquinovosidase isoform X2	1	-2,757907033	0,168132114	0,118376646	-0,536499357
gene45836	0,036625361	18.2 kDa class I heat shock protein-like	1	-3,57743034	-1,693985581	0,357462466	1,088373783
gene46039	0,02105623	UPF0481 protein At3g47200-like	6	2,993656356	0,220581185	-0,196222113	0,013134908
gene46051	0,000118714	laccase-14-like	3	-0,304573173	0,215201925	2,906276266	0,412227491
gene46179	0,023702637	inactive TPR repeat-containing thioredoxin TTL3-like	3	0,355546408	-0,675886607	2,10203294	-1,298903657
gene46265	0,010467247	lamin-like protein	3	1,266514383	-0,186411927	5,218589318	2,583083981
gene46355	0,014502342	probable WRKY transcription factor 9	3	0,52021492	-0,924913523	3,010230893	3,032849675
gene46372	0,035755959	transmembrane emp24 domain-containing protein p24delta3-like isoform X2	4	1,380115356	-1,28650782	-0,156109225	2,969663142
gene46457	0,042322913	rho-associated protein kinase 2-like isoform X1	5	0,534545257	0,110067276	-0,044971036	-4,358073103
gene46614	0,027242273	mitochondrial protein import protein ZIM17 isoform X1	1	-3,536294564	-0,137396378	1,982788246	2,302818151
gene46642	0,020350707	GATA transcription factor 8-like	5	-0,022008205	0,125241518	0,330501828	-2,356463461
gene46696	0,042583718	S-adenosylmethionine decarboxylase proenzyme 4-like	6	0,261312833	0,829572946	-3,226085767	-4,156879058
gene46760	0,000254189	MLO-like protein 3 isoform X3	1	-2,887217601	-0,227205217	-0,377269765	0,081296029
gene4696	0,00605471	tubby-like F-box protein 5 isoform X1	6	1,466015907	-0,467963249	-2,272138612	-0,266391474
gene46977	8,49371E-05	wall-associated receptor kinase-like 20	1	-3,394494536	0,254628326	-0,681132847	0,30495232
gene46978	8,20927E-05	wall-associated receptor kinase-like 20	1	-2,081874286	-0,071607833	0,294256778	0,101270127
gene46998	0,02997346	peroxidase 15-like	3	1,054866736	0,487488461	4,463478455	1,44910321
gene47204	0,031088969	probable WRKY transcription factor 71	3	1,511504604	0,094131563	2,65650667	1,598019389
gene47364	0,036369572	U3 small nucleolar ribonucleoprotein protein IMP3-like	4	-0,186488667	-0,073013752	0,100962799	3,688472855
gene474	0,043449834	premnaspirodiene oxygenase-like	3	-0,770759629	-1,991344556	7,071562963	4,002771861
gene47414	0,00073977	cytochrome P450 86A1-like	2	-0,956949235	-0,149799587	5,056189088	0,523693988
gene47500	0,002354335	transcription factor RAX2	3	-0,660516566	0,191274021	2,408959567	1,459104442
gene47559	0,011026369	protein EXORDIUM-like 2	1	-4,969347485	-0,157008879	0,426533517	0,319093494
gene47642	0,007048006	probable LRR receptor-like serine/threonine-protein kinase At3g47570	1	-3,660975566	-0,770842117	-0,174882616	0,272769155
gene47726	0,007712315	CASP-like protein 1C1	3	0,63376677	-0,328923282	3,558348593	0,997827483
gene47807	0,047092869	metalloendoproteinase 4-MMP-like	3	1,118175746	-0,865780309	2,201146025	3,576634394
gene47866	5,48365E-05	protein STRICTOSIDINE SYNTHASE-LIKE 3-like	3	1,400211573	-0,173704607	3,044500242	0,235204699
gene47902	0,004051292	---NA---	1	-5,744475411	1,003583067	0,479862711	-2,693380359
gene48	0,043996659	7-deoxyloganetin glucosyltransferase-like	3	-0,635174792	-0,154998307	2,340852548	1,542191698
gene48047	0,020571504	putative phospholipid:diacylglycerol acyltransferase 2 isoform X2	1	-4,483896534	-0,505515205	-1,18337589	1,52899497
gene48061	0,012052575	protein SUPPRESSOR OF K(+) TRANSPORT GROWTH DEFECT 1-like isoform X2	1	-5,087943791	0,185232379	0,186714514	0,176332576
gene48065	0,035045413	LOB domain-containing protein 1-like	3	0,759320829	-0,054357748	2,666575511	2,445196872
gene48067	0,003013923	uncharacterized protein LOC105170005	1	-3,142734356	0,479717058	0,041061265	-0,490813594
gene48098	0,010103021	pectinesterase 2	3	-0,74244588	-0,094579985	4,333750687	3,257871577
gene48228	0,010538659	uncharacterized protein LOC111397446	6	1,197164208	0,332266116	-2,379556793	-1,958859252
gene48369	0,020705987	ankyrin repeat-containing protein BDA1-like isoform X1	1	-3,444134808	0,379915975	-0,118682896	-0,062514358
gene48398	0,02566639	mitochondrial import inner membrane translocase subunit TIM17-2-like	6	3,288164449	-0,712433311	0,619515046	1,724656749
gene48548	0,009398647	probable pyridoxal 5'-phosphate synthase subunit PDX2	1	-4,203776577	-0,315390478	-0,320726741	-0,168738335
gene48640	1,18761E-06	laccase-4-like	3	-0,180143341	-0,275385901	2,606533635	0,328114428
gene48685	0,017279638	laccase-12-like	3	0,590569378	0,904075259	4,393645937	1,516003819
gene48693	0,032833058	peroxidase 4-like	3	-0,83653025	0,030409324	2,435378359	1,32092042
gene48805	0,0075422	mavicyanin-like	6	0,997605381	-1,05998437	-2,137832736	-1,610520116
gene48961	0,002972699	late embryogenesis abundant protein At1g64065	2	-0,477825676	-0,883162415	4,456101649	0,723262038
gene49192	0,010207623	UDP-glucuronate:xylan alpha-glucuronosyltransferase 1 isoform X4	6	2,780511334	-0,468001934	-0,549023149	0,252679414
gene49233	0,007419559	uncharacterized WD repeat-containing protein C2A9.03-like isoform X2	1	-2,762074836	0,269054488	0,134540633	0,036192222
gene49242	0,015413294	histone deacetylase 19-like	6	1,674751179	-0,150768236	-2,332648665	-1,382608165
gene49302	0,011134853	zinc finger protein CONSTANS-LIKE 1-like	5	3,317627446	-1,531537951	-3,74202543	-7,045058428
gene49451	0,002033107	non-specific lipid-transfer protein 8-like	2	-1,073344817	-0,579147325	4,218392042	0,519577491
gene49592	0,041781233	perakine reductase-like	3	1,020135932	-0,487074053	3,132014587	2,164536665
gene49595	0,009373632	AT-hook motif nuclear-localized protein 23-like	3	-0,109949176	-0,874233492	3,1938705	2,206849811
gene49614	0,037286954	protein ECERIFERUM 1-like isoform X1	3	1,404794796	-0,865430915	3,927341847	0,069223273
gene49766	0,04117448	uncharacterized protein LOC111392785	4	1,656974936	-0,901618414	0,054965716	3,474507053
gene49783	0,00380211	caffeic acid 3-O-methyltransferase-like isoform X1	3	-1,104893452	-1,602639775	2,864717711	2,820257831
gene49873	1,50828E-07	probable WRKY transcription factor 43	3	0,270287015	-0,48276453	4,307120235	1,055654166
gene49891	0,015875092	cytochrome P450 86A8-like	1	-3,071268174	0,679071364	3,741793582	0,191132185
gene49954	0,00766563	NAC domain-containing protein 21/22-like	3	0,824660605	0,933855025	3,752054532	4,102303472
gene50048	0,039808568	transcription factor MYB63-like	6	2,865327782	-0,6557044	0,765753284	-1,913952101
gene50115	0,012075503	transcription factor MYB46-like	6	0,987718329	-0,88383953	-1,724512879	-3,687755754
gene50220	0,035045413	G-type lectin S-receptor-like serine/threonine-protein kinase At4g27290 isoform X2	1	-2,392702768	-0,338439932	1,298437364	-0,848625567
gene50396	0,027125149	thaumatin-like protein	3	-0,084824589	-1,060474806	2,377579602	4,43910499
gene5062	0,041484031	probable LRR receptor-like serine/threonine-protein kinase At2g16250 isoform X2	1	-2,237104777	0,294301349	0,801856916	-1,757459374
gene50755	0,02027877	putative disease resistance protein RGA3	5	-0,878189695	0,16625145	0,433182931	-2,094566555
gene50760	0,017542838	proteinase inhibitor-like	3	3,961130473	-1,784046765	5,206854261	4,72465597
gene50771	0,017224816	dnaJ homolog subfamily C member 21	3	0,377626905	1,527418003	4,339311341	3,395316484
gene50814	0,002033107	uncharacterized protein LOC111371326	2	-0,599395707	-0,512954913	4,243804422	1,013723805
gene5089	0,047092869	probable trehalose-phosphate phosphatase 7	3	0,969945167	-2,942377059	2,529566681	2,79455229
gene50900	0,000143564	non-specific lipid-transfer protein-like protein At2g13820	2	-2,583298419	-0,123931554	3,994135072	1,098970666
gene50939	9,60544E-08	ABC transporter G family member 23	2	-0,792493975	-0,104682891	4,82120167	0,686759513
gene50987	0,022600638	uncharacterized protein LOC111391734	3	-0,099948168	0,381321839	6,53825731	1,397502084
gene5104	0,016555796	LEAF RUST 10 DISEASE-RESISTANCE LOCUS RECEPTOR-LIKE PROTEIN KINASE-like 2.4	1	-3,292836749	-0,182763595	-0,400366049	-0,118804963
gene51063	0,047276306	pyruvate kinase isozyme A, chloroplastic	3	2,13428767	-0,555163359	2,381280144	-1,106827686
gene51080	0,004417596	glycerol-3-phosphate 2-O-acyltransferase 6-like	3	-1,580761232	-0,606572502	4,450898139	2,3274305
gene51142	0,025138024	ammonium transporter 1 member 1-like	4	2,761341075	-0,478019831	0,138925681	4,243502567
gene51181	0,043848149	cellulose synthase-like protein E6	3	-1,11554444	-1,672803329	4,42054441	3,358694294
gene51200	0,038770683	heavy metal-associated isoprenylated plant protein 6-like	6	2,026729524	0,096999077	-0,716211736	0,521376464
gene51232	0,014233277	transcription factor MYB86-like	3	1,84950366	-0,264505789	4,343536473	0,217688116
gene5127	0,011348371	putative RING-H2 finger protein ATL21A	1	-3,053657924	2,120835791	-1,040299506	0,5929767
gene51360	0,017097995	probable leucine-rich repeat receptor-like serine/threonine-protein kinase At3g14840 isoform X8	1	-2,018514383	-0,126431663	0,407482576	-0,616806794
gene51551	0,020440824	polyphenol oxidase I, chloroplastic	3	1,791671357	-0,484163636	4,922772932	3,866903246
gene51579	0,032357166	5'-3' exoribonuclease 3-like isoform X2	1	-2,802428897	-0,286917897	0,149224422	-0,543961875
gene51726	6,38037E-06	probable lysophospholipase BODYGUARD 3	2	-2,186858956	-0,73184924	4,526287963	0,601066875
gene51852	0,012627753	40S ribosomal protein S2-3-like	4	2,403187279	-0,52546192	-0,368714072	3,448725511
gene52053	0,004637387	raucaffricine-O-beta-D-glucosidase-like	3	0,20113281	-1,182222085	4,131551821	1,662379289
gene52199	0,037615289	BURP domain-containing protein 16-like	3	0,370940783	-1,158178993	4,501477213	6,349757965
gene52311	0,021278431	adenosine kinase 2	6	2,063738985	-0,496666682	1,651625077	1,723129213
gene52365	0,036629559	homeobox-leucine zipper protein HOX11-like isoform X2	6	3,373487601	0,240104308	0,181457455	0,31356925
gene52433	0,048116408	methyl-CpG-binding protein 2-like isoform X2	3	0,711380702	-0,068982789	2,004725671	2,076059006
gene52484	0,041135946	LRR receptor-like serine/threonine-protein kinase GSO1	1	-2,477192879	-1,045351785	-0,100656721	-0,403982918
gene52651	0,037508376	nuclear pore complex protein NUP93A isoform X2	1	-5,325444935	-0,724096309	3,025653035	-4,21242592
gene52767	0,034451492	ankyrin repeat domain-containing protein 30A-like	6	2,969484333	-0,386834814	-3,221453328	1,032096941
gene52771	0,002644195	18.1 kDa class I heat shock protein-like	6	2,646874244	-0,448775161	-1,237343348	0,518765897
gene52842	0,021276484	uncharacterized protein LOC111370367	6	4,208250359	-0,540947329	0,639976068	-0,746884084
gene53021	0,010273426	transcription factor MYB87-like	3	1,154302167	0,049747755	6,150085181	0,216856091
gene53187	0,033964956	uncharacterized protein LOC111386847	1	-2,005840484	0,091880922	-0,341497354	0,220419161
gene53634	2,40142E-05	fatty acid amide hydrolase-like isoform X2	3	-0,017562873	-0,038870858	2,917169917	0,367058389
gene5377	0,022219234	calcium uniporter protein 4, mitochondrial-like	6	2,545703957	-1,110489253	-0,01708662	-1,555066049
gene53809	0,042690767	protein LURP-one-related 17-like	6	3,040649813	-0,646465593	-2,049523308	-1,139365732
gene53811	0,013371033	probable WRKY transcription factor 43	2	-1,092888332	-0,225754162	3,757743972	0,865390527
gene53873	0,014856699	equilibrative nucleotide transporter 3 isoform X2	3	-0,324592779	-0,952898428	2,952736683	1,179709996
gene54150	0,000626322	palmitoyl-monogalactosyldiacylglycerol delta-7 desaturase, chloroplastic-like isoform X1	1	-7,95968787	2,631284353	0,200757502	-5,329160799
gene54152	0,01432015	palmitoyl-monogalactosyldiacylglycerol delta-7 desaturase, chloroplastic-like isoform X1	1	-7,917638656	-0,216217848	-2,552855772	-2,872626979
gene54654	2,64927E-06	probable lysophospholipase BODYGUARD 3	2	-3,023337748	-0,187070402	4,700772439	0,268790856
gene54839	0,000626322	glycerol-3-phosphate acyltransferase 5-like	2	-2,52698829	-0,520938394	4,82078357	1,067978729
gene54878	0,011306574	protein SENSITIVE TO PROTON RHIZOTOXICITY 2-like	3	3,483843224	-0,487418078	3,025055561	5,304657142
gene55033	0,045272637	acyl-CoA--sterol O-acyltransferase 1-like	5	-1,09751524	-1,093110804	2,294786374	-5,624013622
gene55085	0,042814591	phosphoglycerate mutase-like protein 4	4	-1,240761973	-0,526151895	-1,274524517	2,612339825
gene55209	6,23502E-07	cytochrome b561 and DOMON domain-containing protein At4g17280-like	2	-0,599016744	-0,212842068	3,855910288	0,838460674
gene5533	0,049224108	peptidyl-prolyl cis-trans isomerase CYP21-1-like	1	-4,210405767	0,198616859	0,554401193	-2,487927603
gene55437	1,35331E-05	fatty acyl-CoA reductase 3-like	2	-1,313970467	-0,275247546	4,280901273	0,446576731
gene55479	0,034798272	vacuolar iron transporter 1	6	2,540144618	-1,191729698	-0,678236752	-0,38841268
gene55580	0,000282604	cytosolic sulfotransferase 12-like	2	-1,038992037	-0,480701965	4,032581038	0,462002543
gene55605	0,049116088	probable trehalose-phosphate phosphatase H isoform X1	6	1,140160479	-0,164217871	-2,32939211	-1,271542049
gene55756	0,001230002	CLP protease regulatory subunit CLPX3, mitochondrial isoform X1	5	-1,754759393	0,23708536	0,461838362	-3,533626903
gene55793	5,32793E-05	myb-related protein 308-like	2	-2,55117262	0,16612436	4,455507308	0,651066638
gene55874	0,004128716	polygalacturonase-1 non-catalytic subunit beta-like	6	2,104468059	-0,166303236	-0,717446198	0,41136109
gene56067	6,50097E-06	GDSL esterase/lipase At1g74460	2	-2,233566316	-0,106442462	4,247509282	0,649440188
gene56085	0,007276531	uncharacterized protein LOC111406451	5	1,548240504	-0,935750877	0,620602717	-2,190613124
gene56133	0,01498404	putative 12-oxophytodienoate reductase 11	1	-4,424450143	0,699166617	0,016326409	-0,686023464
gene5625	0,040382415	clathrin light chain 1	3	-0,34481469	0,101695663	1,384372613	2,093467021
gene56276	0,020571504	ethylene-responsive transcription factor ERF027-like	1	-3,693175144	-0,525971121	-0,303431054	-1,340183369
gene5632	0,0031955	chloroplast protein FOR GROWTH AND FERTILITY 2	6	4,644013285	-0,395250351	-0,928378024	0,720279673
gene56580	0,00073977	DEAD-box ATP-dependent RNA helicase 17 isoform X1	1	-5,2260576	-0,2102265	0,026195619	1,061192184
gene56603	0,00180665	wall-associated receptor kinase-like 6	1	-5,56501297	1,011843702	1,031812791	1,239446702
gene56676	0,005086977	ATP-dependent Clp protease proteolytic subunit-related protein 1, chloroplastic-like	1	-3,370857494	0,182612125	0,729057313	-0,059815683
gene56752	0,009373632	glucan endo-1,3-beta-glucosidase, acidic-like	1	-3,460919413	-1,879083211	1,931066231	1,229056947
gene5679	0,039250691	glycosyltransferase 6-like	3	0,40884592	-0,663501181	2,949850795	2,207072948
gene56830	1,50551E-05	ABC transporter G family member 32-like isoform X1	3	0,286467407	-0,034997691	3,674990124	0,049205784
gene56876	0,043996659	uncharacterized protein LOC111410484	3	1,295311871	0,265746003	2,114815167	0,438286678
gene56912	0,048116408	probable pectinesterase 68	3	2,407914901	0,531806448	5,940763524	-1,18695388
gene5705	1,54239E-05	beta-amyrin 28-oxidase-like	3	2,839534112	-2,100225474	6,180370064	0,80038084
gene57284	0,01181895	NAC domain-containing protein 30-like isoform X1	6	1,286084577	-0,665189645	-2,859022154	-2,946132705
gene57344	0,012975395	adenylate kinase-like	5	-0,853484147	0,150171207	0,288477336	-2,028470134
gene57379	0,028638076	peroxidase 21-like isoform X1	6	0,605137189	0,78916068	-2,12105546	0,574910307
gene57570	0,013347661	ABC transporter G family member 20-like	2	-0,043704199	0,189660071	4,543019653	0,368984265
gene57620	0,025281937	receptor-like cytoplasmic kinase 176 isoform X5	1	-4,021136399	-0,479055035	-0,138096428	-1,508648612
gene5788	0,001543526	probable LRR receptor-like serine/threonine-protein kinase At3g47570 isoform X2	6	2,291783115	0,288761233	-0,508501231	-0,628775618
gene57916	0,004541569	uncharacterized protein LOC111398831	5	0,105237459	-0,088042879	0,691771741	-4,314018326
gene57924	0,040942059	endoglucanase 6-like	6	2,481163841	-0,683013314	0,880260199	1,25874419
gene5799	0,014170127	uncharacterized protein LOC111408994	1	-3,206640833	0,386020373	0,891664391	-1,153690693
gene58051	0,001687904	BAHD acyltransferase BIA1-like	2	-1,085348414	-0,977267679	4,156159647	0,354909048
gene5921	1,16778E-05	dirigent protein 22-like	3	0,925955878	-0,613824471	4,857397701	0,848640377
gene5931	0,026242867	RNA-binding protein Y14A	4	1,138785876	0,044183098	-0,847714122	3,238017079
gene5986	0,039097737	40S ribosomal protein S7-like	5	-0,771387428	-0,051855913	-0,017142349	-2,807024905
gene6024	0,014718662	L-type lectin-domain containing receptor kinase S.1	1	-3,861088737	-0,384764318	0,180333904	1,379746086
gene6203	0,017309936	U-box domain-containing protein 54-like	6	2,175485555	-0,229109976	-0,820185176	0,395504614
gene6269	0,046243277	protein ABHD17B-like	1	-1,99212312	1,029499823	2,61181182	-0,058928445
gene6371	0,011026369	probable methyltransferase PMT15	1	-5,500735828	-1,143178291	1,298361249	1,062572044
gene6523	0,004267708	calmodulin	4	2,278243211	-0,351262242	-0,460673903	1,946545032
gene6541	1,64424E-05	G-type lectin S-receptor-like serine/threonine-protein kinase At5g24080 isoform X1	2	-0,318183454	0,836376597	3,766927847	0,456998796
gene6585	0,000448312	CASP-like protein 1B2	3	0,447635581	-0,371352821	3,852569433	1,382122391
gene678	0,042322913	premnaspirodiene oxygenase-like	3	-0,669726857	-1,294325083	2,013947719	2,402355638
gene6818	0,013248802	berberine bridge enzyme-like 8	3	-3,236053901	-5,639790023	2,509834935	4,099515493
gene686	0,001101278	LOB domain-containing protein 1-like	3	-0,931198046	-1,51650775	3,678913146	3,269809452
gene6880	0,013992066	germin-like protein subfamily 3 member 2 isoform X1	3	0,573278885	0,03032577	4,083768745	1,034072592
gene6899	0,024279912	cation/H(+) antiporter 18-like	3	-0,1038327	-0,652507948	2,648318003	2,177947314
gene6902	0,000655555	RING-H2 finger protein ATL43	6	0,73768927	-0,383363596	-1,385780133	-2,310707593
gene6977	0,000655555	uncharacterized protein LOC111393233	3	-0,417197433	-0,806907834	2,712347558	1,042253925
gene7041	0,014272494	elongation factor 1-alpha-like	5	-0,846378812	-0,006708987	0,798089371	-2,103789423
gene7063	0,002972699	dirigent protein 23-like	3	0,547666267	0,268043528	2,772706663	1,687736575
gene7064	0,008375099	dirigent protein 23-like	3	0,652849971	0,011897026	3,536031085	2,073473565
gene7137	0,000384183	GDSL esterase/lipase At5g22810-like	2	-2,752672282	-0,227257817	4,787566596	0,409782015
gene7180	0,017422645	probable protein phosphatase 2C 60 isoform X1	1	-2,745189865	0,671185666	-0,378963393	-0,544255201
gene7242	0,041470913	probable flavin-containing monooxygenase 1	3	0,08759111	0,377577944	2,212409631	1,917022377
gene7250	0,009673535	ADP-ribosylation factor-related protein 1-like	1	-3,68793176	-0,078821395	-0,396703319	0,133748701
gene7481	0,005857559	UDP-glycosyltransferase 73C5-like	3	-0,812868256	0,151873079	2,224801035	0,437454319
gene7514	0,000628934	fructose-bisphosphate aldolase 6, cytosolic	1	-3,773678386	0,403179616	0,134349888	0,562418558
gene7532	0,017620347	transcription factor RAX2-like	3	1,192198305	0,445251247	7,392059406	5,586132932
gene759	0,026040295	IAA-amino acid hydrolase ILR1-like 4 isoform X2	1	-3,535709334	0,231401338	0,448547947	0,188605806
gene7660	1,29491E-05	cytochrome P450 86A1-like	2	-1,817471439	-0,422987055	4,247768428	0,651931871
gene7974	0,001767791	laccase-1	1	-2,192262103	-0,125440244	1,696728148	-0,945687372
gene8031	1,98853E-08	laccase-3-like	2	-4,506529171	0,303924785	4,901722811	1,667328766
gene8032	0,011311211	laccase-3-like	2	-1,065565062	-0,088919148	3,841978388	-0,203793294
gene8061	0,001002284	structural maintenance of chromosomes protein 5	1	-5,929872821	0,054460412	-1,497165629	2,231329181
gene8117	2,51697E-05	phosphatidylcholine:diacylglycerol cholinephosphotransferase 1-like	2	-2,098451033	-0,610792566	4,599062252	0,521197565
gene8347	0,013235952	putative pentatricopeptide repeat-containing protein At1g68930	1	-1,734518328	0,313678776	3,051343583	-1,80798022
gene855	0,020661239	receptor-like protein kinase HSL1	3	0,009722448	0,683042509	3,741365718	1,348148066
gene8649	0,045538946	zinc finger protein ZAT12-like	3	1,016493394	-2,003306118	2,212687857	4,266093034
gene8650	0,028638076	zinc finger protein ZAT11-like	3	0,512915335	-2,542441815	1,976400452	3,940889738
gene8682	0,030647663	seipin-1	1	-2,449454135	0,528459442	-0,309818344	0,120401289
gene8755	0,047136366	---NA---	4	-0,336892649	0,360205865	-2,070605358	3,658142879
gene8867	0,004267708	probable Xaa-Pro aminopeptidase P	6	2,433798649	-0,527656573	-1,895453905	-1,974791017
gene8960	0,022544753	laccase-17-like	6	1,588743006	-0,986285765	-3,857497191	-3,471537483
gene8976	0,005345726	L-type lectin-domain containing receptor kinase IV.2-like	6	2,074250268	-0,185841484	-0,404884965	-0,722651604
gene8991	9,95309E-06	L-type lectin-domain containing receptor kinase IV.1-like	1	-3,609519157	-0,111599462	0,84422364	-0,001389361
gene9225	0,011783829	BTB/POZ domain-containing protein At3g56230	6	1,991915058	-0,44178923	-1,529924641	-3,160903043
gene9234	0,003938633	AP2-like ethylene-responsive transcription factor At1g16060	3	-0,102132647	0,445343765	2,900609214	0,687914256
gene9256	0,017566204	ethylene-responsive transcription factor TINY-like	3	0,426153322	-1,175737076	4,023774096	-0,435218636
gene928	0,015846058	rust resistance kinase Lr10-like	1	-2,741209741	-0,316776843	0,376452733	0,740185132
gene9284	0,012380987	expansin-A8-like	3	0,768272026	0,489547549	4,170298674	1,489081397
gene9370	0,024044275	LOB domain-containing protein 16	6	2,194026302	0,593071555	-1,215848593	-0,92046304
gene9484	0,034319037	serine carboxypeptidase-like 17 isoform X9	3	1,19785727	-0,885073779	3,098964498	3,1503685
gene9587	0,047276306	serine carboxypeptidase-like 7	3	0,563483714	-0,756010039	3,165357231	2,300881497
gene9786	0,00459404	transcription factor HHO5-like isoform X1	6	3,452835012	-1,053593937	-1,632128383	-2,83855746
gene9932	0,001383715	fasciclin-like arabinogalactan protein 11	4	1,888411978	-1,796999172	-2,067810989	2,236142947
gene9939	5,48365E-05	probable inactive leucine-rich repeat receptor-like protein kinase At3g03770 isoform X1	1	-4,443264795	0,087670094	0,069028128	1,119863152

## Sheet: Table S23
Table S23. Differentially expressed genes included in the intersections of venn diagram from time-course analysis for four ash genotypes, ADB-tolerant FAR3 and FS36, and ADB-susceptible UW1 and UW2.
GeneId	FAR3	FS36	UW1	UW2	INTERSECT
gene38907	X	X	X		FAR3|FS36|UW1						1
gene30032	X	X	X		FAR3|FS36|UW1						0
gene33148	X	X	X		FAR3|FS36|UW1						0
gene20864	X	X	X		FAR3|FS36|UW1						0
gene27824	X	X		X	FAR3|FS36|UW2						0
gene32783	X	X		X	FAR3|FS36|UW2						0
gene32815	X	X		X	FAR3|FS36|UW2						0
gene51181	X	X		X	FAR3|FS36|UW2						0
gene39317	X	X		X	FAR3|FS36|UW2						0
gene49592	X	X		X	FAR3|FS36|UW2						0
gene29183	X	X		X	FAR3|FS36|UW2						0
gene9484	X	X		X	FAR3|FS36|UW2						0
gene8650	X	X		X	FAR3|FS36|UW2						0
gene56752	X		X	X	FAR3|UW1|UW2						0
gene20738	X		X	X	FAR3|UW1|UW2						0
gene39605	X		X	X	FAR3|UW1|UW2						0
gene39608	X		X	X	FAR3|UW1|UW2						0
gene25774		X	X	X	FS36|UW1|UW2						0
gene15244		X	X	X	FS36|UW1|UW2						0
gene13927		X	X	X	FS36|UW1|UW2						0
gene51285	X	X			FAR3|FS36						0
gene11790	X	X			FAR3|FS36						0
gene15816	X	X			FAR3|FS36						0
gene27156	X	X			FAR3|FS36						0
gene28583	X	X			FAR3|FS36						0
gene33996	X	X			FAR3|FS36						1
gene39449	X	X			FAR3|FS36						0
gene41027	X	X			FAR3|FS36						0
gene43367	X	X			FAR3|FS36						1
gene45156	X	X			FAR3|FS36						1
gene47546	X	X			FAR3|FS36						1
gene51550	X	X			FAR3|FS36						1
gene54582	X	X			FAR3|FS36						1
gene54780	X	X			FAR3|FS36						1
gene31929	X	X			FAR3|FS36						1
gene3487	X	X			FAR3|FS36						1
gene35912	X	X			FAR3|FS36						1
gene3603	X	X			FAR3|FS36						1
gene53654	X	X			FAR3|FS36						1
gene55276	X	X			FAR3|FS36						1
gene11235	X	X			FAR3|FS36						1
gene15168	X	X			FAR3|FS36						0
gene27492	X	X			FAR3|FS36						1
gene27923	X	X			FAR3|FS36						1
gene37376	X	X			FAR3|FS36						1
gene44282	X	X			FAR3|FS36						1
gene45524	X	X			FAR3|FS36						0
gene5155	X	X			FAR3|FS36						0
gene7266	X	X			FAR3|FS36						1
gene28491	X	X			FAR3|FS36						1
gene4801	X	X			FAR3|FS36						0
gene5671	X	X			FAR3|FS36						1
gene12095	X		X		FAR3|UW1						0
gene38186	X		X		FAR3|UW1						1
gene53678	X		X		FAR3|UW1						0
gene29615	X		X		FAR3|UW1						0
gene25614	X		X		FAR3|UW1						1
gene20195	X		X		FAR3|UW1						1
gene48505	X		X		FAR3|UW1						1
gene50718	X		X		FAR3|UW1						0
gene55264	X		X		FAR3|UW1						0
gene24497	X		X		FAR3|UW1						1
gene38122	X		X		FAR3|UW1						1
gene56953	X		X		FAR3|UW1						1
gene27424	X		X		FAR3|UW1						1
gene56031	X		X		FAR3|UW1						1
gene3378	X			X	FAR3|UW2						0
gene13260	X			X	FAR3|UW2						1
gene1211	X			X	FAR3|UW2						1
gene32885	X			X	FAR3|UW2						1
gene28121	X			X	FAR3|UW2						1
gene49783	X			X	FAR3|UW2						1
gene41890	X			X	FAR3|UW2						1
gene36961	X			X	FAR3|UW2						1
gene43653	X			X	FAR3|UW2						1
gene22263	X			X	FAR3|UW2						1
gene37417	X			X	FAR3|UW2						1
gene3361	X			X	FAR3|UW2						1
gene41056	X			X	FAR3|UW2						1
gene44517	X			X	FAR3|UW2						0
gene37397	X			X	FAR3|UW2						0
gene43962	X			X	FAR3|UW2						1
gene20219	X			X	FAR3|UW2						1
gene8032	X			X	FAR3|UW2						1
gene29344	X			X	FAR3|UW2						0
gene55793	X			X	FAR3|UW2						1
gene14924	X			X	FAR3|UW2						1
gene474	X			X	FAR3|UW2						1
gene9939	X			X	FAR3|UW2						1
gene51726	X			X	FAR3|UW2						1
gene48548	X			X	FAR3|UW2						0
gene5089	X			X	FAR3|UW2						0
gene49614	X			X	FAR3|UW2						0
gene22592	X			X	FAR3|UW2						1
gene47866	X			X	FAR3|UW2						0
gene17674	X			X	FAR3|UW2						0
gene37036	X			X	FAR3|UW2						1
gene8061	X			X	FAR3|UW2						1
gene17418	X			X	FAR3|UW2						1
gene38998	X			X	FAR3|UW2						0
gene52842	X			X	FAR3|UW2						0
gene14220	X			X	FAR3|UW2						0
gene14222	X			X	FAR3|UW2						1
gene5673		X	X		FS36|UW1						1
gene2140		X	X		FS36|UW1						1
gene49742		X	X		FS36|UW1						1
gene26841		X	X		FS36|UW1						0
gene8806		X	X		FS36|UW1						0
gene48533		X	X		FS36|UW1						1
gene50614		X	X		FS36|UW1						1
gene50618		X	X		FS36|UW1						1
gene44049		X	X		FS36|UW1						0
gene24978		X	X		FS36|UW1						0
gene56171		X	X		FS36|UW1						0
gene299		X		X	FS36|UW2						1
gene27822		X		X	FS36|UW2						1
gene27823		X		X	FS36|UW2						0
gene27828		X		X	FS36|UW2						1
gene32817		X		X	FS36|UW2						1
gene9225		X		X	FS36|UW2						1
gene21189		X		X	FS36|UW2						1
gene26003		X		X	FS36|UW2						1
gene38537		X		X	FS36|UW2						0
gene46179		X		X	FS36|UW2						0
gene686		X		X	FS36|UW2						1
gene12747		X		X	FS36|UW2						1
gene51551		X		X	FS36|UW2						1
gene29812		X		X	FS36|UW2						1
gene47204		X		X	FS36|UW2						1
gene27488		X		X	FS36|UW2						1
gene52053		X		X	FS36|UW2						1
gene29691		X		X	FS36|UW2						1
gene15423		X		X	FS36|UW2						0
gene38607		X		X	FS36|UW2						0
gene56085		X		X	FS36|UW2						0
gene11190		X		X	FS36|UW2						0
gene55033			X	X	UW1|UW2						0
gene56830			X	X	UW1|UW2						1
gene16799			X	X	UW1|UW2						1
gene51232			X	X	UW1|UW2						1
gene42825			X	X	UW1|UW2						1
gene38003			X	X	UW1|UW2						1
gene38416			X	X	UW1|UW2						0
gene34948			X	X	UW1|UW2						0
gene30159			X	X	UW1|UW2						0
gene11500			X	X	UW1|UW2						0
gene6977			X	X	UW1|UW2						0
gene50396			X	X	UW1|UW2						0
gene51668	X				FAR3						1
gene1699	X				FAR3						1
gene12137	X				FAR3						1
gene22	X				FAR3						1
gene34611	X				FAR3						1
gene6236	X				FAR3						1
gene56863	X				FAR3						1
gene40884	X				FAR3						0
gene23705	X				FAR3						0
gene35850	X				FAR3						1
gene35884	X				FAR3						0
gene31501	X				FAR3						1
gene43439	X				FAR3						1
gene45143	X				FAR3						1
gene16716	X				FAR3						1
gene49604	X				FAR3						1
gene9576	X				FAR3						1
gene28606	X				FAR3						1
gene11876	X				FAR3						1
gene274	X				FAR3						1
gene15675	X				FAR3						1
gene27936	X				FAR3						0
gene3871	X				FAR3						1
gene19356	X				FAR3						1
gene22054	X				FAR3						1
gene22270	X				FAR3						1
gene27849	X				FAR3						0
gene34804	X				FAR3						1
gene13386	X				FAR3						1
gene52073	X				FAR3						1
gene37896	X				FAR3						1
gene44849	X				FAR3						1
gene9956	X				FAR3						1
gene35829	X				FAR3						1
gene35979	X				FAR3						0
gene32807	X				FAR3						0
gene32809	X				FAR3						0
gene50383	X				FAR3						0
gene50386	X				FAR3						0
gene9087	X				FAR3						0
gene12251	X				FAR3						0
gene51945	X				FAR3						0
gene12922	X				FAR3						0
gene51538	X				FAR3						0
gene32523	X				FAR3						0
gene28171	X				FAR3						1
gene14470	X				FAR3						1
gene2857	X				FAR3						1
gene18312	X				FAR3						1
gene10287	X				FAR3						1
gene54369	X				FAR3						1
gene45800	X				FAR3						1
gene31069	X				FAR3						1
gene52462	X				FAR3						1
gene53458	X				FAR3						0
gene1566	X				FAR3						1
gene16662	X				FAR3						0
gene57118	X				FAR3						0
gene22505	X				FAR3						0
gene56588	X				FAR3						0
gene27284	X				FAR3						0
gene8172	X				FAR3						0
gene25502	X				FAR3						0
gene9615	X				FAR3						0
gene42948	X				FAR3						0
gene14481	X				FAR3						1
gene27437	X				FAR3						0
gene14073	X				FAR3						1
gene16223	X				FAR3						0
gene46785	X				FAR3						0
gene19069	X				FAR3						1
gene19232	X				FAR3						0
gene25605	X				FAR3						0
gene34945	X				FAR3						0
gene13336	X				FAR3						0
gene3209	X				FAR3						0
gene11233	X				FAR3						0
gene22737	X				FAR3						0
gene54153	X				FAR3						0
gene54737	X				FAR3						0
gene21353	X				FAR3						0
gene21357	X				FAR3						0
gene8536	X				FAR3						0
gene24541	X				FAR3						0
gene14111	X				FAR3						0
gene30478	X				FAR3						0
gene53100	X				FAR3						0
gene36340	X				FAR3						1
gene36358	X				FAR3						1
gene39129	X				FAR3						0
gene34870	X				FAR3						0
gene40032	X				FAR3						0
gene4044	X				FAR3						0
gene32350	X				FAR3						0
gene45409	X				FAR3						0
gene17325	X				FAR3						0
gene35843	X				FAR3						0
gene51097	X				FAR3						0
gene48378	X				FAR3						0
gene2032	X				FAR3						0
gene21692	X				FAR3						0
gene11117	X				FAR3						0
gene38271	X				FAR3						0
gene32740	X				FAR3						0
gene20923	X				FAR3						0
gene56290	X				FAR3						0
gene25134	X				FAR3						0
gene50223	X				FAR3						0
gene53110	X				FAR3						0
gene49145	X				FAR3						0
gene48687	X				FAR3						0
gene41383	X				FAR3						0
gene10513	X				FAR3						0
gene5540	X				FAR3						0
gene36789	X				FAR3						0
gene49123	X				FAR3						0
gene13783	X				FAR3						0
gene13810	X				FAR3						0
gene28403	X				FAR3						0
gene57446	X				FAR3						0
gene24996	X				FAR3						0
gene54746	X				FAR3						0
gene26020	X				FAR3						0
gene5507	X				FAR3						0
gene322	X				FAR3						0
gene37227	X				FAR3						0
gene30448	X				FAR3						0
gene4903	X				FAR3						0
gene52137	X				FAR3						0
gene52139	X				FAR3						0
gene56037	X				FAR3						0
gene10849	X				FAR3						0
gene10100	X				FAR3						0
gene7249	X				FAR3						0
gene15073	X				FAR3						0
gene8079	X				FAR3						0
gene34295	X				FAR3						0
gene31431	X				FAR3						0
gene36277	X				FAR3						0
gene15418	X				FAR3						0
gene47001	X				FAR3						0
gene34566	X				FAR3						0
gene21136	X				FAR3						0
gene31466	X				FAR3						0
gene12764	X				FAR3						0
gene12770	X				FAR3						0
gene12677	X				FAR3						0
gene12768	X				FAR3						0
gene47558	X				FAR3						0
gene52648	X				FAR3						0
gene29802	X				FAR3						0
gene23433	X				FAR3						0
gene43432	X				FAR3						0
gene29210	X				FAR3						0
gene257	X				FAR3						0
gene27047	X				FAR3						0
gene37775	X				FAR3						0
gene1517	X				FAR3						0
gene27840	X				FAR3						0
gene20779	X				FAR3						0
gene12063	X				FAR3						0
gene31116	X				FAR3						0
gene50434	X				FAR3						0
gene41468	X				FAR3						0
gene42258	X				FAR3						0
gene6841	X				FAR3						0
gene20879	X				FAR3						0
gene36330	X				FAR3						0
gene451	X				FAR3						0
gene455	X				FAR3						0
gene458	X				FAR3						0
gene14007	X				FAR3						0
gene13841	X				FAR3						0
gene30096	X				FAR3						0
gene45115	X				FAR3						0
gene34194	X				FAR3						0
gene28825	X				FAR3						0
gene54149	X				FAR3						0
gene56957	X				FAR3						0
gene5876	X				FAR3						0
gene36770	X				FAR3						0
gene28732	X				FAR3						0
gene9776	X				FAR3						0
gene28878	X				FAR3						0
gene41816	X				FAR3						0
gene24961	X				FAR3						0
gene12571	X				FAR3						0
gene23853	X				FAR3						0
gene813	X				FAR3						0
gene4048	X				FAR3						0
gene36164	X				FAR3						0
gene17493	X				FAR3						0
gene48106	X				FAR3						0
gene44580	X				FAR3						0
gene35445	X				FAR3						0
gene12878	X				FAR3						0
gene7985	X				FAR3						0
gene11803	X				FAR3						0
gene1412	X				FAR3						0
gene23245	X				FAR3						0
gene8005	X				FAR3						0
gene50625	X				FAR3						0
gene49221	X				FAR3						0
gene18449	X				FAR3						0
gene7856	X				FAR3						0
gene19845	X				FAR3						0
gene40058	X				FAR3						0
gene58043	X				FAR3						0
gene55251	X				FAR3						0
gene55252	X				FAR3						0
gene53521	X				FAR3						0
gene21162	X				FAR3						0
gene21163	X				FAR3						0
gene7215	X				FAR3						0
gene10194	X				FAR3						0
gene19750	X				FAR3						0
gene20293	X				FAR3						0
gene17672	X				FAR3						0
gene56584	X				FAR3						0
gene4196	X				FAR3						0
gene4942	X				FAR3						0
gene13104	X				FAR3						0
gene4748	X				FAR3						0
gene11791	X				FAR3						0
gene2445	X				FAR3						0
gene13696	X				FAR3						0
gene40997	X				FAR3						0
gene41007	X				FAR3						0
gene55182	X				FAR3						0
gene55663	X				FAR3						0
gene33633	X				FAR3						0
gene34847	X				FAR3						0
gene40837	X				FAR3						0
gene40866	X				FAR3						0
gene56400	X				FAR3						0
gene56101	X				FAR3						0
gene11011	X				FAR3						0
gene56325	X				FAR3						0
gene43291	X				FAR3						0
gene12705	X				FAR3						0
gene44782	X				FAR3						0
gene31210	X				FAR3						0
gene8402	X				FAR3						0
gene14279	X				FAR3						0
gene6574	X				FAR3						0
gene14477	X				FAR3						0
gene34701	X				FAR3						0
gene25659	X				FAR3						0
gene9670	X				FAR3						0
gene16713	X				FAR3						0
gene30263	X				FAR3						0
gene17253	X				FAR3						0
gene10312	X				FAR3						0
gene11877	X				FAR3						0
gene14450	X				FAR3						0
gene3229	X				FAR3						0
gene40733	X				FAR3						0
gene40873	X				FAR3						0
gene4037	X				FAR3						0
gene22641	X				FAR3						0
gene1638	X				FAR3						0
gene54284	X				FAR3						0
gene28587	X				FAR3						0
gene28199	X				FAR3						0
gene13587	X				FAR3						0
gene14830	X				FAR3						0
gene43579	X				FAR3						0
gene32650	X				FAR3						0
gene18773	X				FAR3						0
gene38496	X				FAR3						0
gene47264	X				FAR3						0
gene8386	X				FAR3						0
gene26366	X				FAR3						0
gene51619	X				FAR3						0
gene39828	X				FAR3						0
gene7204	X				FAR3						0
gene44877	X				FAR3						0
gene24553	X				FAR3						0
gene14845	X				FAR3						0
gene11717	X				FAR3						0
gene445	X				FAR3						0
gene30589	X				FAR3						0
gene30826	X				FAR3						0
gene45952	X				FAR3						0
gene34595	X				FAR3						0
gene15770	X				FAR3						0
gene38702	X				FAR3						0
gene54477	X				FAR3						0
gene20028	X				FAR3						1
gene3888	X				FAR3						1
gene39522	X				FAR3						1
gene46099	X				FAR3						1
gene17069	X				FAR3						1
gene21464	X				FAR3						0
gene21788	X				FAR3						1
gene11245		X			FS36						1
gene40107		X			FS36						1
gene41578		X			FS36						0
gene52742		X			FS36						1
gene7682		X			FS36						1
gene43314		X			FS36						0
gene11437		X			FS36						1
gene46002		X			FS36						1
gene33975		X			FS36						1
gene21592		X			FS36						1
gene21593		X			FS36						0
gene45788		X			FS36						0
gene4251		X			FS36						0
gene6795		X			FS36						0
gene44121		X			FS36						0
gene56951		X			FS36						0
gene46900		X			FS36						0
gene31895		X			FS36						0
gene39997		X			FS36						0
gene48028		X			FS36						0
gene17074		X			FS36						0
gene34518		X			FS36						0
gene22773		X			FS36						0
gene22788		X			FS36						0
gene6038		X			FS36						0
gene47077		X			FS36						0
gene47080		X			FS36						0
gene7948		X			FS36						0
gene9624		X			FS36						0
gene23543		X			FS36						0
gene52030		X			FS36						0
gene12025		X			FS36						0
gene6636		X			FS36						0
gene25946		X			FS36						0
gene49223		X			FS36						0
gene23924		X			FS36						0
gene45270		X			FS36						0
gene20821		X			FS36						0
gene31151		X			FS36						0
gene19004		X			FS36						0
gene35833		X			FS36						0
gene4504		X			FS36						0
gene56420		X			FS36						0
gene11309		X			FS36						0
gene43318		X			FS36						0
gene50697		X			FS36						0
gene54428		X			FS36						0
gene1383		X			FS36						0
gene28119		X			FS36						0
gene28183		X			FS36						0
gene49740		X			FS36						0
gene49741		X			FS36						0
gene1044		X			FS36						0
gene41158		X			FS36						0
gene7012		X			FS36						0
gene30734		X			FS36						0
gene35303		X			FS36						0
gene52685		X			FS36						0
gene49211		X			FS36						0
gene31394		X			FS36						0
gene28143		X			FS36						0
gene1728		X			FS36						0
gene14911		X			FS36						0
gene41534		X			FS36						0
gene8940		X			FS36						0
gene26244		X			FS36						0
gene32812		X			FS36						0
gene33573		X			FS36						0
gene46773		X			FS36						0
gene54042		X			FS36						0
gene8856		X			FS36						0
gene46600		X			FS36						0
gene28520		X			FS36						0
gene46032		X			FS36						0
gene47130		X			FS36						0
gene42668		X			FS36						0
gene7386		X			FS36						0
gene23767		X			FS36						0
gene3234		X			FS36						0
gene4989		X			FS36						0
gene7002		X			FS36						0
gene36863		X			FS36						0
gene44606		X			FS36						0
gene28328		X			FS36						0
gene10644		X			FS36						0
gene12253		X			FS36						0
gene484		X			FS36						0
gene694		X			FS36						0
gene24033		X			FS36						0
gene40239		X			FS36						0
gene9831		X			FS36						0
gene1158		X			FS36						0
gene30556		X			FS36						0
gene8756		X			FS36						0
gene29586		X			FS36						0
gene18064		X			FS36						0
gene33825		X			FS36						0
gene3807		X			FS36						0
gene44924		X			FS36						0
gene44494		X			FS36						0
gene5924		X			FS36						0
gene8449		X			FS36						0
gene11371		X			FS36						0
gene40404		X			FS36						0
gene15608		X			FS36						0
gene39118		X			FS36						0
gene36355		X			FS36						1
gene36701		X			FS36						0
gene46478		X			FS36						0
gene46489		X			FS36						0
gene38800		X			FS36						0
gene47144		X			FS36						0
gene35763		X			FS36						0
gene35622		X			FS36						0
gene48248		X			FS36						0
gene10590		X			FS36						0
gene1711		X			FS36						0
gene21861		X			FS36						0
gene24261		X			FS36						0
gene43585		X			FS36						0
gene6760		X			FS36						0
gene21896		X			FS36						0
gene26680		X			FS36						0
gene54636		X			FS36						0
gene22561		X			FS36						0
gene33952		X			FS36						1
gene49851		X			FS36						1
gene57294		X			FS36						1
gene30812		X			FS36						0
gene36030		X			FS36						0
gene25058		X			FS36						0
gene17888		X			FS36						0
gene20262		X			FS36						0
gene44303		X			FS36						0
gene48520		X			FS36						0
gene48550		X			FS36						1
gene27539		X			FS36						0
gene53744		X			FS36						1
gene24587		X			FS36						1
gene50191		X			FS36						0
gene39094		X			FS36						0
gene34976		X			FS36						0
gene14277		X			FS36						0
gene54486		X			FS36						0
gene4477		X			FS36						0
gene51515		X			FS36						0
gene35196		X			FS36						0
gene9021		X			FS36						0
gene18509		X			FS36						0
gene53715		X			FS36						0
gene39312		X			FS36						0
gene49662		X			FS36						0
gene54267		X			FS36						0
gene51874		X			FS36						0
gene34803		X			FS36						0
gene54399		X			FS36						0
gene8687		X			FS36						0
gene14802		X			FS36						1
gene23219		X			FS36						0
gene50836		X			FS36						0
gene40182		X			FS36						0
gene7203		X			FS36						0
gene24		X			FS36						0
gene43613		X			FS36						0
gene51016		X			FS36						1
gene3963		X			FS36						1
gene33379		X			FS36						1
gene43347		X			FS36						0
gene24951		X			FS36						0
gene55831		X			FS36						1
gene49		X			FS36						0
gene15683		X			FS36						0
gene34060		X			FS36						0
gene37997		X			FS36						0
gene30870		X			FS36						0
gene8796		X			FS36						0
gene33175		X			FS36						0
gene18401		X			FS36						0
gene29737		X			FS36						0
gene49088		X			FS36						0
gene49106		X			FS36						0
gene55784		X			FS36						0
gene56280		X			FS36						0
gene51423		X			FS36						0
gene39930		X			FS36						0
gene47733		X			FS36						0
gene228		X			FS36						0
gene53622		X			FS36						0
gene8842		X			FS36						0
gene54263		X			FS36						0
gene43683		X			FS36						1
gene52326		X			FS36						0
gene48470		X			FS36						0
gene43349		X			FS36						0
gene47988		X			FS36						1
gene31437		X			FS36						1
gene13554		X			FS36						0
gene11655		X			FS36						0
gene2997		X			FS36						0
gene3801		X			FS36						1
gene5208		X			FS36						0
gene28517		X			FS36						0
gene33038		X			FS36						0
gene33418		X			FS36						0
gene31579		X			FS36						0
gene57763		X			FS36						0
gene2331		X			FS36						0
gene2339		X			FS36						0
gene46883		X			FS36						0
gene20675		X			FS36						0
gene11569		X			FS36						1
gene40769		X			FS36						0
gene23623		X			FS36						0
gene30535		X			FS36						0
gene40480		X			FS36						0
gene7277		X			FS36						0
gene53087		X			FS36						1
gene50425		X			FS36						0
gene20141		X			FS36						0
gene53312		X			FS36						0
gene6548		X			FS36						0
gene52679		X			FS36						0
gene1469		X			FS36						0
gene16717		X			FS36						0
gene55753		X			FS36						0
gene23832		X			FS36						0
gene56107		X			FS36						0
gene7283		X			FS36						0
gene8179		X			FS36						0
gene45181		X			FS36						0
gene47543		X			FS36						0
gene53440		X			FS36						0
gene34705		X			FS36						0
gene29644		X			FS36						0
gene34403		X			FS36						0
gene19687		X			FS36						0
gene35125		X			FS36						1
gene45697		X			FS36						0
gene39020		X			FS36						1
gene44368		X			FS36						1
gene29513		X			FS36						1
gene54448		X			FS36						1
gene10146		X			FS36						1
gene20260		X			FS36						1
gene37708		X			FS36						1
gene18455		X			FS36						1
gene19101		X			FS36						0
gene30662		X			FS36						1
gene47612		X			FS36						1
gene31526		X			FS36						1
gene46553		X			FS36						1
gene20678		X			FS36						1
gene4695		X			FS36						1
gene45142		X			FS36						1
gene11201		X			FS36						0
gene20922		X			FS36						1
gene22875		X			FS36						1
gene36152		X			FS36						1
gene26550		X			FS36						0
gene56618		X			FS36						1
gene46629		X			FS36						0
gene15469		X			FS36						0
gene22536		X			FS36						0
gene41904		X			FS36						0
gene55081		X			FS36						0
gene12274		X			FS36						0
gene50912		X			FS36						0
gene5397		X			FS36						0
gene13397		X			FS36						0
gene42238		X			FS36						0
gene46716		X			FS36						0
gene6437		X			FS36						0
gene6439		X			FS36						0
gene1808		X			FS36						0
gene28735		X			FS36						0
gene52124		X			FS36						0
gene64		X			FS36						0
gene3005		X			FS36						0
gene35507		X			FS36						0
gene1277		X			FS36						0
gene41115		X			FS36						0
gene36213		X			FS36						0
gene57197		X			FS36						0
gene31215		X			FS36						0
gene34300		X			FS36						0
gene17935		X			FS36						0
gene22675		X			FS36						0
gene25895		X			FS36						0
gene46408		X			FS36						0
gene40569		X			FS36						0
gene34464		X			FS36						0
gene19252		X			FS36						0
gene49244		X			FS36						0
gene2393		X			FS36						0
gene31854		X			FS36						0
gene8414		X			FS36						0
gene18729		X			FS36						0
gene38945		X			FS36						0
gene56395		X			FS36						0
gene2223		X			FS36						0
gene29175		X			FS36						0
gene42500		X			FS36						0
gene42604		X			FS36						0
gene27485		X			FS36						0
gene55956		X			FS36						0
gene53124		X			FS36						0
gene22175		X			FS36						0
gene3071		X			FS36						0
gene9000		X			FS36						0
gene26264		X			FS36						0
gene29734		X			FS36						0
gene12172		X			FS36						0
gene31574		X			FS36						0
gene53412		X			FS36						0
gene57359		X			FS36						0
gene14752		X			FS36						0
gene13506		X			FS36						0
gene57170		X			FS36						0
gene44		X			FS36						0
gene44659		X			FS36						0
gene8233		X			FS36						0
gene27764		X			FS36						0
gene47903		X			FS36						0
gene13924		X			FS36						0
gene26990		X			FS36						0
gene52042		X			FS36						0
gene16985		X			FS36						0
gene17682		X			FS36						0
gene26788		X			FS36						0
gene48696		X			FS36						0
gene41388		X			FS36						0
gene7098		X			FS36						0
gene48168		X			FS36						0
gene41412		X			FS36						0
gene28034		X			FS36						0
gene38751		X			FS36						0
gene24591		X			FS36						0
gene13478		X			FS36						0
gene21103		X			FS36						0
gene17038		X			FS36						0
gene46759		X			FS36						0
gene15360		X			FS36						0
gene40585		X			FS36						0
gene8673		X			FS36						0
gene31952		X			FS36						0
gene39036		X			FS36						0
gene32086		X			FS36						0
gene29314		X			FS36						0
gene26729		X			FS36						0
gene7310		X			FS36						0
gene48848		X			FS36						0
gene21335		X			FS36						0
gene55662		X			FS36						0
gene39815		X			FS36						0
gene39829		X			FS36						0
gene29623		X			FS36						0
gene2593		X			FS36						0
gene49499		X			FS36						0
gene42786		X			FS36						0
gene17354		X			FS36						0
gene44416		X			FS36						0
gene29764		X			FS36						0
gene50338		X			FS36						0
gene23417		X			FS36						0
gene27111		X			FS36						0
gene32644		X			FS36						0
gene29179		X			FS36						0
gene47163		X			FS36						0
gene52239		X			FS36						0
gene41470		X			FS36						0
gene16627		X			FS36						0
gene54320		X			FS36						0
gene9326		X			FS36						0
gene45347		X			FS36						0
gene28205		X			FS36						0
gene8666		X			FS36						0
gene35732		X			FS36						0
gene15431		X			FS36						0
gene19465		X			FS36						0
gene56369		X			FS36						0
gene49252		X			FS36						0
gene32699		X			FS36						0
gene35589		X			FS36						0
gene7318		X			FS36						0
gene31604		X			FS36						0
gene18166		X			FS36						0
gene32232		X			FS36						0
gene3605		X			FS36						0
gene40048		X			FS36						0
gene10770		X			FS36						0
gene16157		X			FS36						0
gene16544		X			FS36						0
gene52147		X			FS36						0
gene26566		X			FS36						0
gene17715		X			FS36						0
gene20285		X			FS36						0
gene106		X			FS36						0
gene45040		X			FS36						0
gene38604		X			FS36						0
gene21519		X			FS36						0
gene20131		X			FS36						0
gene39677		X			FS36						0
gene1611		X			FS36						0
gene45742		X			FS36						0
gene4754		X			FS36						0
gene17315		X			FS36						0
gene51881		X			FS36						0
gene31332		X			FS36						0
gene5576		X			FS36						0
gene5581		X			FS36						0
gene5582		X			FS36						0
gene44007		X			FS36						0
gene5579		X			FS36						0
gene29716		X			FS36						0
gene5495		X			FS36						0
gene24488		X			FS36						0
gene32910		X			FS36						0
gene4891		X			FS36						0
gene27322		X			FS36						0
gene28513			X		UW1						0
gene25372			X		UW1						0
gene16581			X		UW1						0
gene18882			X		UW1						0
gene10226			X		UW1						0
gene45037			X		UW1						0
gene37554			X		UW1						0
gene3011			X		UW1						0
gene26807			X		UW1						0
gene22428			X		UW1						0
gene48463			X		UW1						0
gene9467			X		UW1						0
gene55672			X		UW1						0
gene55670			X		UW1						0
gene48427			X		UW1						0
gene55339			X		UW1						0
gene39496			X		UW1						0
gene38918			X		UW1						0
gene52544			X		UW1						0
gene21062			X		UW1						0
gene17368			X		UW1						0
gene49785			X		UW1						0
gene49787			X		UW1						0
gene41810			X		UW1						0
gene7768			X		UW1						0
gene2034			X		UW1						0
gene12020			X		UW1						0
gene13117			X		UW1						0
gene47339			X		UW1						0
gene33528			X		UW1						0
gene10406			X		UW1						0
gene10801			X		UW1						0
gene53822			X		UW1						0
gene11390			X		UW1						0
gene14221			X		UW1						0
gene46309			X		UW1						0
gene50468			X		UW1						0
gene41587			X		UW1						0
gene36279			X		UW1						0
gene33971			X		UW1						0
gene119			X		UW1						0
gene16225			X		UW1						0
gene46860			X		UW1						0
gene9948			X		UW1						0
gene28852			X		UW1						0
gene18030			X		UW1						0
gene15578			X		UW1						0
gene3165			X		UW1						0
gene43828			X		UW1						0
gene34096			X		UW1						0
gene37257			X		UW1						0
gene11936			X		UW1						0
gene41387			X		UW1						0
gene56131			X		UW1						0
gene9908			X		UW1						0
gene49115			X		UW1						0
gene53962			X		UW1						0
gene4170			X		UW1						0
gene57241			X		UW1						0
gene54851			X		UW1						0
gene33402			X		UW1						0
gene48579			X		UW1						0
gene48582			X		UW1						0
gene45585			X		UW1						0
gene54078			X		UW1						0
gene8635			X		UW1						0
gene34961			X		UW1						0
gene42069			X		UW1						0
gene139			X		UW1						0
gene33424			X		UW1						0
gene30954			X		UW1						0
gene29814			X		UW1						0
gene36391			X		UW1						0
gene13714			X		UW1						0
gene54935			X		UW1						0
gene1166			X		UW1						0
gene50392			X		UW1						0
gene18588			X		UW1						0
gene56048			X		UW1						0
gene52765			X		UW1						0
gene41559			X		UW1						0
gene6839			X		UW1						0
gene11169			X		UW1						0
gene28786			X		UW1						0
gene28788			X		UW1						0
gene50606			X		UW1						0
gene21512			X		UW1						0
gene27323			X		UW1						0
gene13603			X		UW1						0
gene23031			X		UW1						0
gene11254			X		UW1						0
gene2245			X		UW1						0
gene28721			X		UW1						0
gene19445			X		UW1						0
gene14628			X		UW1						0
gene15014			X		UW1						0
gene5975			X		UW1						0
gene37479			X		UW1						0
gene56672			X		UW1						0
gene31742			X		UW1						0
gene200			X		UW1						0
gene37476			X		UW1						0
gene22597			X		UW1						0
gene55173			X		UW1						0
gene22250			X		UW1						0
gene56061			X		UW1						0
gene26377			X		UW1						0
gene42480			X		UW1						0
gene17			X		UW1						0
gene42760			X		UW1						0
gene32240			X		UW1						0
gene11269			X		UW1						0
gene13955			X		UW1						0
gene56172			X		UW1						0
gene48839			X		UW1						0
gene53286			X		UW1						0
gene48752			X		UW1						0
gene8598			X		UW1						0
gene19959			X		UW1						0
gene30348			X		UW1						0
gene55274			X		UW1						0
gene55278			X		UW1						0
gene37585			X		UW1						0
gene30075			X		UW1						0
gene44642			X		UW1						0
gene27363			X		UW1						0
gene7763			X		UW1						0
gene13716			X		UW1						0
gene5221			X		UW1						0
gene5965			X		UW1						0
gene45034			X		UW1						0
gene31382			X		UW1						0
gene50158			X		UW1						0
gene20893			X		UW1						0
gene16521			X		UW1						0
gene38305			X		UW1						0
gene57995			X		UW1						0
gene48245			X		UW1						0
gene56594			X		UW1						0
gene56597			X		UW1						0
gene11148			X		UW1						0
gene24650			X		UW1						0
gene10172			X		UW1						0
gene4968			X		UW1						0
gene38689			X		UW1						0
gene46922			X		UW1						0
gene47902				X	UW2						0
gene8755				X	UW2						0
gene13594				X	UW2						0
gene2949				X	UW2						0
gene12909				X	UW2						0
gene31363				X	UW2						0
gene52771				X	UW2						0
gene45836				X	UW2						0
gene43726				X	UW2						0
gene38153				X	UW2						0
gene12250				X	UW2						0
gene10608				X	UW2						0
gene51852				X	UW2						0
gene5986				X	UW2						0
gene3083				X	UW2						0
gene51579				X	UW2						0
gene300				X	UW2						0
gene48				X	UW2						0
gene43005				X	UW2						0
gene57570				X	UW2						1
gene50939				X	UW2						0
gene29648				X	UW2						0
gene30951				X	UW2						0
gene20022				X	UW2						0
gene52311				X	UW2						0
gene57344				X	UW2						0
gene7250				X	UW2						0
gene37180				X	UW2						0
gene13821				X	UW2						0
gene28346				X	UW2						1
gene51142				X	UW2						0
gene52767				X	UW2						1
gene15888				X	UW2						1
gene48369				X	UW2						1
gene38421				X	UW2						1
gene45320				X	UW2						1
gene3158				X	UW2						0
gene18611				X	UW2						1
gene9234				X	UW2						1
gene25404				X	UW2						1
gene29126				X	UW2						0
gene49595				X	UW2						1
gene12219				X	UW2						0
gene56676				X	UW2						0
gene1814				X	UW2						1
gene22257				X	UW2						1
gene34505				X	UW2						1
gene38556				X	UW2						0
gene58051				X	UW2						0
gene32821				X	UW2						1
gene6818				X	UW2						0
gene31268				X	UW2						1
gene3982				X	UW2						1
gene5705				X	UW2						0
gene44168				X	UW2						1
gene29082				X	UW2						0
gene2398				X	UW2						1
gene29307				X	UW2						0
gene27854				X	UW2						0
gene22469				X	UW2						1
gene14967				X	UW2						0
gene30110				X	UW2						0
gene52199				X	UW2						1
gene5377				X	UW2						1
gene6523				X	UW2						1
gene36959				X	UW2						1
gene6585				X	UW2						1
gene47726				X	UW2						1
gene6899				X	UW2						1
gene1896				X	UW2						1
gene3592				X	UW2						1
gene11511				X	UW2						0
gene4527				X	UW2						0
gene14121				X	UW2						0
gene26385				X	UW2						1
gene5632				X	UW2						1
gene25194				X	UW2						1
gene18891				X	UW2						1
gene5625				X	UW2						1
gene55756				X	UW2						1
gene21513				X	UW2						0
gene19303				X	UW2						0
gene42560				X	UW2						0
gene15090				X	UW2						0
gene55209				X	UW2						0
gene3217				X	UW2						0
gene3223				X	UW2						0
gene47414				X	UW2						0
gene7660				X	UW2						0
gene44370				X	UW2						1
gene49891				X	UW2						1
gene13585				X	UW2						0
gene30465				X	UW2						1
gene3932				X	UW2						0
gene55580				X	UW2						1
gene34553				X	UW2						1
gene56580				X	UW2						1
gene38252				X	UW2						1
gene4227				X	UW2						1
gene22264				X	UW2						1
gene5921				X	UW2						0
gene7063				X	UW2						1
gene7064				X	UW2						1
gene22476				X	UW2						0
gene50771				X	UW2						0
gene40157				X	UW2						1
gene40207				X	UW2						0
gene31202				X	UW2						1
gene19841				X	UW2						0
gene29543				X	UW2						0
gene32840				X	UW2						0
gene15893				X	UW2						0
gene7041				X	UW2						0
gene37513				X	UW2						0
gene16084				X	UW2						1
gene57924				X	UW2						0
gene16246				X	UW2						1
gene53873				X	UW2						1
gene56276				X	UW2						1
gene22625				X	UW2						1
gene16435				X	UW2						0
gene9256				X	UW2						0
gene21096				X	UW2						0
gene17056				X	UW2						0
gene9284				X	UW2						0
gene2654				X	UW2						0
gene34278				X	UW2						0
gene30561				X	UW2						0
gene9932				X	UW2						0
gene53634				X	UW2						0
gene17397				X	UW2						0
gene35333				X	UW2						0
gene55437				X	UW2						0
gene22080				X	UW2						1
gene1880				X	UW2						0
gene29506				X	UW2						1
gene21462				X	UW2						0
gene34234				X	UW2						0
gene7514				X	UW2						0
gene38926				X	UW2						0
gene50220				X	UW2						1
gene6541				X	UW2						0
gene46642				X	UW2						0
gene56067				X	UW2						1
gene34853				X	UW2						0
gene22422				X	UW2						1
gene7137				X	UW2						0
gene43365				X	UW2						0
gene2661				X	UW2						1
gene26920				X	UW2						1
gene26937				X	UW2						1
gene6880				X	UW2						1
gene26474				X	UW2						1
gene43371				X	UW2						1
gene25205				X	UW2						1
gene51080				X	UW2						1
gene27904				X	UW2						1
gene30933				X	UW2						1
gene54839				X	UW2						0
gene10089				X	UW2						0
gene5679				X	UW2						1
gene45017				X	UW2						1
gene18646				X	UW2						1
gene41507				X	UW2						1
gene26743				X	UW2						0
gene35759				X	UW2						0
gene25647				X	UW2						1
gene51200				X	UW2						0
gene18612				X	UW2						1
gene25693				X	UW2						1
gene49242				X	UW2						1
gene52365				X	UW2						0
gene24509				X	UW2						0
gene759				X	UW2						1
gene39119				X	UW2						1
gene21803				X	UW2						0
gene34057				X	UW2						0
gene26583				X	UW2						1
gene33686				X	UW2						0
gene4519				X	UW2						0
gene30168				X	UW2						0
gene8991				X	UW2						0
gene8976				X	UW2						0
gene6024				X	UW2						0
gene7974				X	UW2						0
gene2250				X	UW2						0
gene48685				X	UW2						0
gene46051				X	UW2						0
gene8960				X	UW2						0
gene8031				X	UW2						0
gene48640				X	UW2						0
gene46265				X	UW2						0
gene48961				X	UW2						0
gene5104				X	UW2						0
gene22821				X	UW2						0
gene48065				X	UW2						1
gene9370				X	UW2						0
gene15039				X	UW2						0
gene30555				X	UW2						0
gene42991				X	UW2						0
gene52484				X	UW2						0
gene34128				X	UW2						0
gene31827				X	UW2						0
gene17498				X	UW2						1
gene48805				X	UW2						1
gene18179				X	UW2						1
gene47807				X	UW2						0
gene15596				X	UW2						1
gene52433				X	UW2						0
gene48398				X	UW2						0
gene11350				X	UW2						1
gene46614				X	UW2						0
gene27935				X	UW2						0
gene46760				X	UW2						0
gene41182				X	UW2						1
gene23160				X	UW2						1
gene24485				X	UW2						1
gene15390				X	UW2						1
gene49954				X	UW2						1
gene57284				X	UW2						0
gene43574				X	UW2						0
gene10177				X	UW2						0
gene12655				X	UW2						0
gene29009				X	UW2						0
gene43930				X	UW2						0
gene33030				X	UW2						1
gene20530				X	UW2						1
gene26110				X	UW2						1
gene49451				X	UW2						1
gene1381				X	UW2						1
gene16934				X	UW2						0
gene22384				X	UW2						0
gene50900				X	UW2						0
gene16726				X	UW2						0
gene17709				X	UW2						0
gene52651				X	UW2						0
gene34761				X	UW2						0
gene39586				X	UW2						0
gene24359				X	UW2						0
gene14363				X	UW2						0
gene22419				X	UW2						0
gene29095				X	UW2						0
gene14934				X	UW2						0
gene25584				X	UW2						0
gene25586				X	UW2						0
gene33917				X	UW2						0
gene25592				X	UW2						0
gene54150				X	UW2						0
gene54152				X	UW2						0
gene48098				X	UW2						0
gene16750				X	UW2						0
gene17784				X	UW2						0
gene30861				X	UW2						0
gene25309				X	UW2						0
gene32589				X	UW2						0
gene5533				X	UW2						0
gene4001				X	UW2						0
gene46998				X	UW2						0
gene57379				X	UW2						0
gene48693				X	UW2						0
gene24360				X	UW2						0
gene27351				X	UW2						0
gene8117				X	UW2						0
gene15023				X	UW2						0
gene18059				X	UW2						0
gene2995				X	UW2						0
gene21698				X	UW2						0
gene55085				X	UW2						0
gene12133				X	UW2						0
gene21991				X	UW2						0
gene20036				X	UW2						0
gene55874				X	UW2						0
gene39402				X	UW2						0
gene39468				X	UW2						0
gene37804				X	UW2						0
gene13723				X	UW2						0
gene12876				X	UW2						0
gene35128				X	UW2						0
gene678				X	UW2						0
gene13183				X	UW2						0
gene32968				X	UW2						0
gene44774				X	UW2						0
gene36823				X	UW2						0
gene40949				X	UW2						0
gene7242				X	UW2						0
gene27694				X	UW2						0
gene17123				X	UW2						0
gene33547				X	UW2						0
gene40861				X	UW2						0
gene19650				X	UW2						0
gene51360				X	UW2						0
gene19643				X	UW2						0
gene5062				X	UW2						0
gene22757				X	UW2						0
gene47642				X	UW2						0
gene32604				X	UW2						0
gene5788				X	UW2						0
gene54654				X	UW2						0
gene6371				X	UW2						0
gene56912				X	UW2						0
gene33886				X	UW2						0
gene31654				X	UW2						0
gene7180				X	UW2						0
gene42899				X	UW2						0
gene45517				X	UW2						0
gene26180				X	UW2						0
gene4517				X	UW2						0
gene23174				X	UW2						0
gene55605				X	UW2						0
gene49873				X	UW2						0
gene53811				X	UW2						0
gene23991				X	UW2						0
gene46355				X	UW2						0
gene8867				X	UW2						0
gene36673				X	UW2						0
gene6269				X	UW2						0
gene40744				X	UW2						0
gene22626				X	UW2						0
gene28618				X	UW2						0
gene34470				X	UW2						0
gene42177				X	UW2						0
gene1210				X	UW2						0
gene34227				X	UW2						0
gene34255				X	UW2						0
gene47559				X	UW2						0
gene32749				X	UW2						0
gene41489				X	UW2						0
gene41649				X	UW2						0
gene53809				X	UW2						0
gene28207				X	UW2						0
gene16736				X	UW2						0
gene15347				X	UW2						0
gene54878				X	UW2						0
gene15293				X	UW2						0
gene48061				X	UW2						0
gene12778				X	UW2						0
gene27219				X	UW2						0
gene13682				X	UW2						0
gene15537				X	UW2						0
gene16932				X	UW2						0
gene50760				X	UW2						0
gene37552				X	UW2						0
gene56133				X	UW2						0
gene15799				X	UW2						0
gene50755				X	UW2						1
gene14452				X	UW2						1
gene33442				X	UW2						1
gene24187				X	UW2						1
gene20674				X	UW2						0
gene8347				X	UW2						1
gene48047				X	UW2						1
gene2077				X	UW2						1
gene36906				X	UW2						1
gene5127				X	UW2						0
gene1476				X	UW2						0
gene26073				X	UW2						0
gene28137				X	UW2						0
gene45671				X	UW2						0
gene30440				X	UW2						0
gene51063				X	UW2						0
gene31196				X	UW2						1
gene57620				X	UW2						0
gene855				X	UW2						0
gene38569				X	UW2						0
gene46457				X	UW2						0
gene24896				X	UW2						0
gene40112				X	UW2						1
gene6902				X	UW2						0
gene10075				X	UW2						1
gene5931				X	UW2						0
gene2332				X	UW2						1
gene928				X	UW2						1
gene46696				X	UW2						1
gene33513				X	UW2						1
gene8682				X	UW2						1
gene27520				X	UW2						1
gene22660				X	UW2						0
gene9587				X	UW2						0
gene20609				X	UW2						0
gene32199				X	UW2						0
gene44130				X	UW2						0
gene26125				X	UW2						0
gene26417				X	UW2						0
gene42589				X	UW2						0
gene15273				X	UW2						0
gene39857				X	UW2						0
gene41238				X	UW2						0
gene26812				X	UW2						0
gene38648				X	UW2						0
gene4408				X	UW2						0
gene11359				X	UW2						0
gene174				X	UW2						0
gene29668				X	UW2						0
gene45687				X	UW2						0
gene11				X	UW2						0
gene10295				X	UW2						0
gene33285				X	UW2						0
gene28046				X	UW2						0
gene18456				X	UW2						0
gene42446				X	UW2						0
gene20802				X	UW2						0
gene9786				X	UW2						0
gene2376				X	UW2						0
gene38658				X	UW2						0
gene50115				X	UW2						0
gene36988				X	UW2						0
gene40017				X	UW2						0
gene44244				X	UW2						0
gene50048				X	UW2						0
gene2305				X	UW2						0
gene41464				X	UW2						0
gene311				X	UW2						0
gene53021				X	UW2						0
gene47500				X	UW2						1
gene26195				X	UW2						0
gene7532				X	UW2						0
gene20325				X	UW2						0
gene29604				X	UW2						0
gene22446				X	UW2						0
gene44972				X	UW2						0
gene46372				X	UW2						0
gene4696				X	UW2						0
gene23395				X	UW2						0
gene21398				X	UW2						1
gene6203				X	UW2						1
gene47364				X	UW2						0
gene18712				X	UW2						1
gene45630				X	UW2						0
gene49192				X	UW2						1
gene4249				X	UW2						0
gene7481				X	UW2						0
gene27287				X	UW2						0
gene40903				X	UW2						0
gene12180				X	UW2						0
gene22007				X	UW2						0
gene48067				X	UW2						0
gene32586				X	UW2						0
gene19549				X	UW2						1
gene21324				X	UW2						0
gene50814				X	UW2						1
gene28657				X	UW2						0
gene2966				X	UW2						0
gene36275				X	UW2						0
gene45307				X	UW2						0
gene27583				X	UW2						0
gene15945				X	UW2						1
gene53187				X	UW2						0
gene50987				X	UW2						0
gene49766				X	UW2						0
gene39728				X	UW2						0
gene48228				X	UW2						1
gene21446				X	UW2						0
gene57916				X	UW2						0
gene26985				X	UW2						0
gene27132				X	UW2						0
gene1145				X	UW2						0
gene26060				X	UW2						1
gene24480				X	UW2						0
gene41055				X	UW2						0
gene23				X	UW2						1
gene14659				X	UW2						1
gene37353				X	UW2						1
gene17766				X	UW2						1
gene45332				X	UW2						0
gene30281				X	UW2						1
gene5799				X	UW2						1
gene56876				X	UW2						1
gene32266				X	UW2						0
gene39032				X	UW2						0
gene49233				X	UW2						0
gene14117				X	UW2						0
gene46039				X	UW2						0
gene55479				X	UW2						0
gene16147				X	UW2						0
gene15436				X	UW2						0
gene12223				X	UW2						0
gene46977				X	UW2						0
gene46978				X	UW2						0
gene56603				X	UW2						0
gene33295				X	UW2						0
gene27134				X	UW2						0
gene19241				X	UW2						1
gene49302				X	UW2						1
gene8649				X	UW2						0
											1
											1
											0
											1
											0
											0
											0
											0
											0
											1
											0
											0
											0
											0
											0
											0
											0
											1
											1
											0
											0
											0
											0
											0
											0
											0
											0
											0
											0
											0
											0
											0
											0
											0
											0
											0
											0
											0
											0
											0
											0
											0
											0
											0
											0
											0
											0
											0
											0
											0
											0
											0
											1
											0
											0
											1
											1
											1
											0
											1
											0
											1
											0
											0
											0
											0
											0
											0
											0
											0
											0
											0
											0
											0
											0
											0
											0
											0
											0
											0
											0
											0
											0
											0
											0
											0
											0
											0
											0
											0
											0
											1
											0
											1
											0
											1
											0
											0
											0
											0
											1
											0
											0
											0
											0
											0
											0
											0
											0
											0
											0
											0
											0
											0
											0
											0
											1
											0
											0
											0
											0
											0
											0
											0
											0
											0
											0
											0
											0
											0
											0
											0
											0
											0
											0
											0
											0
											0
											0
											0
											0
											0
											0
											0
											0
											0
											0
											0
											0
											0
											0
											0
											0
											0
											0
											0
											0
											0
											1
											0
											0
											0
											0
											1
											1
											1
											0
											1
											1
											1
											1
											0
											1
											1
											1
											1
											1
											1
											0
											1
											1
											1
											1
											1
											1
											1
											1
											0
											1
											0
											0
											1
											0
											0
											1
											0
											1
											0
											0
											0
											0
											0
											0
											0
											0
											0
											0
											1
											1
											1
											0
											1
											1
											1
											1
											0
											1
											0
											1
											1
											0
											0
											1
											1
											1
											0
											0
											1
											1
											1
											1
											0
											1
											1
											1
											0
											1
											0
											0
											0
											0
											0
											0
											0
											0
											0
											0
											1
											1
											1
											0
											0
											0
											0
											0
											0
											1
											1
											0
											0
											1
											0
											0
											1
											0
											0
											0
											0
											0
											0
											0
											0
											0
											0
											0
											0
											0
											0
											0
											0
											0
											0
											0
											0
											0
											0
											0
											0
											0
											0
											0
											0
											0
											0
											0
											0
											0
											0
											0
											0
											0
											0
											0
											0
											0
											0
											0
											0
											0
											0
											0
											0
											0
											0
											0
											0
											0
											0
											0
											0
											0
											0
											0
											0
											0
											0
											0
											0
											0
											0
											0
											0
											0
											0
											0
											0
											0
											0
											0
											0
											0
											0
											0
											0
											0
											0
											0
											0
											0
											0
											0
											0
											0
											0
											0
											0
											0
											0
											0
											0
											0
											0
											0
											0
											0
											0
											0
											0
											0
											0
											0
											0
											0
											1
											1
											0
											0
											0
											0
											0
											0
											0
											0
											0
											0
											1
											1
											1
											0
											1
											1
											0
											0
											0
											0
											0
											1
											0
											0
											0
											0
											0
											1
											0
											0
											0
											0
											0
											0
											0
											0
											0
											0
											0
											0
											0
											0
											0
											0
											0
											0
											0
											0
											0
											0
											0
											0
											0
											0
											0
											0
											0
											0
											0
											0
											0
											0
											0
											0
											0
											0
											0
											0
											1
											1
											1
											0
											1
											0
											1
											1
											1
											0
											0
											0
											0
											1
											1
											0
											0
											0
											0
											0
											1
											0
											0
											1
											0
											0
											0
											0
											0
											0
											0
											0
											1
											0
											0
											1
											1
											0
											0
											0
											0
											0
											0
											0
											0
											0
											0
											0
											0
											0
											0
											0
											0
											0
											0
											0
											0
											0
											0
											0
											0
											0
											0
[truncated: 1,922 more rows]

## Sheet: Table S24
Table S24. Combined table of differentially expressed genes along the response (time-course) to infection with Hymenoscyphus fraxineus from likelihood ratio tests performed in the four ash genotypes, ADB-tolerant FAR3 and FS36, and ADB-susceptible UW1 and UW2, including the number of clusters and the intersections from venn diagram
GeneId	FAR3	FS36	UW1	UW2	INTERSECT	DESCRIPTION BLASTX	Cluster FAR3	FAR3_7dpi	FAR3_14dpi	FAR3_21dpi	FAR3_28dpi	Cluster FS36	FS36_7dpi	FS36_14dpi	FS36_21dpi	FS36_28dpi	Cluster UW1	UW1_7dpi	UW1_14dpi	UW1_21dpi	UW1_28dpi	Cluster UW2	UW2_7dpi	UW2_14dpi	UW2_21dpi	UW2_28dpi
gene33148	X	X	X		FAR3|FS36|UW1	probable protein phosphatase 2C 25	2	2,517086326	-0,611351323	-0,516913512	-0,785699031	5	3,224119336	0,946931831	-1,242370849	-1,392856107	6	2,306910365	-0,057982515	-1,503105191	-2,794297179
gene20864	X	X	X		FAR3|FS36|UW1	putative methyltransferase DDB_G0268948	3	3,498297231	0,597566967	0,502963202	-0,061776718	3	1,942437485	2,022250794	0,251398563	0,025517325	5	2,146296543	0,443384966	0,801367067	-0,077489066
gene30032	X	X	X		FAR3|FS36|UW1	elicitor-responsive protein 1-like	5	7,186469912	-0,432673143	-0,879427659	4,875204392	6	9,178413994	3,298721768	2,58651307	1,044918027	2	5,432074314	-1,618354547	0,917620897	2,311333294
gene38907	X	X	X		FAR3|FS36|UW1	chlorophyllase-1-like	5	9,734420053	4,021083821	-2,900786633	2,592078178	6	5,550096313	3,198696274	-0,384689693	-0,262253396	5	4,451895169	4,351157063	-0,098666122	-3,579555378
gene29183	X	X		X	FAR3|FS36|UW2	protein YLS3	2	2,704362196	0,677180814	0,289104624	0,215054967	3	3,17271856	0,592782367	-0,116609936	0,076759037						1	-2,410447636	-0,766977408	0,744602391	1,879889547
gene49592	X	X		X	FAR3|FS36|UW2	perakine reductase-like	4	3,870126987	1,373268855	1,606118133	0,903170426	4	3,07222759	3,009951772	1,897766901	0,352981695						3	1,020135932	-0,487074053	3,132014587	2,164536665
gene9484	X	X		X	FAR3|FS36|UW2	serine carboxypeptidase-like 17 isoform X9	4	5,28210042	1,091698242	1,232307192	1,861244805	4	2,688239735	2,616945079	1,647068366	0,104579065						3	1,19785727	-0,885073779	3,098964498	3,1503685
gene8650	X	X		X	FAR3|FS36|UW2	zinc finger protein ZAT11-like	4	5,091615012	0,171101312	0,544151392	1,081393905	6	4,816366866	3,975882188	0,927171681	0,332789698						3	0,512915335	-2,542441815	1,976400452	3,940889738
gene27824	X	X		X	FAR3|FS36|UW2	berberine bridge enzyme-like 18	5	9,91291226	-1,004645396	-0,181643755	4,921568979	6	8,234698167	2,787512005	0,417062026	0,628978172						3	-1,188413139	-3,411712374	3,14272869	3,101424709
gene32783	X	X		X	FAR3|FS36|UW2	berberine bridge enzyme-like 18	5	12,39635899	1,973219277	1,160007526	4,483466826	6	10,15426683	7,443893566	1,244190997	-1,166819975						3	-0,352154901	-1,352853906	4,868097199	2,446846646
gene32815	X	X		X	FAR3|FS36|UW2	berberine bridge enzyme-like 18	5	8,212659429	-0,024694739	0,2660989	4,102134537	6	6,857691605	5,177924137	1,798408541	0,694129509						3	0,008597525	-1,860887587	5,43020611	4,154521572
gene39317	X	X		X	FAR3|FS36|UW2	kunitz trypsin inhibitor 2-like	5	6,216478864	-1,000615353	-0,549902629	2,64992637	6	5,092180034	3,795316975	0,55205195	0,45015113						3	-0,335818776	0,21403017	4,119277694	3,574902349
gene51181	X	X		X	FAR3|FS36|UW2	cellulose synthase-like protein E6	5	7,03800065	2,974254344	2,454961451	1,453541933	6	4,961736577	2,121641866	1,897367096	1,040062454						3	-1,11554444	-1,672803329	4,42054441	3,358694294
gene51285	X	X			FAR3|FS36	auxin-responsive protein SAUR50-like	1	-2,569479329	-1,518372252	-1,485893467	0,154371022	1	-2,122154565	1,33396326	0,201502176	-0,939935707
gene15816	X	X			FAR3|FS36	NAC domain-containing protein 2-like	2	2,779532656	0,500197056	1,339372259	-0,870122858	3	2,916215368	-0,612795644	-0,381851675	0,947613464
gene27156	X	X			FAR3|FS36	CBL-interacting serine/threonine-protein kinase 23-like	2	2,747313695	0,882848357	0,435118161	-0,01027398	3	2,796527823	0,209490448	-0,417844105	0,266387103
gene11790	X	X			FAR3|FS36	receptor-like serine/threonine-protein kinase SD1-8	2	3,184692576	0,107090968	1,8070781	-0,370113293	3	3,22228138	-0,366363323	1,364762258	0,016488037
gene51550	X	X			FAR3|FS36	allene oxide synthase 1, chloroplastic-like	2	2,621407005	1,324550819	0,315551661	-0,200201058	3	3,489830136	0,41585948	0,191962383	0,917948453
gene54780	X	X			FAR3|FS36	hydroxymethylglutaryl-CoA synthase	2	2,45017466	1,003251863	0,437706239	0,498852119	3	2,131818333	1,179579992	0,381678402	0,438063904
gene33996	X	X			FAR3|FS36	ABC transporter G family member 29-like isoform X1	2	2,573421806	1,1484622	0,923244274	0,187027768	4	1,664724694	1,095811158	2,371567164	0,153096508
gene47546	X	X			FAR3|FS36	bifunctional riboflavin biosynthesis protein RIBA 1, chloroplastic-like	2	3,219287277	1,048394373	0,647541926	0,992435687	4	3,25140024	1,119331171	1,178514611	0,282013601
gene43367	X	X			FAR3|FS36	glutamate receptor 2.7-like isoform X1	2	2,492843714	1,27326689	0,415086788	0,345745763	4	3,680788782	1,778304794	1,526138549	0,598374495
gene41027	X	X			FAR3|FS36	putative phospholipid-transporting ATPase 9	2	2,817219959	1,08683319	1,012502259	0,302029839	4	2,585970455	1,256569474	2,02857275	-0,546425939
gene28583	X	X			FAR3|FS36	UDP-glycosyltransferase 74E2-like	2	2,606750163	0,142581617	-0,397904936	0,285082362	4	0,398462253	2,015631251	1,431846104	-0,662892374
gene54582	X	X			FAR3|FS36	uncharacterized protein At2g33490-like isoform X1	2	2,833156971	1,656484071	1,122536526	0,587168272	4	2,582954303	1,528750375	1,024935148	0,548670151
gene39449	X	X			FAR3|FS36	E3 ubiquitin-protein ligase RHA2A-like	2	3,376608828	-1,345472508	0,111674997	0,958032564	5	5,018598055	0,482758173	-0,609886096	-1,259222012
gene45156	X	X			FAR3|FS36	IQ domain-containing protein IQM1-like	2	2,007522144	-0,057140099	-0,515322696	-0,713383719	5	4,174319811	1,023395926	-1,463534611	-0,998126363
gene3603	X	X			FAR3|FS36	ethylene-responsive transcription factor ABR1-like	3	3,160809075	0,564523641	-0,474024004	0,643035375	3	2,988788084	0,354355691	-0,634316176	0,606037489
gene3487	X	X			FAR3|FS36	NAC transcription factor 29-like	3	5,481515058	-0,122651178	0,24852598	-1,01201738	4	1,907096593	3,159511787	4,502671591	-3,674681413
gene53654	X	X			FAR3|FS36	amino-acid permease BAT1 homolog	3	3,645334638	0,400524902	0,10439072	-0,205253452	4	-0,292860688	3,801078368	2,466691096	-0,29223329
gene55276	X	X			FAR3|FS36	putative late blight resistance protein homolog R1B-23 isoform X2	3	3,730214513	-2,151628216	-0,936363028	-1,900864846	5	7,416715276	-0,64669167	-0,434154189	1,236583701
gene35912	X	X			FAR3|FS36	basic endochitinase-like	3	3,614349973	1,509854086	-1,287788091	-3,37072727	5	5,087917098	-0,280426098	0,103499559	-0,569207388
gene31929	X	X			FAR3|FS36	IQ domain-containing protein IQM2-like	3	5,032522053	-0,270970605	0,405274704	-1,580159362	5	4,893699251	-0,181890296	-0,524106242	-0,704132597
gene27492	X	X			FAR3|FS36	cytochrome P450 710A11-like	4	2,965433614	2,471082929	0,833187875	0,757183434	3	4,391023459	1,442950782	0,141782368	0,659130359
gene27923	X	X			FAR3|FS36	disease resistance response protein 206-like	4	4,249571318	2,379725119	0,65717116	-0,671482749	3	3,529086234	1,860917794	-0,532899677	0,769496199
gene15168	X	X			FAR3|FS36	8-hydroxygeraniol dehydrogenase-like isoform X1	4	3,536817909	1,628847382	0,551943099	-0,743151812	3	2,493171445	1,202519459	-1,277524282	0,389856361
gene37376	X	X			FAR3|FS36	anthocyanidin 3-O-glucoside 2'''-O-xylosyltransferase-like	4	3,9699881	1,247767254	0,898381089	-0,426032587	3	2,638533797	1,424435655	-0,736165968	2,143583554
gene11235	X	X			FAR3|FS36	premnaspirodiene oxygenase-like	4	3,741061604	1,996324856	0,997457994	0,133164361	4	3,366761303	2,141586997	1,964385249	-0,171163111
gene5155	X	X			FAR3|FS36	ABC transporter B family member 11-like	4	3,792245644	1,325829519	1,257952201	0,654791334	4	2,481493435	1,427082107	2,909685259	0,537732201
gene45524	X	X			FAR3|FS36	basic blue protein-like	4	6,747169183	2,190947485	0,191320365	-0,986561446	4	1,372602298	5,543781436	1,852562633	2,590327742
gene7266	X	X			FAR3|FS36	ethylene-responsive transcription factor ERF061	4	4,506725568	1,479452395	-0,054670227	1,207695607	6	5,503644681	2,485531394	0,809211313	1,426630641
gene44282	X	X			FAR3|FS36	kunitz trypsin inhibitor 2-like isoform X1	4	5,239798793	0,505262346	0,36704139	2,628840721	6	6,302497654	2,300910659	0,853744333	0,92157728
gene5671	X	X			FAR3|FS36	ACT domain-containing protein ACR1-like	5	8,72689486	-1,550286401	-0,023638387	2,088903566	5	6,212787991	1,666993576	-1,051544073	1,639235794
gene28491	X	X			FAR3|FS36	lysine histidine transporter-like 7	5	5,281128198	-1,268987597	2,531992755	-1,060147104	5	6,334629641	0,806938661	-2,109073184	0,81782987
gene4801	X	X			FAR3|FS36	probable beta-D-xylosidase 5 isoform X2	5	5,619586818	-0,46595526	-0,11371549	5,571323242	5	9,940996146	1,220251287	1,436564863	0,589715975
gene56752	X		X	X	FAR3|UW1|UW2	glucan endo-1,3-beta-glucosidase, acidic-like	3	3,620110464	-0,293569028	-0,006194428	-5,021701296						5	2,278235797	-0,421769143	1,980971785	-1,926265062	1	-3,460919413	-1,879083211	1,931066231	1,229056947
gene39605	X		X	X	FAR3|UW1|UW2	pathogenesis-related leaf protein 6-like	3	5,069914146	-0,051119581	-1,017990206	-3,582135622						5	1,892065485	-0,056402103	3,214499703	-2,072120652	3	-1,234397859	-2,991469528	1,707489125	3,055312748
gene39608	X		X	X	FAR3|UW1|UW2	pathogenesis-related leaf protein 6-like	3	5,840334878	-0,176746132	-0,842023374	-3,618966995						5	1,882053923	-0,21302861	3,043705259	-2,061418549	3	-4,706744203	-3,525273534	2,198729923	2,891865566
gene20738	X		X	X	FAR3|UW1|UW2	myb family transcription factor PHL5-like	5	8,704498473	1,069692413	0,381431064	-1,11483374						5	4,09905528	2,384710121	0,916206603	-2,165363528	1	-8,552478709	0,147166707	1,821544503	4,581888456
gene53678	X		X		FAR3|UW1	CASP-like protein 4A1 isoform X1	1	-2,971312584	-0,897867192	-0,749695378	0,634297941						1	-2,231628951	1,095741518	2,258916148	-1,988675055
gene38122	X		X		FAR3|UW1	uncharacterized protein LOC114276137	2	2,204054525	-0,32145937	-0,799746571	-1,030911971						3	2,865739309	-1,427869333	-1,983027343	-1,617753112
gene24497	X		X		FAR3|UW1	transcription factor MYB87-like	2	3,238547152	1,003445415	-0,044640704	-0,278567216						5	3,049399346	1,471064831	1,146577912	-0,207863701
gene27424	X		X		FAR3|UW1	WEB family protein At5g16730, chloroplastic-like	3	4,933993271	-0,791306986	-2,450140515	-1,042247466						1	-2,136330778	1,932233125	1,264549266	-2,033940785
gene38186	X		X		FAR3|UW1	calcium-binding protein KIC-like	3	3,452332321	-0,992044538	-0,867937732	-1,549084387						3	2,535430955	-0,253614991	0,432488306	-0,147142938
gene20195	X		X		FAR3|UW1	probable WRKY transcription factor 51	3	3,434075738	-0,939262923	-1,091480711	-3,718473038						5	2,625443643	-0,92207416	1,316454176	-3,273369932
gene12095	X		X		FAR3|UW1	bZIP transcription factor 53-like	3	4,873198393	-0,956625562	-0,333180631	0,073423776						5	2,552722335	0,404835172	1,143209543	-1,308669594
gene55264	X		X		FAR3|UW1	thaumatin-like protein	3	3,357508241	0,835604507	-1,032388014	-2,39232074						5	2,718709504	-0,35221791	1,692802979	-1,93018033
gene50718	X		X		FAR3|UW1	serine carboxypeptidase-like 50	4	4,794032713	2,374814476	-0,044087186	0,199814225						4	2,114987058	1,724267061	3,656677487	-0,784825586
gene56953	X		X		FAR3|UW1	wall-associated receptor kinase 2-like	4	4,037688587	1,303830726	0,14247923	-0,903872031						5	2,509157868	1,146650422	1,518316439	-0,351081305
gene29615	X		X		FAR3|UW1	expansin-like B1	4	6,139687283	1,774031225	0,551722758	-0,446606581						5	4,791824465	2,148564721	2,534693599	0,475090794
gene56031	X		X		FAR3|UW1	zinc finger protein GIS3-like	5	8,738445252	3,802418794	1,018246548	-0,852249759						5	5,186469796	2,817543615	1,66618591	0,073921907
gene25614	X		X		FAR3|UW1	malate synthase, glyoxysomal isoform X1	5	8,280846401	2,446400427	1,362814313	0,625773601						5	5,537286893	0,216283734	-2,851238331	-1,192864855
gene48505	X		X		FAR3|UW1	receptor-like protein kinase ANXUR1	6	21,1123784	-0,258841957	0,18784773	-0,352844625						5	5,866270922	3,19E-05	0,700729601	-0,331205793
gene14924	X			X	FAR3|UW2	palmitoyl-acyl carrier protein thioesterase, chloroplastic-like	1	-2,676577576	-6,688870661	0,143420649	2,139861866											1	-2,887355053	-0,954800071	3,238148783	2,068924358
gene55793	X			X	FAR3|UW2	myb-related protein 308-like	1	-2,31766481	-6,868506385	1,507425719	2,041254079											2	-2,55117262	0,16612436	4,455507308	0,651066638
gene13260	X			X	FAR3|UW2	alkane hydroxylase MAH1	1	-2,334915383	-4,982459936	0,88788148	2,27268515											2	-0,832504158	-0,129982401	4,314456614	0,265539116
gene3378	X			X	FAR3|UW2	3-ketoacyl-CoA synthase 4-like	1	-2,336053325	-3,462221653	0,720355436	2,536804309											2	-0,568471628	-0,50839308	4,576954987	0,628309224
gene43962	X			X	FAR3|UW2	GDSL esterase/lipase 5-like	1	-2,290931149	-6,110052356	1,11334439	3,667255815											2	-7,171643319	0,784858648	6,054642535	1,081480807
gene51726	X			X	FAR3|UW2	probable lysophospholipase BODYGUARD 3	1	-1,969275472	-6,118893185	1,405006562	2,792048391											2	-2,186858956	-0,73184924	4,526287963	0,601066875
gene8032	X			X	FAR3|UW2	laccase-3-like	1	-4,162847772	-4,191577432	1,722956678	1,828166297											2	-1,065565062	-0,088919148	3,841978388	-0,203793294
gene29344	X			X	FAR3|UW2	myb family transcription factor PHL13-like	1	-4,638892938	-1,200391616	1,125150639	3,259903681											3	0,776888515	0,8646664	4,883355925	0,887420067
gene22592	X			X	FAR3|UW2	protein O-linked-mannose beta-1,4-N-acetylglucosaminyltransferase 2-like	1	-3,100615031	-1,819581856	0,927632935	1,86615906											3	0,217570053	0,082718412	3,18314552	-0,057080044
gene47866	X			X	FAR3|UW2	protein STRICTOSIDINE SYNTHASE-LIKE 3-like	1	-2,336425107	-2,512377952	0,681089525	1,987750666											3	1,400211573	-0,173704607	3,044500242	0,235204699
gene49614	X			X	FAR3|UW2	protein ECERIFERUM 1-like isoform X1	1	-3,377540241	-4,656247561	1,530438148	2,021216052											3	1,404794796	-0,865430915	3,927341847	0,069223273
gene44517	X			X	FAR3|UW2	flavanone 3-dioxygenase 2-like	1	-2,226016921	-0,915253516	-0,210693975	1,118870865											6	2,960619593	-0,681506244	1,831618148	0,698024832
gene52842	X			X	FAR3|UW2	uncharacterized protein LOC111370367	1	-3,902687569	-2,624487086	2,110514406	-0,799863525											6	4,208250359	-0,540947329	0,639976068	-0,746884084
gene36961	X			X	FAR3|UW2	cysteine-rich receptor-like protein kinase 10	2	2,992767417	-0,870071633	0,011963318	-1,186194989											1	-6,701954135	0,531421907	0,077050299	0,382664266
gene3361	X			X	FAR3|UW2	F-box protein At2g16365-like	2	1,10411801	-3,006402074	-3,548259122	1,315379845											4	-2,404048951	-0,432370907	1,752530368	5,039908094
gene37036	X			X	FAR3|UW2	ribosomal biogenesis protein LAS1L-like	2	1,900132423	-1,002710181	-2,006045241	-0,551624713											6	0,776399387	-0,499892064	-2,494931131	-0,446661564
gene37397	X			X	FAR3|UW2	G-type lectin S-receptor-like serine/threonine-protein kinase At4g27290	3	4,110167686	0,395651801	0,376633064	0,07422865											1	-2,049823515	-0,462032297	1,851583617	1,398961575
gene17418	X			X	FAR3|UW2	transcription factor Pur-alpha 1	3	4,678321402	-0,213583962	-0,608782639	-0,007546116											1	-5,278845513	-0,146516782	0,274182736	-0,277928048
gene20219	X			X	FAR3|UW2	hepatoma-derived growth factor-related protein 2-like	3	5,200468679	-0,345062802	-0,519991128	0,006022646											1	-7,101294747	-0,894115268	0,07760363	-0,517624327
gene48548	X			X	FAR3|UW2	probable pyridoxal 5'-phosphate synthase subunit PDX2	3	3,832468722	-0,208531281	-0,621822504	-0,112012538											1	-4,203776577	-0,315390478	-0,320726741	-0,168738335
gene9939	X			X	FAR3|UW2	probable inactive leucine-rich repeat receptor-like protein kinase At3g03770 isoform X1	3	3,932422391	-0,154985492	-0,524525474	0,195822536											1	-4,443264795	0,087670094	0,069028128	1,119863152
gene43653	X			X	FAR3|UW2	DEAD-box ATP-dependent RNA helicase 10-like	3	3,498867248	0,004232598	-0,254545687	0,080224239											3	-0,540900543	-1,02788222	3,913285667	4,674149979
gene32885	X			X	FAR3|UW2	ankyrin repeat-containing protein BDA1-like	4	4,2321901	1,386499679	0,414722611	-0,773155376											1	-3,873514805	-0,318418662	3,063047088	1,311788405
gene8061	X			X	FAR3|UW2	structural maintenance of chromosomes protein 5	4	5,532509832	0,292289993	1,501881871	0,235529547											1	-5,929872821	0,054460412	-1,497165629	2,231329181
gene22263	X			X	FAR3|UW2	dirigent protein 21-like	4	5,021681089	1,746366765	0,00063718	-1,651495425											3	-1,151360389	-2,227313495	2,716480005	3,902595868
gene1211	X			X	FAR3|UW2	ankyrin repeat-containing protein At5g02620-like	4	4,449506235	1,242081093	0,702590694	-0,067232695											3	0,418430945	-1,206711357	1,778594986	3,403563937
gene37417	X			X	FAR3|UW2	ELMO domain-containing protein B isoform X1	4	4,246107474	1,626513308	-0,143488898	0,586913098											3	0,197077628	-1,830889483	3,392511608	2,906731234
gene49783	X			X	FAR3|UW2	caffeic acid 3-O-methyltransferase-like isoform X1	4	3,073401579	2,038308884	1,002257498	0,111826898											3	-1,104893452	-1,602639775	2,864717711	2,820257831
gene5089	X			X	FAR3|UW2	probable trehalose-phosphate phosphatase 7	4	3,939140589	1,160657359	0,424207757	-0,389076169											3	0,969945167	-2,942377059	2,529566681	2,79455229
gene41056	X			X	FAR3|UW2	farnesyl pyrophosphate synthase 1-like	5	9,112839381	2,461372871	1,739321929	0,715324984											2	-3,271614981	-0,066621533	5,741615615	0,285183887
gene14220	X			X	FAR3|UW2	vetispiradiene synthase 2-like isoform X1	5	7,534537313	1,027899301	1,075634029	1,21543794											3	0,387621624	-1,755863988	3,655409858	5,025604692
gene14222	X			X	FAR3|UW2	vetispiradiene synthase 2-like isoform X1	5	9,748870716	1,438509863	1,305032622	1,452750375											3	-0,097868402	-2,187132189	4,421226177	5,031940055
gene474	X			X	FAR3|UW2	premnaspirodiene oxygenase-like	5	9,407393863	5,082801873	2,568040856	0,972436359											3	-0,770759629	-1,991344556	7,071562963	4,002771861
gene17674	X			X	FAR3|UW2	putative wall-associated receptor kinase-like 16	5	7,221276832	0,539877521	-0,624790248	-1,414787332											3	0,873023238	-2,440147239	0,779786256	3,793797306
gene28121	X			X	FAR3|UW2	berberine bridge enzyme-like 18	5	9,796223999	-0,281121913	-0,061151913	5,225555467											3	-1,768440009	-4,005887118	2,453839647	3,10138776
gene38998	X			X	FAR3|UW2	transmembrane protein 45B-like	5	7,713281192	1,77434538	0,263336673	1,139628743											3	-0,611040902	-5,676598202	1,956761437	4,025508482
gene41890	X			X	FAR3|UW2	carboxylesterase 1-like	5	13,1902443	3,81072101	5,206276249	7,710152546											3	-1,056594257	-2,801763226	8,835582919	7,528354538
gene48378	X				FAR3	ethylene-responsive transcription factor ERF038-like	1	-2,02997676	-0,353195958	0,009990345	-0,019997065
gene25659	X				FAR3	transcription repressor MYB6-like	1	-2,724920503	1,502993641	0,988708081	-2,88151222
gene1412	X				FAR3	protein NRT1/ PTR FAMILY 2.13	1	-2,32303441	-0,834199085	0,426394513	-0,766696171
gene23245	X				FAR3	protein NRT1/ PTR FAMILY 5.10-like	1	-1,269168123	1,155780518	2,219426	1,178961396
gene50625	X				FAR3	protein POLAR-like 1	1	-0,331322062	0,500403869	2,030048563	0,643757194
gene34847	X				FAR3	salicylic acid-binding protein 2-like	1	-2,58486483	-0,645101015	-1,258167062	0,487574417
gene37896	X				FAR3	auxin-responsive protein SAUR50-like	1	-3,890327504	-0,310576455	-0,954651673	0,41625231
gene51668	X				FAR3	---NA---	1	-2,298013367	0,884769503	1,953225931	0,100036436
gene40884	X				FAR3	3-ketoacyl-CoA synthase 5-like	1	-1,921922263	-7,707207141	0,580067672	2,009243842
gene11876	X				FAR3	aldehyde dehydrogenase-like	1	-2,666880207	-0,63234765	-0,197663718	2,014813878
gene44849	X				FAR3	B3 domain-containing protein At2g36080-like	1	-2,61702732	0,145428294	-0,651205664	0,45541349
gene9956	X				FAR3	bark storage protein A	1	-5,313375099	-0,228701542	2,506090941	0,94771626
gene50383	X				FAR3	beta-amylase-like isoform X1	1	-3,625810825	1,924629378	1,576858801	1,759844544
gene50386	X				FAR3	beta-amylase-like isoform X1	1	-3,776853314	1,854331552	1,197334391	1,781053783
gene51538	X				FAR3	beta-glucosidase-like	1	-2,795756907	1,821647761	0,649992544	1,972120096
gene32523	X				FAR3	bidirectional sugar transporter SWEET9-like	1	-3,550237001	-2,97980159	-0,442804106	1,064110444
gene28171	X				FAR3	bifunctional 3-dehydroquinate dehydratase/shikimate dehydrogenase, chloroplastic-like isoform X2	1	-2,506903256	0,312844635	1,335675362	-0,223932334
gene2857	X				FAR3	bifunctional riboflavin kinase/FMN phosphatase isoform X2	1	0,199153917	-0,179231335	3,18177858	0,718107257
gene9615	X				FAR3	cellulose synthase A catalytic subunit 4 -like	1	-5,333054654	1,224637517	1,70660464	-1,481938293
gene27437	X				FAR3	chlorophyll a-b binding protein 21, chloroplastic	1	-4,199857078	-0,363117607	-1,42981088	1,16936472
gene19069	X				FAR3	conserved oligomeric Golgi complex subunit 1-like	1	-0,412540839	0,796957246	2,12601817	0,218899177
gene21357	X				FAR3	dicer-like protein 4 isoform X2	1	0,480873442	1,757828268	6,218711957	-0,588550436
gene8536	X				FAR3	dihydroflavonol-4-reductase	1	-2,189755591	-0,481370847	-0,546827938	0,150626491
gene45409	X				FAR3	embryonic protein DC-8	1	-7,123182372	4,010183382	0,29212808	-0,881093415
gene32740	X				FAR3	fe(2+) transport protein 1-like	1	-6,423217904	-4,043316352	0,808172494	1,989723358
gene5540	X				FAR3	glycerol-3-phosphate acyltransferase 1	1	0,467215792	-8,011509516	0,634395912	1,254304225
gene28403	X				FAR3	histidinol-phosphate aminotransferase, chloroplastic-like	1	-2,442812602	-0,246512011	1,573127204	1,714024362
gene29210	X				FAR3	outer envelope pore protein 16-2, chloroplastic-like	1	-4,140325032	0,397606773	0,479359109	1,007434367
gene37775	X				FAR3	phosphate transporter PHO1 homolog 10-like	1	-0,848741648	0,41806756	2,081192596	0,273252249
gene12063	X				FAR3	photosystem II core complex proteins psbY, chloroplastic-like	1	-2,181486361	-0,247215595	-1,197514043	0,682501227
gene6841	X				FAR3	polyphenol oxidase, chloroplastic-like	1	-2,708648556	0,607450403	2,431540837	0,720519499
gene20879	X				FAR3	polypyrimidine tract-binding protein homolog 1 isoform X1	1	-2,335682677	0,582788519	-0,238097253	-0,243968753
gene36770	X				FAR3	probable methyltransferase PMT11	1	-1,181760126	0,904279457	2,370628986	0,37476006
gene28732	X				FAR3	probable methyltransferase PMT2	1	0,155409744	1,068573065	4,030284094	-0,013031428
gene9776	X				FAR3	probable protein ABIL5 isoform X1	1	-5,80809702	4,016422404	6,469451203	0,427430513
gene41816	X				FAR3	probable RNA polymerase II transcription factor B subunit 1-1	1	0,381959205	1,612245135	4,937346543	0,808789147
gene36164	X				FAR3	protease Do-like 2, chloroplastic	1	0,386370156	1,047153741	2,70441137	-0,107721274
gene35445	X				FAR3	protein FANTASTIC FOUR 1-like	1	-2,704468611	-1,008767532	-1,551724254	0,751421559
gene12878	X				FAR3	protein indeterminate-domain 2-like	1	-2,205513972	-0,701912471	0,885399242	0,834358522
gene19845	X				FAR3	protein WALLS ARE THIN 1-like	1	-1,280836534	0,373265091	0,520038788	2,219865457
gene14279	X				FAR3	trans-resveratrol di-O-methyltransferase-like	1	-4,807979241	-1,322331917	-0,096210298	-0,221333696
gene10312	X				FAR3	tubulin beta chain-like	1	-3,438058657	0,259949472	1,064970997	0,214861022
gene3229	X				FAR3	U-box domain-containing protein 13-like	1	-3,472301023	0,176822534	-2,970447508	3,647196785
gene28199	X				FAR3	uncharacterized protein At2g34460, chloroplastic-like isoform X1	1	-1,048754159	-0,344091686	0,184867193	2,371351877
gene14830	X				FAR3	uncharacterized protein LOC111373930 isoform X1	1	-0,342249617	0,746051528	2,330929706	-0,01923424
gene26366	X				FAR3	uncharacterized protein LOC111390720 isoform X1	1	-5,084145089	0,458140873	2,255405601	2,515211558
gene45952	X				FAR3	UPF0481 protein At3g47200-like	1	-2,797240343	0,029884138	1,386783045	0,558073951
gene22737	X				FAR3	cytochrome P450 81E8-like isoform X2	2	2,426144576	0,719602323	-0,233237529	-0,199468487
gene53100	X				FAR3	disease resistance protein RPM1-like	2	2,645728768	0,203677887	0,685646915	0,178555888
gene1699	X				FAR3	1-aminocyclopropane-1-carboxylate oxidase homolog	2	2,668504224	-0,487185833	-0,457055827	0,142170154
gene31069	X				FAR3	bZIP transcription factor 11-like	2	2,087799626	0,22989155	-0,233324985	-0,006308766
gene1566	X				FAR3	calcium-transporting ATPase 12, plasma membrane-type-like	2	2,253278346	-0,341040434	-0,49004904	-1,480252096
gene57118	X				FAR3	calmodulin-binding protein 60 D-like isoform X1	2	2,023893619	0,227567898	0,195305451	-0,041482666
gene52462	X				FAR3	calcium-dependent protein kinase 32-like	2	2,003653845	0,155984083	0,419648666	-0,277695029
gene24541	X				FAR3	dirigent protein 19-like	2	2,356765615	0,531896788	0,07411042	-0,533338904
gene30478	X				FAR3	dirigent protein 22-like	2	2,634030045	1,293536923	-0,542850584	-0,659009319
gene44580	X				FAR3	protein DMR6-LIKE OXYGENASE 1-like	2	3,339675328	1,367937134	0,617599277	-0,09111781
gene17325	X				FAR3	ethylene-responsive transcription factor 1B-like	2	3,034443147	0,233966031	-1,13393962	-0,809196856
gene2032	X				FAR3	ethylene-responsive transcription factor-like protein At4g13040	2	2,477427393	1,091183089	1,563254923	-0,357913114
gene56290	X				FAR3	G-type lectin S-receptor-like serine/threonine-protein kinase At1g11300	2	2,9846313	0,353493495	0,816776353	-0,793667264
gene25134	X				FAR3	G-type lectin S-receptor-like serine/threonine-protein kinase At1g11300 isoform X1	2	2,803864038	1,328606425	0,996579642	0,531592933
gene50223	X				FAR3	G-type lectin S-receptor-like serine/threonine-protein kinase At4g27290 isoform X1	2	2,422648464	0,733281715	-0,196490578	-0,18922786
gene49145	X				FAR3	G-type lectin S-receptor-like serine/threonine-protein kinase RKS1	2	2,522415305	0,303959425	1,038091807	0,386962976
gene56037	X				FAR3	LEAF RUST 10 DISEASE-RESISTANCE LOCUS RECEPTOR-LIKE PROTEIN KINASE-like 1.4 isoform X1	2	2,542392901	0,872421128	1,072973741	0,423774813
gene10849	X				FAR3	LEAF RUST 10 DISEASE-RESISTANCE LOCUS RECEPTOR-LIKE PROTEIN KINASE-like 2.4	2	2,115287773	0,274017924	0,254035771	-0,478516779
gene54149	X				FAR3	probable LRR receptor-like serine/threonine-protein kinase At3g47570	2	2,846763953	0,678448912	0,824703521	-0,0376846
gene7985	X				FAR3	protein LYK5-like	2	2,395903739	0,758116733	0,33996228	0,515413167
gene6574	X				FAR3	transcription factor MYB44-like	2	1,275559811	-0,718076087	-2,232493719	0,018351337
gene14477	X				FAR3	transcription factor MYB62-like isoform X1	2	2,265484922	0,065052804	-0,048742082	-1,201991037
gene15418	X				FAR3	NAC domain-containing protein 100-like isoform X2	2	2,373536155	0,751220252	-1,0147796	-0,578005584
gene31466	X				FAR3	NAC transcription factor 32-like	2	2,182111159	0,785500326	0,782981552	0,07835685
gene4048	X				FAR3	proline-rich receptor-like protein kinase PERK9	2	2,224659554	0,694073058	0,467628556	-0,215692682
gene10194	X				FAR3	putative receptor protein kinase ZmPK1	2	2,787538155	0,046948511	-1,119885463	-1,205165619
gene11791	X				FAR3	receptor-like serine/threonine-protein kinase SD1-8	2	2,464972315	-0,603816009	0,005901054	-0,9671103
gene53521	X				FAR3	putative lipase ROG1 isoform X2	2	2,19459136	0,281807163	0,484838036	-0,685863179
gene36340	X				FAR3	disease resistance response protein 206-like	2	3,566847161	0,101700381	0,422747105	-1,057387941
gene36358	X				FAR3	disease resistance response protein 206-like	2	3,005442016	0,349046463	0,570489475	-0,859711761
gene13696	X				FAR3	regulatory-associated protein of TOR 1-like	2	2,17458477	-0,818556397	-1,403174266	0,222879
gene20028	X				FAR3	wall-associated receptor kinase 2-like isoform X1	2	2,901142185	0,500570115	0,406835713	-0,653445894
gene3888	X				FAR3	wall-associated receptor kinase-like 22	2	3,185230579	-0,097411973	0,550722168	-1,033328321
gene21464	X				FAR3	zinc finger protein ZAT6-like	2	2,004901283	0,120888125	-0,307680698	0,462070652
gene6236	X				FAR3	3-hydroxy-3-methylglutaryl-coenzyme A reductase-like	2	2,93480717	1,43069914	0,591423754	-0,100510042
gene56863	X				FAR3	3-ketoacyl-CoA synthase 11-like	2	2,184123209	0,342836335	0,020035788	-0,348589899
gene23705	X				FAR3	3-methyl-2-oxobutanoate hydroxymethyltransferase 1, mitochondrial-like	2	2,376969199	0,806327974	0,522484113	0,612306342
gene43439	X				FAR3	AAA-ATPase ASD, mitochondrial-like	2	2,289887393	-1,067052	-0,03584559	-0,487007508
gene16716	X				FAR3	acid beta-fructofuranosidase-like	2	2,929978725	0,366787832	0,536631722	0,298703948
gene49604	X				FAR3	ACT domain-containing protein ACR4-like	2	2,043713795	1,078366096	0,660352743	0,517706087
gene9576	X				FAR3	adenine/guanine permease AZG1-like	2	2,700102542	0,948431148	0,260835871	0,338431527
gene274	X				FAR3	allantoate deiminase 1-like	2	2,420841079	0,690843897	0,184177199	-0,192341882
gene22270	X				FAR3	arginine decarboxylase-like	2	2,841673916	-0,286037083	1,134214209	-1,344096259
gene34804	X				FAR3	AT-hook motif nuclear-localized protein 17-like	2	2,046332306	0,505193221	-0,185715578	-0,669057246
gene9087	X				FAR3	beta-amyrin 28-oxidase-like	2	2,055281034	0,408801588	0,041389926	0,208190344
gene12251	X				FAR3	beta-arabinofuranosyltransferase RAY1	2	2,205259456	0,467721036	0,530802547	-0,265267435
gene12922	X				FAR3	beta-fructofuranosidase, insoluble isoenzyme 1-like	2	1,315681575	-1,060207443	-0,875801574	2,87416799
gene14470	X				FAR3	bifunctional epoxide hydrolase 2-like	2	2,793889957	0,885686486	0,234360556	0,337910468
gene27284	X				FAR3	CASP-like protein 4A4	2	-0,549303571	-0,552323397	-3,548314835	-0,026169844
gene16223	X				FAR3	clathrin interactor EPSIN 2-like isoform X1	2	2,626445069	0,698298815	0,997344578	0,465354938
gene38271	X				FAR3	F-box/kelch-repeat protein SKIP11-like	2	2,085912573	-0,580624165	0,006914475	-0,256468669
gene10513	X				FAR3	glyceraldehyde-3-phosphate dehydrogenase, cytosolic-like	2	3,446411604	1,108387394	0,465959296	-0,035288985
gene36789	X				FAR3	guanine nucleotide-binding protein alpha-1 subunit-like isoform X1	2	2,767880529	0,700650271	0,799464682	0,068874943
gene49123	X				FAR3	haloacid dehalogenase-like hydrolase domain-containing protein Sgpp	2	2,129635721	0,061117451	-0,118379383	-0,046706259
gene24996	X				FAR3	hydroxymethylglutaryl-CoA synthase	2	2,423929585	0,353384629	-0,076219116	-0,646155196
gene54746	X				FAR3	hydroxymethylglutaryl-CoA synthase	2	2,256034412	1,176023057	0,715755307	0,225468529
gene26020	X				FAR3	IAA-amino acid hydrolase ILR1-like 6 isoform X1	2	3,146278766	1,05565705	0,698398093	0,624653027
gene322	X				FAR3	isocitrate lyase	2	3,356255158	-0,871151247	-0,463823736	0,990303458
gene10100	X				FAR3	mechanosensitive ion channel protein 10-like isoform X1	2	2,779042278	1,07573929	0,028963561	-0,239465494
gene15073	X				FAR3	mitochondrial phosphate carrier protein 3, mitochondrial-like	2	2,88115422	0,120412996	0,077665537	-0,562899772
gene36277	X				FAR3	monothiol glutaredoxin-S2-like	2	2,768743528	-0,226385725	0,174738182	-0,873810416
gene27047	X				FAR3	peroxisomal (S)-2-hydroxy-acid oxidase GLO5-like isoform X2	2	2,688292737	0,695132305	0,117534601	0,061769892
gene20779	X				FAR3	phosphatidylinositol transfer protein 1-like isoform X3	2	2,773407992	0,027755237	0,560541212	-1,262470254
gene50434	X				FAR3	polyadenylate-binding protein 8-like	2	2,418624211	0,042297026	0,74667952	-0,380187299
gene28878	X				FAR3	probable receptor-like serine/threonine-protein kinase At5g57670 isoform X1	2	2,247056215	0,661307468	0,076786203	-0,68004073
gene49221	X				FAR3	protein THYLAKOID ASSEMBLY 8-like, chloroplastic	2	-0,960116947	1,50932639	-2,38088411	-1,014018228
gene7856	X				FAR3	protein UPSTREAM OF FLC-like	2	2,483107753	1,155504471	0,352559491	-0,020550125
gene21163	X				FAR3	putative methyltransferase DDB_G0268948	2	3,063831525	1,272285632	0,832148666	-0,323411395
gene4942	X				FAR3	ras-related protein RABH1e	2	2,159574053	-0,207627141	-0,85138156	0,543025701
gene55182	X				FAR3	RNA polymerase II transcription factor B subunit 5 isoform X1	2	2,045253816	-0,636285803	-0,505978595	0,10134151
gene55663	X				FAR3	S-adenosylmethionine synthase 3	2	2,09387993	0,595234932	-0,168535455	0,02385686
gene40837	X				FAR3	scopoletin glucosyltransferase-like	2	2,385473656	0,96504932	0,688102443	-0,579575002
gene40866	X				FAR3	scopoletin glucosyltransferase-like	2	2,700361473	1,005966392	0,564658171	0,301424505
gene8402	X				FAR3	syntaxin-121-like	2	2,446312476	0,76902865	0,132599285	-0,134166208
gene16713	X				FAR3	trehalose-phosphate phosphatase A-like	2	2,985420335	0,688333435	0,571807978	-0,176764562
gene30263	X				FAR3	triacylglycerol lipase OBL1-like	2	2,579630967	0,528708357	0,117057565	-0,594355001
gene17253	X				FAR3	tryptophan aminotransferase-related protein 4-like	2	2,373710416	0,472949962	-0,167320245	0,067014337
gene40733	X				FAR3	U-box domain-containing protein 7-like	2	2,607859867	0,789520985	1,10991423	-1,120188912
gene38496	X				FAR3	uncharacterized protein LOC111386995 isoform X2	2	2,833969082	0,862689269	-1,625940013	-1,074907883
gene8386	X				FAR3	uncharacterized protein LOC111388081	2	0,915496382	-1,503592687	-2,610211941	-0,829044678
gene51619	X				FAR3	uncharacterized protein LOC111396456	2	0,888991722	2,011657161	-2,824174861	2,78758424
gene7204	X				FAR3	uncharacterized protein LOC111401812	2	2,258897472	-1,346175354	-0,197794244	-1,05869644
gene44877	X				FAR3	uncharacterized protein LOC111403105	2	2,012571415	0,31235284	0,645899739	-0,561056255
gene24553	X				FAR3	uncharacterized protein LOC111405175	2	2,080203909	-1,378606787	-1,167534216	-0,932150326
gene14845	X				FAR3	uncharacterized protein LOC111406843	2	2,021422227	0,655049236	0,272354284	-0,342203537
gene54477	X				FAR3	VQ motif-containing protein 22-like	2	2,680819233	-0,0910857	0,475309234	-0,743448536
gene46099	X				FAR3	WEB family protein At5g16730, chloroplastic-like	2	3,453562198	1,136330899	0,232953383	-0,6769112
gene12571	X				FAR3	probable WRKY transcription factor 50	3	3,310743915	-1,260420081	-1,601887318	-3,117152132
gene17069	X				FAR3	WRKY transcription factor 55-like	3	2,589215756	-0,181810382	-0,708560725	-2,436764905
gene22	X				FAR3	14-3-3 protein 7	3	5,087255968	-0,485894229	-1,239668123	-0,357482909
gene58043	X				FAR3	putative ABC transporter C family member 15 isoform X1	3	4,956869509	-0,667847998	-0,069192055	-3,990605686
gene17493	X				FAR3	protein ACCELERATED CELL DEATH 6-like	3	4,034430645	1,395027091	-0,791613157	-2,560681509
gene54369	X				FAR3	BTB/POZ domain-containing protein At5g41330	3	3,471576742	-0,551179253	-0,254823917	-0,160455301
gene53458	X				FAR3	calcium-dependent protein kinase SK5-like	3	3,833249093	0,456924303	0,315496981	-0,814609512
gene22505	X				FAR3	calmodulin-like protein 6	3	3,822623426	-1,204722929	-1,649109538	-2,513404685
gene14007	X				FAR3	probable calcium-binding protein CML44	3	6,263842447	-1,818948922	-2,077813272	0,881891651
gene13841	X				FAR3	probable calcium-binding protein CML45	3	1,365388756	-1,010758043	-1,350924285	-2,339876544
gene48106	X				FAR3	protein DETOXIFICATION 49-like isoform X1	3	3,916099999	-1,076542875	0,331137776	-0,418539747
gene14111	X				FAR3	dirigent protein 22-like	3	2,343862077	-0,923853166	-0,808458544	-1,800317803
gene35843	X				FAR3	ethylene-responsive transcription factor 1B-like	3	3,856919383	0,102892438	-0,190155046	-0,399558648
gene51097	X				FAR3	ethylene-responsive transcription factor 1B-like	3	4,085779473	0,147983012	0,636098062	-1,984325524
gene13783	X				FAR3	hevamine-A-like	3	3,507020629	0,992358244	0,131089669	-1,253532123
gene13810	X				FAR3	hevamine-A-like	3	3,705887008	0,887217189	0,004957417	-1,251488435
gene3871	X				FAR3	ankyrin repeat-containing protein ITN1-like isoform X2	3	1,93869911	-1,025590924	-0,79103833	-2,016994187
gene56957	X				FAR3	probable LRR receptor-like serine/threonine-protein kinase At3g47570	3	3,472855742	0,341555761	-0,205492761	-0,783263238
gene5876	X				FAR3	probable LRR receptor-like serine/threonine-protein kinase At3g47570	3	2,960181142	-0,162473412	0,117816569	-2,209774301
gene34295	X				FAR3	mitogen-activated protein kinase kinase kinase 17-like	3	3,807312979	0,779437492	0,607780422	-1,227795001
gene21136	X				FAR3	NAC transcription factor 32-like	3	4,148913273	0,595019868	-0,189976608	-0,891063885
gene34701	X				FAR3	transcription factor NIGTH1-like isoform X1	3	4,767832205	-0,171519854	-0,269993173	0,099227792
gene35829	X				FAR3	basic endochitinase-like	3	3,034269145	1,11029659	-0,63525357	-4,053167422
gene35979	X				FAR3	basic endochitinase-like	3	4,024312241	0,920672227	-0,757335447	-4,552171252
gene34870	X				FAR3	E3 ubiquitin-protein ligase PUB23-like	3	3,419204928	-0,037595495	-0,287780291	-0,308245774
gene55251	X				FAR3	putative late blight resistance protein homolog R1B-23 isoform X2	3	3,644076807	-0,072511215	-0,716371079	-1,300428721
gene55252	X				FAR3	putative late blight resistance protein homolog R1B-23 isoform X2	3	3,162809221	-1,505088877	-1,660454864	-1,846586646
gene19750	X				FAR3	putative receptor protein kinase ZmPK1	3	5,224818899	-1,185770812	-0,906968534	-1,018616874
gene17672	X				FAR3	putative wall-associated receptor kinase-like 16	3	4,734378496	0,076589681	0,367744617	-0,648549039
gene21788	X				FAR3	zinc finger protein ZAT6-like	3	2,795916915	-1,193954645	-1,520385952	-2,799022489
gene31501	X				FAR3	AAA-ATPase ASD, mitochondrial-like	3	3,43452809	-0,259911301	-0,409997154	-1,579480957
gene22054	X				FAR3	aquaporin TIP1-3	3	5,638602404	-0,565205276	-2,157924603	-0,699613008
gene45800	X				FAR3	butyrate--CoA ligase AAE11, peroxisomal-like isoform X1	3	6,004086883	-0,803825073	0,280269692	-2,701907921
gene56588	X				FAR3	calreticulin-like	3	3,462415784	-0,153498105	0,266984527	-0,329140944
gene25502	X				FAR3	CBS domain-containing protein CBSX5-like	3	3,27712806	0,626517492	-0,551213996	0,020884005
gene42948	X				FAR3	cellulose synthase-like protein D4	3	3,381552042	-0,888269485	0,146538551	-2,3057029
gene14073	X				FAR3	chromodomain-helicase-DNA-binding protein 9	3	2,737053584	-0,323942871	-1,102567411	-2,151721504
gene46785	X				FAR3	condensin-2 complex subunit D3 isoform X1	3	3,886873295	-0,741916407	-0,715749566	-0,610389401
gene19232	X				FAR3	crocetin glucosyltransferase, chloroplastic-like	3	4,923330791	-0,318059146	-0,250814951	-2,802823443
gene25605	X				FAR3	cyclic nucleotide-gated ion channel 1-like	3	3,273787723	-0,183731475	-0,16967005	-1,895075558
gene34945	X				FAR3	cysteine-rich and transmembrane domain-containing protein WIH2-like isoform X1	3	4,201449961	-2,080668256	-2,160005929	0,136366665
gene11117	X				FAR3	exocyst complex component EXO70A1-like isoform X2	3	3,255785308	0,342195889	-0,218494001	-0,322364019
gene48687	X				FAR3	gibberellin 20-oxidase-like protein	3	3,516703499	0,410855669	0,437479889	-0,554142172
gene5507	X				FAR3	IQ domain-containing protein IQM2-like	3	4,345793953	0,897830747	-0,380133102	-1,003492469
gene4903	X				FAR3	kinesin-like protein NACK1	3	4,697648113	-0,038276594	0,822212029	-1,26187979
gene31431	X				FAR3	monooxygenase 2-like isoform X1	3	3,912246656	0,587472093	0,132604142	-0,178150131
gene12764	X				FAR3	natterin-1-like	3	4,90060608	0,278850305	-0,297240014	-0,356977632
gene29802	X				FAR3	nudix hydrolase 16, mitochondrial-like	3	3,375814534	0,301427377	-0,28114929	-0,8726132
gene23433	X				FAR3	oil body-associated protein 2C-like isoform X2	3	4,986564928	-0,818573882	-0,610399951	-0,20987955
gene43432	X				FAR3	organic cation/carnitine transporter 3-like	3	3,141433526	-0,509484018	-0,69692023	-0,381220777
gene1517	X				FAR3	phosphate transporter PHO1 homolog 3-like	3	4,359229591	0,533149573	0,487449922	-0,08365412
gene42258	X				FAR3	polyphenol oxidase I, chloroplastic	3	3,546592541	0,290829782	1,060359127	-2,420758985
gene36330	X				FAR3	precursor of CEP14-like	3	4,805346433	0,516355879	0,229423545	-1,618608198
gene30096	X				FAR3	probable feruloyl esterase A	3	4,693854506	0,673699572	0,174373862	-0,806625018
gene34194	X				FAR3	probable indole-3-acetic acid-amido synthetase GH3.1	3	4,7141322	-0,662038087	0,546273354	-1,030032406
gene8005	X				FAR3	protein NUCLEAR FUSION DEFECTIVE 4-like	3	3,411532679	-0,683774145	-1,1280528	0,123960307
gene21162	X				FAR3	putative methyltransferase DDB_G0268948	3	3,743441132	0,839832849	0,274963729	-0,959337096
gene2445	X				FAR3	regulator of nonsense transcripts UPF2	3	4,657942721	-0,299797194	-0,341059117	-0,744139876
gene56400	X				FAR3	selT-like protein	3	3,716716234	-0,586488566	-0,803077362	-0,625143865
gene11011	X				FAR3	serine/threonine-protein kinase RIPK-like isoform X1	3	4,855230007	1,475887542	1,155818327	-3,622769602
gene56325	X				FAR3	shikimate O-hydroxycinnamoyltransferase-like	3	5,091313154	-1,912069892	-0,355545677	-3,97025825
gene31210	X				FAR3	SUMO-conjugating enzyme SCE1 isoform X2	3	4,662153556	0,507692664	-0,689496162	-0,151565725
gene9670	X				FAR3	transmembrane protein 53-B-like	3	3,627820894	0,066824435	0,607480383	0,416225628
gene14450	X				FAR3	U-box domain-containing protein 11-like	3	4,689396485	0,236867732	0,375050841	0,08891971
gene4037	X				FAR3	ubiquitin-activating enzyme E1 1	3	5,057967021	-0,228531864	-1,037243174	-1,076920646
gene22641	X				FAR3	ubiquitin-conjugating enzyme E2 32-like	3	3,379689176	0,881726284	0,812626345	-0,34533078
gene28587	X				FAR3	UDP-glycosyltransferase 74F2-like	3	4,197229228	0,500140171	1,172363502	0,016911885
gene13587	X				FAR3	uncharacterized protein At5g23160-like	3	3,935989053	-0,846933076	-0,620747017	-1,130726055
gene43579	X				FAR3	uncharacterized protein LOC111382531	3	3,121108432	0,440133423	-0,108640729	-0,964456646
gene445	X				FAR3	uncharacterized protein LOC113737945	3	4,215004521	0,110059419	0,167138615	-0,139550985
gene30826	X				FAR3	uncharacterized protein LOC122304817	3	4,68258856	-0,067996025	-0,540485246	-0,504834837
gene13336	X				FAR3	cytochrome b5	4	4,295697167	1,734193402	0,281783778	-0,346208339
gene3209	X				FAR3	cytochrome P450 71A3-like	4	4,006765389	2,215381395	0,861288701	-0,304408311
gene11233	X				FAR3	cytochrome P450 71D95-like	4	4,592005299	2,689318647	1,301172754	1,009869315
gene15770	X				FAR3	viridiflorene synthase-like	4	5,502548315	2,065362732	0,134189073	-1,066763395
gene38702	X				FAR3	viridiflorene synthase-like	4	4,765113603	2,578233614	0,844201959	0,024660185
gene45143	X				FAR3	ABC transporter B family member 11-like	4	3,782227162	1,213475845	1,308312701	0,499182642
gene20293	X				FAR3	putative transcription factor bHLH041 isoform X1	4	3,656001118	1,616166515	1,091117962	-0,706720143
gene16662	X				FAR3	calcium-transporting ATPase 12, plasma membrane-type-like	4	3,909878999	1,497635377	1,058097479	0,751116246
gene53110	X				FAR3	G-type lectin S-receptor-like serine/threonine-protein kinase LECRK3	4	4,332372519	1,200682212	0,235693269	-0,488484315
gene28825	X				FAR3	probable LRR receptor-like serine/threonine-protein kinase At1g74360	4	3,753212713	1,488461841	0,7514865	0,801888327
gene11803	X				FAR3	protein MKS1-like isoform X2	4	4,832012168	1,805436041	-0,012250746	-0,256854423
gene34566	X				FAR3	NAC domain-containing protein 83-like	4	0,82297409	2,988563708	1,050366827	-0,224737951
gene257	X				FAR3	pathogenesis-related protein STH-21-like	4	2,989039156	2,157200732	0,428491787	0,447014499
gene40032	X				FAR3	E3 ubiquitin-protein ligase RHA2B-like	4	6,204682735	2,087138651	-0,490557411	-1,979515855
gene13104	X				FAR3	receptor-like protein kinase HAIKU2	4	4,153777044	1,690564424	1,584133071	-0,057308793
gene4748	X				FAR3	receptor-like protein kinase HAIKU2	4	4,943429022	2,000861965	1,945479724	0,339780521
gene33633	X				FAR3	salicylic acid-binding protein 2-like	4	4,372502921	1,224910348	0,921505202	-1,09634044
gene813	X				FAR3	probable WRKY transcription factor 75	4	4,873582445	1,468587223	0,758477118	0,274912514
gene8079	X				FAR3	mitogen-activated protein kinase 3	4	3,991253422	1,299252424	0,464177168	-0,048674733
gene455	X				FAR3	premnaspirodiene oxygenase-like	4	4,279446233	2,313394864	0,59203875	0,728009997
gene27849	X				FAR3	aspartic proteinase CDR1-like	4	4,412434609	3,166821165	1,189742287	0,409593463
gene32807	X				FAR3	berberine bridge enzyme-like 8	4	3,876571229	2,408387159	0,025873375	-1,100496597
gene32809	X				FAR3	berberine bridge enzyme-like 8	4	4,584691894	1,756846415	-0,339401283	0,065234257
gene51945	X				FAR3	beta-fructofuranosidase, insoluble isoenzyme 1 isoform X1	4	4,082768623	1,382631582	1,003637206	0,561860591
gene54153	X				FAR3	D-inositol 3-phosphate glycosyltransferase	4	6,039436706	1,457730521	0,717837861	0,731726273
gene54737	X				FAR3	dehydration-responsive element-binding protein 1E-like	4	6,472335378	2,038399475	-1,772718408	-0,011259153
gene39129	X				FAR3	dnaJ homolog subfamily B member 13-like	4	4,908568373	2,017783174	0,849750804	-1,296790771
gene21692	X				FAR3	eugenol synthase 1-like	4	5,076060105	1,993499241	0,527987027	-2,005448309
gene41383	X				FAR3	glucan endo-1,3-beta-glucosidase, acidic-like	4	6,239073991	2,021134032	0,597789615	-1,648096198
gene37227	X				FAR3	isoflavone reductase-like protein	4	3,336490126	2,96427085	1,194949725	-0,062022626
gene7249	X				FAR3	membrane steroid-binding protein 2-like	4	5,917072612	1,143803904	0,355321019	0,438531846
gene47558	X				FAR3	nitronate monooxygenase	4	5,020752463	1,066186689	0,439542528	1,386389395
gene27840	X				FAR3	phosphatidylinositol N-acetylglucosaminyltransferase subunit A	4	7,15227447	2,611001732	-0,210950924	0,16777662
gene45115	X				FAR3	probable flavin-containing monooxygenase 1	4	6,255397096	1,404981308	1,130443935	-0,256591937
gene4196	X				FAR3	ras-related protein Rab7-like	4	4,997667323	1,297637303	0,408750029	1,330194164
gene40997	X				FAR3	RING-H2 finger protein ATL30-like	4	7,109409867	3,947759105	-0,378973431	-1,921570471
gene43291	X				FAR3	stem-specific protein TSJT1-like	4	5,511875207	-0,172594275	0,155252538	1,067621476
gene12705	X				FAR3	sugar transport protein 13-like	4	5,034474388	0,989120368	0,325902712	0,951500903
gene44782	X				FAR3	sugar transport protein 13-like	4	4,338899386	0,516202099	0,480613615	0,956023195
gene11877	X				FAR3	two-component response regulator ORR9-like isoform X3	4	1,986077523	3,033772895	-0,86744038	-1,562859211
gene32650	X				FAR3	uncharacterized protein LOC111382968	4	3,691851918	1,775293954	1,009900187	0,50122085
gene39828	X				FAR3	uncharacterized protein LOC111399004	4	4,909194624	0,641941764	-0,257217566	0,721486299
gene11717	X				FAR3	uncharacterized protein LOC111408729	4	5,110799364	1,52306213	0,35624138	2,027644557
gene30589	X				FAR3	uncharacterized protein LOC114266256	4	5,328480058	0,609796228	0,481933876	0,025186738
gene39522	X				FAR3	WAT1-related protein At1g25270-like	4	5,525450688	-0,625253911	0,208229392	0,535545593
gene19356	X				FAR3	ankyrin repeat-containing protein NPR4-like	5	5,819373592	-0,312658381	-0,783314888	-0,201211835
gene24961	X				FAR3	probable WRKY transcription factor 43	5	7,986597837	3,799699479	3,442606915	1,62436818
gene23853	X				FAR3	probable WRKY transcription factor 75	5	8,250235011	2,172977884	1,626473282	-0,663117526
gene12137	X				FAR3	1-aminocyclopropane-1-carboxylate synthase-like	5	7,188251809	2,340352464	1,590411778	-0,457300381
gene10287	X				FAR3	BON1-associated protein 2	5	9,094369369	0,066677356	-1,042363711	-2,865264606
gene47001	X				FAR3	NAC domain-containing protein 2-like	5	8,62102284	2,581281477	1,933267481	2,337992116
gene8172	X				FAR3	cationic peroxidase 1-like	5	5,974295184	5,507501763	1,947478303	0,687096607
gene4044	X				FAR3	E3 ubiquitin-protein ligase RHA2B-like	5	10,1626916	6,859370485	-0,760037593	-4,815035368
gene32350	X				FAR3	E3 ubiquitin-protein ligase RMA1H1-like	5	8,19810507	0,682244772	0,115644633	-0,105821501
gene56584	X				FAR3	putative wall-associated receptor kinase-like 16	5	6,113064984	-0,850602359	-0,069743383	-0,212234891
gene40058	X				FAR3	protein WVD2-like 5 isoform X2	5	6,902878115	-0,742807491	0,356970068	0,231444781
gene451	X				FAR3	premnaspirodiene oxygenase-like	5	9,030653744	5,839747022	2,973651841	2,277655391
gene458	X				FAR3	premnaspirodiene oxygenase-like	5	5,693277464	3,499071835	1,168927776	1,18052878
gene34611	X				FAR3	2-alkenal reductase (NADP(+)-dependent)-like	5	6,873912767	-0,299235739	-0,160075711	0,721651659
gene35850	X				FAR3	5-epi-aristolochene synthase-like	5	6,024152577	4,119589372	3,092047649	1,279089471
gene35884	X				FAR3	5-epi-aristolochene synthase-like	5	7,348933927	3,186325675	3,262324555	0,766526501
gene15675	X				FAR3	ankyrin repeat domain-containing protein 13C-A-like isoform X1	5	7,294875112	-0,210499506	0,105549645	0,089104995
gene27936	X				FAR3	ankyrin repeat domain-containing protein 13C-like	5	6,736249199	-0,116191524	0,627937773	0,15691073
gene52073	X				FAR3	auxin-induced protein PCNT115-like	5	5,982021636	2,906415097	2,415369967	0,301522773
gene18312	X				FAR3	blue copper protein 1b-like	5	8,244692967	5,098948096	1,41079554	3,946047789
gene14481	X				FAR3	chaperonin 60 subunit beta 2, chloroplastic-like isoform X1	5	8,050575251	-0,144980237	-0,114433405	-0,155726032
gene20923	X				FAR3	FRIGIDA-like protein 3	5	6,608694006	-0,524264794	-0,633107453	-0,557818703
gene57446	X				FAR3	histone H2B.5-like	5	6,677887108	0,131566119	-0,218580293	-0,377057992
gene52137	X				FAR3	laccase-7-like	5	8,566974092	-0,042377804	0,118102038	3,889622121
gene52139	X				FAR3	laccase-7-like	5	9,331949974	0,134508551	-0,068775646	3,10714755
gene12770	X				FAR3	natterin-1-like	5	6,343102096	0,308109776	-1,029662698	-0,28048829
gene12677	X				FAR3	natterin-like protein	5	6,870994266	0,401419423	-0,225682155	-0,083906787
gene12768	X				FAR3	natterin-like protein	5	7,283720524	0,556882958	0,030360332	-0,048137914
gene52648	X				FAR3	nuclear pore complex protein NUP93A-like	5	7,779004587	-0,618734556	-0,859038178	-0,349999084
gene31116	X				FAR3	polyadenylate-binding protein 1	5	9,17167968	0,165517444	1,117256976	0,464335774
gene41468	X				FAR3	polygalacturonase ADPG1-like	5	10,36310082	3,626762947	3,183047452	-2,13510433
gene18449	X				FAR3	protein trichome birefringence-like 19	5	8,367205561	0,297429544	-0,720436544	-0,299109554
gene7215	X				FAR3	putative pentatricopeptide repeat-containing protein At2g02150	5	5,951790024	-0,32469708	-0,563900532	-0,24838281
gene41007	X				FAR3	RING-H2 finger protein ATL30-like	5	9,634337734	3,103274003	0,742035231	0,443731686
gene56101	X				FAR3	serine/threonine-protein kinase ATG1c-like isoform X2	5	5,726517744	-0,572672917	-1,063996579	-0,296120216
gene40873	X				FAR3	ubiquitin carboxyl-terminal hydrolase 10-like	5	6,364341832	-0,140678981	0,363112595	-0,030358634
gene1638	X				FAR3	ubiquitin-like-specific protease ESD4 isoform X2	5	8,301272294	-0,050776818	1,019656404	-0,048392998
gene54284	X				FAR3	UDP-glycosyltransferase 73B5-like	5	9,588162082	0,264500467	-0,435347415	-0,380536496
gene18773	X				FAR3	uncharacterized protein LOC111384860	5	8,592298084	2,858062234	0,645214385	-0,086157714
gene47264	X				FAR3	uncharacterized protein LOC111387790	5	6,35500885	0,098369248	-1,410150196	-0,298268875
gene34595	X				FAR3	UPF0678 fatty acid-binding protein-like protein At1g79260 isoform X1	5	7,202450886	-0,726866971	3,211496507	-0,093344705
gene28606	X				FAR3	ADP-ribosylation factor-related protein 1-like	6	21,36996248	-0,320264419	0,204592013	-0,189357604
gene13386	X				FAR3	ATPase family AAA domain-containing protein 3C-like	6	22,16358839	-0,281474623	-0,386299079	-0,467463693
gene21353	X				FAR3	DELLA protein RGL1-like	6	21,39221053	-0,334396432	-1,176152996	-0,751484974
gene30448	X				FAR3	kinesin-like protein KIN-7E	6	22,44507721	0,284553193	0,869874759	0,347421491
gene13927		X	X	X	FS36|UW1|UW2	secoisolariciresinol dehydrogenase-like						3	3,065093387	1,382811055	-2,03578033	0,377627349	3	2,619253763	-1,56431857	-0,30704448	0,152505422	3	0,327759714	-0,375023483	2,032595605	2,585306878
gene15244		X	X	X	FS36|UW1|UW2	F-box/kelch-repeat protein At3g06240-like						4	-0,619492298	2,361854584	2,529505445	2,240643321	2	-1,075418124	1,206625556	0,842874547	3,2805142	2	-4,129374735	0,467000273	5,318000437	1,160552227
gene25774		X	X	X	FS36|UW1|UW2	alpha-dioxygenase 1						6	10,31666612	4,589778579	0,32633231	-1,822181731	5	5,754267615	0,240462888	0,851122865	-1,243089515	4	2,68110217	-2,674010522	-0,104288846	4,784781877
gene24978		X	X		FS36|UW1	subtilisin-like protease SBT1.9						2	-0,24980442	-1,754303107	-5,354316659	2,453891325	2	-1,593628993	-1,036174342	-1,397944474	3,429961515
gene2140		X	X		FS36|UW1	basic blue protein-like						2	-1,658364573	1,358157553	-3,858311993	4,01171611	3	3,583011909	-0,727582594	-1,446740085	1,251033128
gene44049		X	X		FS36|UW1	probable galactinol--sucrose galactosyltransferase 1						3	4,36782007	1,624266681	-0,313560704	0,803469039	3	3,039708844	-1,764672733	-2,442540659	0,365785359
gene50614		X	X		FS36|UW1	premnaspirodiene oxygenase-like						4	0,407866051	4,24413462	2,06322273	1,803987262	4	-0,483501308	2,074085221	3,52368037	1,588947443
gene50618		X	X		FS36|UW1	premnaspirodiene oxygenase-like						4	-0,702872417	3,46253844	1,739323663	1,776406214	4	-0,104269071	2,081191045	3,201474701	1,737467717
gene26841		X	X		FS36|UW1	geranylgeranyl pyrophosphate synthase, chloroplastic-like						4	-0,046799233	3,057137387	1,347553388	1,080143073	4	0,217840345	1,664534715	2,448813464	1,678120672
gene56171		X	X		FS36|UW1	synapse-associated protein of 47 kDa						4	2,699368559	4,003672291	1,45457885	-0,456150494	5	4,813909997	-0,193862996	0,212887994	-0,987415058
gene5673		X	X		FS36|UW1	ACT domain-containing protein ACR1-like						5	4,920841797	0,995292759	-0,752706031	0,829577567	5	3,056496462	0,270043034	1,379001883	-0,252417311
gene8806		X	X		FS36|UW1	glyoxylase I 4-like						6	8,290078476	2,068783674	-0,204865764	0,311498666	2	5,070687969	-0,294490954	3,265124692	1,788946675
gene48533		X	X		FS36|UW1	NAC domain-containing protein 2-like						6	8,236303939	2,829828419	0,062903026	-0,680594477	5	4,011646057	4,822774787	2,460487638	0,001303111
gene49742		X	X		FS36|UW1	berberine bridge enzyme-like 8						6	6,503715957	4,575344567	1,739708284	0,259365094	5	3,504063801	1,294426706	1,635612807	-0,964955633
gene11190		X		X	FS36|UW2	uncharacterized protein LOC113787721						1	-4,10308079	1,867876173	0,839945753	5,007913751						1	-7,832776264	2,144777715	-5,352973612	4,329767935
gene9225		X		X	FS36|UW2	BTB/POZ domain-containing protein At3g56230						1	-2,34794016	-0,752610339	-0,753871073	0,921872962						6	1,991915058	-0,44178923	-1,529924641	-3,160903043
gene56085		X		X	FS36|UW2	uncharacterized protein LOC111406451						2	-0,489650521	0,06927018	-4,646186416	0,219143201						5	1,548240504	-0,935750877	0,620602717	-2,190613124
gene29691		X		X	FS36|UW2	transcription factor MYB46-like						2	-0,699076489	-1,062553441	-4,171385701	0,585078708						6	0,917848867	-0,935680259	-0,869494338	-2,715618319
gene38537		X		X	FS36|UW2	germin-like protein subfamily 1 member 1						2	-0,303526597	-0,097173218	-5,439912736	2,135183423						6	0,576978271	-0,878442732	-2,513501866	-4,030116863
gene38607		X		X	FS36|UW2	tyrosine decarboxylase 1-like isoform X2						3	2,290832242	-0,262339677	0,43315182	0,18759342						1	-2,995865925	0,063847599	0,533792791	-0,491413733
gene46179		X		X	FS36|UW2	inactive TPR repeat-containing thioredoxin TTL3-like						3	3,62015742	0,374865976	-1,806388301	0,092749941						3	0,355546408	-0,675886607	2,10203294	-1,298903657
gene26003		X		X	FS36|UW2	cytochrome P450 CYP73A100-like						4	2,182500943	4,565414973	-2,564460692	5,031760534						3	1,807943302	1,433517671	7,797017229	5,561956628
gene29812		X		X	FS36|UW2	probable calcium-binding protein CML36						4	-0,107929561	2,233126905	1,952896694	0,430351244						3	-1,168826199	-0,773713621	1,260044712	2,33968123
gene47204		X		X	FS36|UW2	probable WRKY transcription factor 71						4	0,828559806	2,293488361	1,727860374	0,90409944						3	1,511504604	0,094131563	2,65650667	1,598019389
gene21189		X		X	FS36|UW2	CASP-like protein 1						4	2,033969974	4,505686052	3,096432063	0,98195867						3	0,996207558	-1,275471311	3,601476385	4,001370448
gene299		X		X	FS36|UW2	7-deoxyloganetin glucosyltransferase-like						4	2,934959941	2,305147957	1,444507961	-0,716039344						3	-0,61166029	-1,480178031	1,365873196	4,667635954
gene52053		X		X	FS36|UW2	raucaffricine-O-beta-D-glucosidase-like						4	5,256517757	3,387501045	3,09053636	0,29590884						3	0,20113281	-1,182222085	4,131551821	1,662379289
gene686		X		X	FS36|UW2	LOB domain-containing protein 1-like						4	-0,916247942	4,182411815	2,051784237	1,735100997						3	-0,931198046	-1,51650775	3,678913146	3,269809452
gene27822		X		X	FS36|UW2	berberine bridge enzyme-like 18						5	5,433745524	1,024728361	-2,300915514	0,683693841						2	-1,315811242	-0,136382494	4,952064419	0,354541913
gene27488		X		X	FS36|UW2	putative late blight resistance protein homolog R1A-10						5	6,150095714	0,264372261	-0,850190944	-0,841666197						5	0,69673109	0,346142102	0,754059149	-2,543766144
gene15423		X		X	FS36|UW2	transmembrane 9 superfamily member 8-like isoform X1						5	4,555683606	-0,46495064	0,872535522	0,68902394						5	-1,582184321	0,12834224	0,792943773	-2,456591601
gene12747		X		X	FS36|UW2	polygalacturonase At1g48100-like isoform X1						5	6,004624121	0,158223843	-0,539354308	-0,174898371						6	3,517190905	0,339459392	-0,766410941	-1,5451248
gene27823		X		X	FS36|UW2	berberine bridge enzyme-like 18						6	10,60422599	2,802632655	-0,447152506	1,211240536						3	-0,494099037	-1,503771653	5,093727627	1,009742666
gene27828		X		X	FS36|UW2	berberine bridge enzyme-like 18						6	10,65180012	4,043819953	0,168454825	0,426416472						3	-1,951470078	-0,964382045	5,203898178	2,411923704
gene32817		X		X	FS36|UW2	berberine bridge enzyme-like 18						6	7,695413907	4,513158163	0,357841461	0,041592431						3	-1,393639331	-3,472533448	4,280672696	1,097309887
gene51551		X		X	FS36|UW2	polyphenol oxidase I, chloroplastic						6	5,48459534	5,327774989	2,913068848	1,46451209						3	1,791671357	-0,484163636	4,922772932	3,866903246
gene40239		X			FS36	cytochrome P450 76A1-like						1	-3,107385258	0,067168478	-0,226862356	-1,771667726
gene9831		X			FS36	cytochrome P450 81E8-like						1	-2,576236081	0,350122845	0,304703068	0,588248628
gene50836		X			FS36	heavy metal-associated isoprenylated plant protein 44-like						1	-3,900799313	0,79849809	-0,77866335	0,166569385
gene6636		X			FS36	ankyrin repeat-containing protein NPR4-like						1	-2,23502053	1,297995128	-0,795441124	-0,439728788
gene48028		X			FS36	abscisic acid 8'-hydroxylase 2-like isoform X1						1	-0,311550238	-0,241443726	1,909028223	-2,434530833
gene34518		X			FS36	ACD11 homolog protein-like						1	-4,815174364	1,759809397	-0,168969116	-0,226750495
gene43347		X			FS36	homeobox-leucine zipper protein ATHB-52-like						1	-4,457367454	1,099124667	-0,257614648	0,65780086
gene11309		X			FS36	AUGMIN subunit 4						1	-2,632020457	-0,027768113	-0,143846123	0,255895855
gene26729		X			FS36	transcription factor bHLH162-like						1	-2,069051127	-0,139750714	-0,544208964	-0,401715543
gene12274		X			FS36	protein BPS1, chloroplastic-like						1	-1,994290695	0,27073972	2,054750753	3,946440104
gene4891		X			FS36	zinc finger protein CONSTANS-LIKE 2-like						1	-2,597859151	0,253203137	0,599727763	-0,291842815
gene48848		X			FS36	transcription factor CYCLOIDEA-like						1	-3,528777736	-2,484435004	1,604165209	0,408343099
gene28735		X			FS36	protein ELC-like						1	-1,112781352	0,43561143	-0,732441901	2,350068732
gene21896		X			FS36	ethylene-responsive transcription factor TINY-like						1	-2,303567727	-1,282175556	-0,532069065	0,985317019
gene54636		X			FS36	ethylene-responsive transcription factor WIN1-like						1	-2,032342255	0,280357665	0,534621106	-1,393444504
gene1277		X			FS36	protein FAR1-RELATED SEQUENCE 12-like isoform X2						1	-4,647453056	0,950752913	-0,168602932	0,502746391
gene50697		X			FS36	auxin-responsive protein IAA14-like						1	-2,026402175	0,516649868	0,11308958	-1,888727442
gene33175		X			FS36	late embryogenesis abundant protein At1g64065-like						1	-2,259636128	0,766159968	-0,159692325	-0,690382943
gene49088		X			FS36	leucine-rich repeat receptor-like protein kinase PEPR1						1	-3,216517834	-0,180114032	-0,241477711	-0,097961916
gene13554		X			FS36	myb family transcription factor PHL11						1	-2,052973842	-0,423005441	-0,668843316	0,192882884
gene34464		X			FS36	protein REVEILLE 7-like isoform X2						1	-2,101342416	0,158457601	-0,142185847	-0,36902425
gene49244		X			FS36	protein ROOT PRIMORDIUM DEFECTIVE 1						1	-4,324412702	0,499799091	-0,292057814	0,11127535
gene2393		X			FS36	protein RTF1 homolog						1	-3,866895313	0,082217061	0,192019753	-0,601023749
gene55831		X			FS36	inactive TPR repeat-containing thioredoxin TTL3-like						1	-1,072239181	0,871213436	1,238587691	-2,057607879
gene484		X			FS36	cytochrome c oxidase subunit 2-1 (mitochondrion)						1	-6,091659924	0,89724164	0,2468509	0,586653176
gene694		X			FS36	cytochrome c oxidase subunit III (mitochondrion)						1	-3,213417685	0,758961289	0,40731146	1,12762079
gene11245		X			FS36	---NA---						1	-4,223897219	0,63194548	-0,764186313	-0,07060478
gene41578		X			FS36	---NA---						1	-2,398383948	0,575270274	0,609100938	-0,870930777
gene52742		X			FS36	---NA---						1	-4,906158291	0,284362012	0,833512794	-0,084920081
gene7682		X			FS36	---NA---						1	-2,104905507	0,58669312	-0,320342716	0,182314201
gene4251		X			FS36	3-ketoacyl-CoA synthase 19						1	-3,253603912	0,063025594	-0,431429768	-0,277575435
gene56951		X			FS36	60S ribosomal protein L34-like						1	-3,703105491	0,846619372	-0,281011155	-0,93085996
gene22773		X			FS36	acetyl-CoA carboxylase beta subunit (chloroplast)						1	-4,755154099	0,956009525	0,720604839	0,267075825
gene22788		X			FS36	acetyl-CoA carboxylase beta subunit (chloroplast)						1	-4,90775176	0,895173014	0,162907166	0,563157478
gene12025		X			FS36	ankyrin repeat and sterile alpha motif domain-containing protein 1B-like						1	-2,25522873	0,083728666	0,140445322	-0,869143787
gene35833		X			FS36	ATP synthase CF1 beta subunit (chloroplast)						1	-6,134231281	0,850981083	-0,292630979	-0,095756036
gene4504		X			FS36	ATP synthase delta chain, chloroplastic						1	-5,826171284	0,91735785	-1,732595551	-0,546696279
gene1383		X			FS36	B3 domain-containing protein Os06g0112300-like						1	-1,756700967	-0,395206674	-0,311154471	2,673277125
gene47130		X			FS36	chlorophyll a-b binding protein 21, chloroplastic-like						1	-2,393003015	1,019534587	0,154176289	-1,380594855
gene42668		X			FS36	chlorophyll a-b binding protein 8, chloroplastic						1	-3,00878751	0,439732601	-0,292170593	-1,238076604
gene7386		X			FS36	chloroplast stem-loop binding protein of 41 kDa b, chloroplastic						1	-3,290059621	0,589153098	-0,746803583	-0,938143921
gene8449		X			FS36	DNA repair protein XRCC4-like						1	-4,86608033	1,875497286	0,032982023	-0,500542878
gene36355		X			FS36	dormancy-associated protein 1-like						1	-2,389428491	0,370915775	0,06855252	-1,337859177
gene46478		X			FS36	E3 ubiquitin-protein ligase SGR9, amyloplastic						1	-3,038916435	0,366135904	-0,656016898	-1,266165158
gene46489		X			FS36	E3 ubiquitin-protein ligase SGR9, amyloplastic						1	-3,111541301	0,361462364	-0,609544614	-1,175606332
gene35763		X			FS36	EG45-like domain containing protein						1	-2,041132157	-0,423563312	-0,929010798	2,311707751
gene27539		X			FS36	ferric reduction oxidase 8, mitochondrial isoform X2						1	-2,259265218	0,142780008	-1,149473297	0,891815372
gene4477		X			FS36	geranylgeranyl pyrophosphate synthase, chloroplastic-like						1	-2,039420021	1,05228074	-0,52462494	-1,98587954
gene43613		X			FS36	histone H2A						1	-2,379345564	0,780264217	-0,17574154	-0,922608207
gene51016		X			FS36	histone H4						1	-3,1250685	0,514325609	-1,105929195	-0,756571649
gene15683		X			FS36	inorganic phosphate transporter 2-1, chloroplastic-like						1	-1,147758511	-0,111874459	2,845498597	-0,401481795
gene8796		X			FS36	lachrymatory-factor synthase-like						1	-2,156078049	-0,257266563	-0,43662741	0,248978693
gene47733		X			FS36	lysosomal Pro-X carboxypeptidase						1	-3,299195776	-1,039546786	1,875889867	-2,008905645
gene54263		X			FS36	mechanosensitive ion channel protein 10-like						1	-2,08978598	-0,684002491	0,264652371	0,859082248
gene3801		X			FS36	NAD(P)H-quinone oxidoreductase subunit U, chloroplastic isoform X3						1	-3,364470803	0,468566704	-0,197666636	-0,873921033
gene28517		X			FS36	NAP1-related protein 2-like						1	-2,668150386	0,443781309	-0,426800278	0,24967729
gene31579		X			FS36	nicotinamidase 1-like						1	-2,674707865	0,376994389	0,065712606	-0,317379236
gene40480		X			FS36	nudix hydrolase 25						1	-1,895168495	-0,261477297	-0,2791234	2,281675495
gene50425		X			FS36	organic cation/carnitine transporter 3-like						1	-2,416353348	1,275534503	-0,407682597	-0,092392436
gene1469		X			FS36	pentatricopeptide repeat-containing protein At2g34400						1	-3,610096621	0,0637988	-0,267503496	0,361387563
gene8179		X			FS36	phosphatidylinositol 4-phosphate 5-kinase 1						1	-2,975507716	-1,467642653	1,218115747	-0,40865067
gene34705		X			FS36	photosystem II Q(b) protein (D1) (chloroplast)						1	-4,360267655	0,023751231	1,117437427	1,195905673
gene35125		X			FS36	predicted protein						1	-5,913865382	0,301784263	-0,526418483	-0,113962613
gene11201		X			FS36	probable prolyl 4-hydroxylase 9						1	-4,267006964	-0,396125504	-2,095784862	0,775348986
gene22536		X			FS36	probable xyloglucan endotransglucosylase/hydrolase protein 28						1	-3,473204242	0,353378778	-0,024103384	-0,270240505
gene41904		X			FS36	probable zinc metallopeptidase EGY3, chloroplastic						1	-2,452944054	-0,459431935	0,352083974	-1,1189817
gene41115		X			FS36	protein GL2-INTERACTING REPRESSOR 1						1	-2,067773262	0,955206745	0,874190283	-0,017154999
gene27485		X			FS36	purine permease 3-like						1	-2,432308488	-0,66017875	0,397360299	0,545099474
gene3071		X			FS36	putative glucose-6-phosphate 1-epimerase						1	-5,076948356	0,423767126	-0,170370959	0,55438502
gene8233		X			FS36	root phototropism protein 2 isoform X2						1	-2,585183956	1,325866278	0,525555428	0,323508117
gene17682		X			FS36	SecY-independent membrane transporter protein (mitochondrion)						1	-3,817244074	0,582914704	0,263752004	1,867774709
gene26788		X			FS36	serine carboxypeptidase 24-like						1	-3,273100221	0,451877485	-1,083819697	0,23462712
gene48696		X			FS36	serine carboxypeptidase-like						1	-2,070326946	0,239708045	-0,471950012	-0,892837193
gene41388		X			FS36	serine carboxypeptidase-like 40 isoform X1						1	-2,936741869	-0,153478001	0,335938999	-0,2747322
gene41412		X			FS36	shewanella-like protein phosphatase 2						1	-3,086702675	0,931049845	-0,832997019	-0,048126361
gene28034		X			FS36	sodium/hydrogen exchanger 2-like						1	-3,320351274	0,036949228	1,34916089	-1,508339025
gene46759		X			FS36	syntaxin-71						1	-2,671729191	0,532770761	-0,003742366	-1,008262268
gene15360		X			FS36	temperature-induced lipocalin-1-like						1	-2,389936628	0,258402222	-0,848754019	1,052913461
gene8673		X			FS36	thiosulfate sulfurtransferase 18-like isoform X1						1	-2,365991307	0,037158048	-0,568158583	-0,801205765
gene50338		X			FS36	tyrosine--tRNA ligase 1, cytoplasmic						1	-4,74224087	0,880340815	-0,001691465	1,722820403
gene47163		X			FS36	UBP1-associated protein 2C-like isoform X1						1	-3,439138282	2,799182755	2,579110967	0,997590822
gene41470		X			FS36	UDP-glycosyltransferase 85A8-like						1	-2,079621949	1,088898028	0,113035201	-0,413706896
gene56369		X			FS36	uncharacterized protein LOC111380343						1	-2,248382648	0,191598615	-0,20668624	-0,520660395
gene7318		X			FS36	uncharacterized protein LOC111389239						1	-2,424144559	0,081817331	0,132361763	0,395235715
gene17715		X			FS36	uncharacterized protein LOC111411984 isoform X2						1	-2,139471679	-0,036920508	0,452616004	-1,382006868
gene20285		X			FS36	uncharacterized protein LOC116119831						1	-2,821581911	0,679129492	-0,481371764	-0,130466292
gene39677		X			FS36	VAN3-binding protein-like						1	-2,248502482	-0,600710981	-1,477643392	0,421865344
gene8687		X			FS36	heavy metal-associated isoprenylated plant protein 21-like						2	-0,66898079	-1,392086999	-2,137368589	1,861445751
gene23219		X			FS36	heavy metal-associated isoprenylated plant protein 26-like isoform X1						2	-1,785925837	-3,182692011	-2,753629344	1,289635812
gene40182		X			FS36	heavy metal-associated isoprenylated plant protein 6-like						2	-1,049033814	-1,114809097	-2,207105767	0,730062539
gene7203		X			FS36	heavy metal-associated isoprenylated plant protein 7-like						2	-0,208098379	-0,82090262	-2,073479807	0,707484549
gene33038		X			FS36	NDR1/HIN1-like protein 1						2	0,038973881	-0,271303598	-3,526955581	0,59973131
gene33418		X			FS36	NDR1/HIN1-like protein 13						2	-0,932168569	0,051433281	-4,461818427	0,415450137
gene55753		X			FS36	peroxidase 64-like						2	-0,208523674	-1,296603132	-6,338752776	-1,196138359
gene29314		X			FS36	transcription factor bHLH112-like isoform X1						2	0,718946897	-1,401885247	-1,574427823	2,342704964
gene28143		X			FS36	BTB/POZ domain-containing protein At1g63850						2	-0,532862218	-0,121551295	-2,121140354	1,289147145
gene8940		X			FS36	calcium and calcium/calmodulin-dependent serine/threonine-protein kinase-like						2	1,575170956	-0,695532652	-2,318372915	0,159833181
gene23767		X			FS36	COBRA-like protein 4						2	0,549656506	-0,620659678	-4,31213888	0,198886357
gene3234		X			FS36	COBRA-like protein 4						2	-0,000464447	0,103248395	-4,702568343	-0,162741636
gene4989		X			FS36	COBRA-like protein 4						2	-0,817460109	-0,786849147	-3,924138362	0,795495621
gene7002		X			FS36	COBRA-like protein 4						2	1,07588354	-0,436262463	-3,590188722	0,818138725
gene9000		X			FS36	putative lipid-transfer protein DIR1						2	0,657116865	-0,565543569	-4,771075368	6,178969582
gene46716		X			FS36	protein DMP2-like						2	0,52489338	-0,566343336	-2,281497709	2,486620132
gene52124		X			FS36	protein ESKIMO 1-like isoform X1						2	-0,150641471	-0,993682741	-3,753042948	0,507552623
gene3005		X			FS36	protein EXORDIUM-like 2						2	-0,023117929	-1,248119391	-2,49793504	1,232707989
gene10146		X			FS36	probable beta-1,4-xylosyltransferase IRX9						2	-0,326469548	0,088475169	-3,79003227	0,534294914
gene20260		X			FS36	probable beta-1,4-xylosyltransferase IRX9						2	-0,696364992	-0,188335713	-3,713334599	0,256573219
gene31215		X			FS36	protein IRX15-LIKE-like						2	-0,65674218	-0,322618686	-4,433857102	0,497872557
gene34300		X			FS36	protein IRX15-LIKE-like						2	-0,618374597	-0,34684608	-4,152074893	0,250645473
gene25895		X			FS36	protein KINESIN LIGHT CHAIN-RELATED 2-like						2	-0,365172368	-0,122312482	-3,876379905	1,031691478
gene3963		X			FS36	homeobox protein knotted-1-like 1						2	0,690993721	-0,048482393	-4,850064517	-2,819035135
gene49106		X			FS36	LIM domain-containing protein WLIM2b-like						2	0,937507942	0,349138353	-2,215485997	0,822244562
gene18401		X			FS36	leucine-rich repeat extensin-like protein 3						2	-0,400850914	0,324708843	-2,710765872	-0,196433143
gene29737		X			FS36	leucine-rich repeat extensin-like protein 4						2	-0,306103078	-2,304685963	-3,151019219	1,386791448
gene2997		X			FS36	NAC domain-containing protein 43-like						2	-1,287833124	-0,622924633	-2,355600262	1,429615943
gene19252		X			FS36	protein RICE SALT SENSITIVE 3-like						2	-0,814162409	-1,014765447	-2,362317151	1,765646295
gene56395		X			FS36	protein trichome birefringence-like 3						2	0,131616074	0,199075555	-4,362881553	0,56909757
gene2223		X			FS36	protein trichome birefringence-like 33						2	-0,440077241	-0,081195372	-3,060783065	0,237412598
gene56618		X			FS36	probable WRKY transcription factor 65						2	0,392498508	0,940789241	-2,135725323	-0,115019374
gene12253		X			FS36	cytochrome b561 and DOMON domain-containing protein At3g61750						2	-0,725495565	0,08518523	-5,912883493	-1,063218689
gene46002		X			FS36	14 kDa proline-rich protein DC2.15-like						2	0,201097182	-1,086400166	-2,017265464	1,459018861
gene6038		X			FS36	agamous-like MADS-box protein AGL15 isoform X2						2	1,478994493	-3,461172345	-2,012604274	3,460869855
gene23543		X			FS36	alpha-L-fucosidase 1-like						2	1,311773362	-0,613239009	-2,094914662	0,586298594
gene45270		X			FS36	aquaporin TIP2-1-like						2	2,020541078	0,179079289	-4,890974632	1,039577128
gene31151		X			FS36	aspartic proteinase nepenthesin-1						2	-0,294732167	0,240287742	-3,864366998	0,607750824
gene30734		X			FS36	bifunctional protein FolD 1, mitochondrial-like						2	1,403820288	-1,830308963	1,441091258	2,898225618
gene49211		X			FS36	branched-chain-amino-acid aminotransferase-like protein 1 isoform X1						2	1,099598341	-1,093164582	-2,107167639	1,655237562
gene54042		X			FS36	cellulose synthase A catalytic subunit 4 -like						2	-0,094042267	-0,372653776	-4,582947396	-0,16449004
gene8856		X			FS36	cellulose synthase A catalytic subunit 4 -like						2	-0,174749875	-0,171795997	-3,608982977	0,620865166
gene46600		X			FS36	cellulose synthase A catalytic subunit 8						2	0,564990926	-0,171056742	-2,822736818	-0,173023407
gene36863		X			FS36	CRIB domain-containing protein RIC4-like						2	-0,798524786	-0,338986594	-2,445725243	0,626132034
gene8756		X			FS36	dCTP pyrophosphatase 1-like						2	-0,696421965	-0,570712509	-3,693900689	1,784438033
gene11371		X			FS36	DNA-3-methyladenine glycosylase isoform X1						2	-0,762288574	0,929351429	-2,519214063	0,788571605
gene40404		X			FS36	DNA-3-methyladenine glycosylase-like						2	-0,346725749	0,378956158	-3,769123393	0,277928435
gene33952		X			FS36	expansin-B3-like						2	0,282717908	-1,410119404	-2,684335431	1,729764139
gene49851		X			FS36	extensin-like						2	1,014614029	-1,972699127	-3,849173173	4,215989975
gene17888		X			FS36	fasciclin-like arabinogalactan protein 11						2	0,10488544	-0,403424304	-2,598794655	0,128619214
gene20262		X			FS36	fasciclin-like arabinogalactan protein 11						2	-0,482364208	0,870076917	-2,912432467	0,466584782
gene44303		X			FS36	fasciclin-like arabinogalactan protein 11						2	0,100237761	-0,873633595	-5,526063902	0,037559628
gene48520		X			FS36	fasciclin-like arabinogalactan protein 12						2	0,317286121	-0,843704622	-5,107837857	0,100530245
gene48550		X			FS36	fasciclin-like arabinogalactan protein 12						2	0,353049429	-0,75504642	-3,988242356	0,169954614
gene54486		X			FS36	GDSL esterase/lipase At4g26790-like						2	0,415118754	0,73777024	-2,700776603	-0,370765328
gene51515		X			FS36	germin-like protein subfamily 1 member 13						2	0,300446693	-0,519170333	-4,272865083	-0,551791393
gene35196		X			FS36	germin-like protein subfamily 3 member 2						2	-0,826487946	-1,564776547	-2,65209768	1,925457664
gene18509		X			FS36	glucuronoxylan 4-O-methyltransferase 1						2	-0,400029248	-0,37529454	-6,345226352	0,733024055
gene53715		X			FS36	glucuronoxylan 4-O-methyltransferase 2-like						2	-0,208575756	-0,163143742	-6,211121077	-0,734110666
gene30870		X			FS36	laccase-22-like						2	-0,172639906	-0,677981724	-3,866702948	0,349083037
gene56280		X			FS36	LOB domain-containing protein 41-like						2	2,654722475	-0,039692101	-4,427557196	3,073855705
gene53622		X			FS36	mavicyanin						2	-0,816775548	-0,636747795	-3,227988466	0,55470576
gene52326		X			FS36	metalloendoproteinase 3-MMP						2	-2,173823165	1,305535604	-2,316508602	-0,395794056
gene57763		X			FS36	non-specific lipid-transfer protein 1-like						2	0,405866878	0,517810914	-3,192972407	0,219952662
gene2331		X			FS36	non-specific lipid-transfer protein 3-like isoform X2						2	0,208886017	0,02101759	-5,531012165	3,168478128
gene2339		X			FS36	non-specific lipid-transfer protein 3-like isoform X2						2	0,391756753	-0,050506535	-6,80328425	3,535195543
gene46883		X			FS36	non-specific lipid-transfer protein 3-like isoform X2						2	1,13140111	-1,578981419	-6,94423841	4,81468593
gene20675		X			FS36	non-specific lipid-transfer protein D, cotyledon-specific isoform-like						2	0,202199261	-2,383938851	-5,361151244	2,326781067
gene45142		X			FS36	probable polygalacturonase						2	0,30514915	0,08760236	-2,697277097	0,491070157
gene20922		X			FS36	probable prolyl 4-hydroxylase 9						2	0,666741993	-1,628400988	-3,905170495	0,682864685
gene36213		X			FS36	protein IQ-DOMAIN 1						2	-0,651719966	0,300566959	-2,675511889	0,185712042
gene57197		X			FS36	protein IQ-DOMAIN 1 isoform X2						2	-0,511728496	0,101740308	-4,049130792	-0,193934241
gene53124		X			FS36	putative cyclin-D6-1						2	-0,38398704	-1,002422588	-2,044807821	1,073279966
gene57359		X			FS36	rac-like GTP-binding protein RAC13						2	-1,208780556	-0,645437605	-4,420962919	1,473654802
gene27764		X			FS36	S-adenosyl-L-methionine-dependent tRNA 4-demethylwyosine synthase						2	-0,563109309	1,262342458	-2,441450384	0,185624349
gene16985		X			FS36	secoisolariciresinol dehydrogenase-like isoform X2						2	0,195518718	0,546375418	-7,39728867	0,98899292
gene7098		X			FS36	serine carboxypeptidase-like 51						2	0,062237092	-1,268969828	-4,378178533	1,976686979
gene40585		X			FS36	thionin-like protein 2						2	2,078379562	0,108394105	-3,93558544	2,853742186
gene49499		X			FS36	transmembrane protein 45B-like						2	-0,138963792	-0,24725909	-4,284098586	2,097586027
gene44416		X			FS36	tubulin alpha chain-like						2	-0,155665748	-0,243945225	-2,550813499	-0,053346143
gene16627		X			FS36	UDP-xylose transporter 1						2	-0,777930628	-0,33448041	-2,856040949	0,425803383
gene32699		X			FS36	uncharacterized protein LOC111387240						2	1,488493214	-1,511252332	-4,872645093	1,675170943
gene31604		X			FS36	uncharacterized protein LOC111393461						2	-0,428320083	-0,149008426	-4,161751862	0,364817022
gene32232		X			FS36	uncharacterized protein LOC111397106						2	-0,779023329	0,395271016	-2,801503727	2,360929225
gene3605		X			FS36	uncharacterized protein LOC111397720						2	-0,378511395	-0,884324698	-2,764062417	1,670184061
gene40048		X			FS36	uncharacterized protein LOC111398954						2	-0,798186877	-2,342633465	-2,015414658	2,03301312
gene10770		X			FS36	uncharacterized protein LOC111401576						2	1,334284932	-1,148865577	-3,752342799	2,313614907
gene21519		X			FS36	upstream activation factor subunit spp27-like isoform X1						2	0,522900891	0,307367832	-2,244646171	0,732066103
gene44007		X			FS36	xyloglucan endotransglucosylase/hydrolase protein 22-like						2	1,572358967	-1,342526804	-3,125869841	3,069398962
gene5495		X			FS36	zinc finger CCCH domain-containing protein 14 isoform X2						2	-0,697835531	0,097108162	-4,397605076	1,349289804
gene32910		X			FS36	zinc finger protein 1-like						2	0,849930669	-0,27064664	-2,099132215	0,003093512
gene47988		X			FS36	MLO-like protein 6						3	2,6462838	0,473608994	1,665346675	-0,225625486
gene22175		X			FS36	putative disease resistance RPP13-like protein 1						3	3,54424814	-1,230188578	1,846907978	0,129542924
gene22875		X			FS36	probable WRKY transcription factor 19						3	3,397721791	-0,9448974	0,127992718	-0,809740499
gene39997		X			FS36	ABC transporter G family member 21-like						3	3,642207769	0,61004271	-0,90132576	0,87172759
gene55956		X			FS36	putative ABC transporter B family member 8 isoform X1						3	4,007879141	0,413641725	-0,107142584	-0,383626049
gene11437		X			FS36	1-aminocyclopropane-1-carboxylate oxidase 1-like						3	4,166917874	2,092900652	-0,259728317	0,556343286
gene7310		X			FS36	transcription factor bHLH78-like isoform X1						3	2,326911501	0,903387374	0,006731852	-1,21376428
gene52685		X			FS36	BON1-associated protein 2-like						3	3,313916573	0,826523381	-4,132798188	-2,60066171
gene31394		X			FS36	BTB/POZ and TAZ domain-containing protein 4-like						3	4,325046544	1,557297719	-3,0851279	-1,511100949
gene13397		X			FS36	protein DETOXIFICATION 24-like						3	2,475456062	-0,378094455	0,489908852	-0,202802038
gene42238		X			FS36	protein DETOXIFICATION 40-like						3	2,298363198	-0,348075081	-0,649743678	0,421400948
gene6437		X			FS36	protein DMR6-LIKE OXYGENASE 2-like						3	2,973907353	-1,070541789	-1,189942137	-0,371190709
gene6439		X			FS36	protein DMR6-LIKE OXYGENASE 2-like						3	2,20421471	-1,162065263	-1,428589982	0,174539011
gene1808		X			FS36	protein EIN4-like						3	2,91394083	0,54625356	-0,26666026	0,759124341
gene10590		X			FS36	ethylene receptor isoform X1						3	3,083393118	-0,877041832	0,932613117	-0,150596181
gene1711		X			FS36	ethylene-responsive transcription factor 1B-like						3	3,195241354	-0,83887229	-2,93941003	0,981402441
gene6760		X			FS36	ethylene-responsive transcription factor RAP2-3-like						3	2,901638658	-0,500025451	-0,884492232	0,00408302
gene26680		X			FS36	ethylene-responsive transcription factor TINY-like						3	4,499091719	0,62271408	-4,395937308	-1,008784917
gene64		X			FS36	protein EXORDIUM-like						3	4,281562259	-0,623251858	-1,160791165	0,694337707
gene35507		X			FS36	protein FAF-like, chloroplastic						3	2,048087067	-2,524028585	-2,122355728	1,528546673
gene54448		X			FS36	probable beta-1,4-xylosyltransferase IRX10L						3	3,224772018	-0,194972714	-0,425502702	0,088636612
gene17935		X			FS36	protein jagunal homolog 1-like isoform X1						3	4,137828674	-0,11087159	-2,987395339	-2,161117435
gene22675		X			FS36	protein JINGUBANG-like						3	2,69643804	0,077853101	-2,199152822	-0,242619816
gene21335		X			FS36	transcription factor MYB108-like						3	2,603700498	-0,259392892	-0,587929263	0,621250957
gene31854		X			FS36	protein SODIUM POTASSIUM ROOT DEFECTIVE 1-like						3	3,009868157	-0,513279832	-0,707424129	0,605641847
gene24951		X			FS36	Hop-interacting protein THI031						3	2,459593226	1,060803351	-0,074081222	-0,315067933
gene38945		X			FS36	protein TIC 22-like, chloroplastic						3	3,084394175	0,559306224	0,253876486	0,293484162
gene32086		X			FS36	TPR transcription factor						3	3,434344544	0,160371685	0,085274092	-0,542837581
gene29175		X			FS36	protein YLS3						3	2,722174055	0,730051877	-0,149617719	0,150492765
gene44368		X			FS36	premnaspirodiene oxygenase-like						3	2,316544246	0,182947772	-0,615008047	0,107060427
gene40107		X			FS36	---NA---						3	2,688325875	-1,688071816	2,204020845	-2,264887638
gene33975		X			FS36	2-hydroxyacyl-CoA lyase						3	2,923599057	-0,234766008	0,198378657	0,143341312
gene21592		X			FS36	2-methylene-furan-3-one reductase-like						3	2,853840846	-0,658050974	-1,23335171	0,266642274
gene21593		X			FS36	2-methylene-furan-3-one reductase-like						3	3,043100411	-1,279455661	-2,240647595	-0,597698971
gene44121		X			FS36	5'-nucleotidase domain-containing protein DDB_G0275467						3	2,09560372	0,116847437	0,393808679	0,044488834
gene46900		X			FS36	7-deoxyloganetic acid glucosyltransferase-like						3	2,989562836	-0,960950869	-1,441202609	0,422760353
gene31895		X			FS36	AAA ATPase forming ring-shaped complexes-like						3	2,873467881	-1,025407818	0,301303946	0,025475269
gene25946		X			FS36	anther-specific proline-rich protein APG-like						3	2,747156391	0,190819553	-0,197372613	0,565463973
gene49223		X			FS36	AP-1 complex subunit sigma-2-like						3	3,640835188	-0,375239606	0,957973354	0,058984234
gene23924		X			FS36	aquaporin NIP1-1-like isoform X1						3	4,304168976	1,470160771	0,007754876	-0,200625443
gene56420		X			FS36	ATP-dependent DNA helicase DDX11 isoform X2						3	2,762845492	-0,43314846	-0,936866004	-0,629820212
gene41158		X			FS36	beta-glucuronosyltransferase GlcAT14C isoform X1						3	2,70949192	-0,507949668	0,41925348	0,420231347
gene1728		X			FS36	C2 and GRAM domain-containing protein At1g03370-like						3	2,441589974	0,201158441	0,903765167	-0,314649593
gene14911		X			FS36	C2 and GRAM domain-containing protein At5g50170 isoform X1						3	3,495266711	-0,496405552	0,30162161	-0,159688084
gene44924		X			FS36	diacylglycerol O-acyltransferase 1-like isoform X2						3	3,551216065	0,502921289	-0,501086879	0,091037739
gene44494		X			FS36	diphosphomevalonate decarboxylase MVD2, peroxisomal-like isoform X1						3	2,154918745	1,089280054	0,812371304	0,088904776
gene15608		X			FS36	DNA-directed RNA polymerase II subunit 1						3	3,489520494	-0,681871595	0,845971721	0,279838526
gene39118		X			FS36	dnaJ homolog subfamily B member 13-like						3	2,530319578	0,569005892	-0,377476617	0,13385411
gene36701		X			FS36	double-stranded RNA-binding protein 2-like isoform X1						3	3,637350484	-0,663719212	0,914686146	-0,653714581
gene35622		X			FS36	ELMO domain-containing protein C-like isoform X1						3	2,14858032	-0,179957655	-0,494804822	-0,286253107
gene25058		X			FS36	F-box/kelch-repeat protein At3g61590-like						3	2,773691325	-0,494554654	-0,855413251	1,690566527
gene24587		X			FS36	feruloyl CoA ortho-hydroxylase 2-like						3	3,802877772	-0,09297616	-1,994838534	2,632211688
gene39094		X			FS36	galactinol synthase 1-like						3	1,969068931	-2,235417404	-1,514639711	0,635089827
gene34976		X			FS36	galactinol--sucrose galactosyltransferase-like						3	2,022797821	-2,485361017	-3,031052301	1,100302424
gene9021		X			FS36	glucan endo-1,3-beta-glucosidase 14-like						3	2,886045265	-0,1360668	0,081587886	0,336301413
gene39312		X			FS36	glutamate racemase						3	5,707239667	-1,989224917	-5,234062684	2,441035968
gene54267		X			FS36	glyoxylase I 4-like						3	2,801605268	0,376679029	-1,60977384	0,301089667
gene54399		X			FS36	heat shock protein 90-6, mitochondrial-like isoform X2						3	2,298018299	-0,419464822	0,198217928	-0,083988056
gene49		X			FS36	inorganic phosphate transporter 1-4-like						3	3,740244545	-0,654260652	-1,975416385	1,066831033
gene37997		X			FS36	K(+) efflux antiporter 2, chloroplastic isoform X2						3	3,407294888	-0,247783196	1,221681261	-0,457480187
gene55784		X			FS36	linamarin synthase 2-like						3	2,307414816	-0,169988721	0,367396112	-0,93360344
gene51423		X			FS36	LOW QUALITY PROTEIN: uncharacterized protein LOC111370859						3	1,220416659	-0,715339438	2,141680591	-1,092924988
gene228		X			FS36	maintenance of telomere capping protein 1						3	3,829993323	0,251516442	-2,662332255	0,312317933
gene11655		X			FS36	myosin-11-like isoform X2						3	2,465746821	-0,432589436	0,209378255	0,584922143
gene5208		X			FS36	NADH dehydrogenase 1 alpha subcomplex subunit 9, mitochondrial-like						3	2,305996757	0,23543512	0,549773916	-0,222117477
gene11569		X			FS36	notchless protein homolog						3	2,021087516	-0,193625114	-0,019465399	-0,059164547
gene7277		X			FS36	O-fucosyltransferase 19-like						3	2,354052786	-0,782925295	-0,451392567	0,722998069
gene53087		X			FS36	O-fucosyltransferase 20-like						3	2,337618851	0,009638022	-0,291004249	0,258000257
gene20141		X			FS36	P-loop NTPase domain-containing protein LPA1 homolog 2-like						3	3,205175501	-1,574608412	-3,795844853	0,932665087
gene6548		X			FS36	pelargonidin 3-O-(6-caffeoylglucoside) 5-O-(6-O-malonylglucoside) 4'''-malonyltransferase-like						3	6,670579438	0,204252672	-3,17305846	3,534459399
gene52679		X			FS36	pentatricopeptide repeat-containing protein At1g11290, chloroplastic-like						3	2,422532636	-0,284724021	1,462726677	-0,443253871
gene16717		X			FS36	pentatricopeptide repeat-containing protein At5g62370 isoform X1						3	2,989210743	-0,291630436	1,41961481	-1,15070975
gene23832		X			FS36	PHD finger protein Alfin1-like isoform X1						3	2,88725521	-0,062526854	0,078596186	0,31402549
gene56107		X			FS36	phosphatidylinositol 4-kinase gamma 4-like						3	2,753977963	-0,464874381	-0,759815226	0,643925284
gene7283		X			FS36	phosphatidylinositol 4-kinase gamma 4-like						3	2,996490709	0,712986694	-0,789551157	0,547774489
gene45181		X			FS36	phospho-2-dehydro-3-deoxyheptonate aldolase 2, chloroplastic-like						3	3,006934245	-0,364848101	-1,343783406	1,263391405
gene47543		X			FS36	phospho-2-dehydro-3-deoxyheptonate aldolase 2, chloroplastic-like						3	2,141713971	-0,385250713	0,764806047	-0,603216904
gene53440		X			FS36	phospholipid:diacylglycerol acyltransferase 1-like						3	3,080770742	-0,159046412	1,370902984	-0,355034171
gene29644		X			FS36	pleiotropic drug resistance protein 1-like isoform X2						3	3,327319693	-0,434275682	0,042038622	1,432644068
gene19687		X			FS36	polygalacturonase-like						3	4,137730756	1,103080954	-2,617718355	-1,863569546
gene45697		X			FS36	PREDICTED: uncharacterized protein LOC104604312						3	3,544825551	-0,163253225	0,253018293	-0,174085134
gene39020		X			FS36	PREDICTED: uncharacterized protein LOC105950195						3	2,207651338	-0,128259599	0,714611835	0,017129437
gene19101		X			FS36	probable ethanolamine kinase isoform X1						3	2,056634539	0,85164959	0,273084874	0,025539982
gene31526		X			FS36	probable inositol transporter 2						3	2,792013613	0,65302402	0,51718254	0,414637319
gene46553		X			FS36	probable L-ascorbate peroxidase 6, chloroplastic/mitochondrial						3	4,0817603	-0,302688981	0,269547335	-0,045357938
gene20678		X			FS36	probable manganese-transporting ATPase PDR2 isoform X3						3	3,438717306	-0,777584055	1,171710201	0,164093811
gene4695		X			FS36	probable pectin methylesterase CGR3						3	2,504691006	0,163427867	-0,5422427	-0,704506436
gene50912		X			FS36	protein CHROMOSOME TRANSMISSION FIDELITY 7-like isoform X1						3	2,283680171	0,112375756	0,145608187	0,278689674
gene26264		X			FS36	putative pentatricopeptide repeat-containing protein At1g19290 isoform X1						3	2,237988922	-1,061901861	1,499615417	0,083264906
gene29734		X			FS36	putative pentatricopeptide repeat-containing protein At5g52630						3	3,666168412	-0,506094266	0,370938626	0,431143963
gene31574		X			FS36	putative UDP-rhamnose:rhamnosyltransferase 1						3	3,119928164	1,899108263	-0,239269437	-1,466489407
gene44		X			FS36	RNA-binding protein 24-B-like isoform X1						3	2,196631578	-0,284201361	-0,718725332	-0,409149169
gene13924		X			FS36	secoisolariciresinol dehydrogenase-like						3	3,068523788	1,229045899	-3,682692317	-0,701446649
gene38751		X			FS36	soluble inorganic pyrophosphatase 4 isoform X1						3	2,474374485	0,596503803	0,520980488	0,181822425
gene21103		X			FS36	sugar transporter ERD6-like 16 isoform X2						3	4,916376886	-1,629726181	-3,403480767	1,687724684
gene31952		X			FS36	thylakoidal processing peptidase 1, chloroplastic-like						3	3,226771429	-0,920287167	0,902060165	0,602522739
gene29764		X			FS36	tyrosine aminotransferase-like						3	2,301813441	0,247448578	0,702854904	0,171591799
gene23417		X			FS36	tyrosine/DOPA decarboxylase 1-like						3	2,055195529	0,390767224	-1,698828023	1,229100904
gene27111		X			FS36	tyrosine/DOPA decarboxylase 1-like						3	3,960753235	-0,650247559	-3,343026766	1,960204582
gene32644		X			FS36	tyrosine/DOPA decarboxylase 1-like						3	2,277614147	0,050477842	-1,936647222	1,269964872
gene29179		X			FS36	U-box domain-containing protein 9-like isoform X1						3	2,266771768	-0,042311469	-0,777840838	0,355395148
gene54320		X			FS36	uncharacterized methyltransferase C3H7.11-like isoform X1						3	2,664456888	-0,095122712	-0,202318729	-0,100023186
gene28205		X			FS36	uncharacterized protein At2g33490-like						3	2,639230661	-0,552195191	-0,315392547	-0,530006869
gene35732		X			FS36	uncharacterized protein At5g01610-like						3	2,597901924	0,496421195	-1,298491401	0,70698252
gene18166		X			FS36	uncharacterized protein LOC111393636 isoform X1						3	2,437448471	-0,365244285	1,083895214	-0,30885141
gene16157		X			FS36	uncharacterized protein LOC111402120 isoform X1						3	2,635488559	-0,362540468	-2,165703825	0,740416694
gene52147		X			FS36	uncharacterized protein LOC111404060						3	2,053360927	0,760329645	-1,640119501	1,935926652
gene106		X			FS36	UPF0496 protein At1g20180						3	3,64614318	-1,218030745	1,516081078	-0,591463676
gene38604		X			FS36	UPF0505 protein isoform X2						3	2,500883661	-1,244359713	1,209688879	-0,437064158
gene20131		X			FS36	vacuolar cation/proton exchanger 3-like isoform X2						3	4,209516039	-0,382357465	0,308660458	0,072978953
gene1611		X			FS36	VIN3-like protein 2 isoform X2						3	2,879426947	2,019548066	-0,300872495	0,330325872
gene4754		X			FS36	WAT1-related protein At3g28050-like						3	2,337003369	-0,272573304	-0,294994437	-0,182154012
gene51881		X			FS36	WAT1-related protein At5g07050-like						3	3,349096299	0,346607078	-4,020830881	0,175944279
gene24488		X			FS36	zinc finger CCCH domain-containing protein 44-like isoform X3						3	3,082804033	-2,731437255	-3,254125737	0,519895069
gene10644		X			FS36	cytochrome b5, seed isoform-like isoform X2						4	-1,330912844	2,402612774	1,557561916	1,013397889
gene1158		X			FS36	cytochrome P450 CYP72A219-like						4	4,078152549	1,743811214	2,554066018	0,446666731
gene30556		X			FS36	cytochrome P450 CYP72A219-like						4	3,199301382	0,430893497	1,088917277	-0,249438133
gene43349		X			FS36	MLO-like protein 2						4	3,012017789	1,27593591	1,847101178	0,129921053
gene26550		X			FS36	probable WRKY transcription factor 33						4	2,956153891	1,029658752	2,575064895	-1,081257753
gene17074		X			FS36	abscisic acid receptor PYL4-like						4	0,647793599	4,059594676	1,496655573	0,498349617
gene33379		X			FS36	homeobox-leucine zipper protein ATHB-15-like isoform X1						4	2,444039456	1,172884914	1,029066836	0,67833747
gene5924		X			FS36	dirigent protein 22-like						4	1,155821514	7,716507944	-1,355632063	3,86352867
gene8842		X			FS36	MDIS1-interacting receptor like kinase 2-like						4	3,029644165	1,214672126	3,76475342	0,566192361
gene48470		X			FS36	mitogen-activated protein kinase kinase kinase 3-like						4	2,265132342	1,437180881	1,637642845	-0,34151757
gene46408		X			FS36	protein NUCLEAR FUSION DEFECTIVE 4-like						4	2,383380038	2,998749173	2,447073902	0,362494605
gene40569		X			FS36	protein PLANT CADMIUM RESISTANCE 2-like						4	3,965218366	2,709302156	1,275911209	0,706896246
gene40769		X			FS36	NtPRp27-like protein precursor						4	2,869137237	6,218174545	-2,21524951	-0,2555254
gene55662		X			FS36	transcription factor RAX2						4	0,305440785	2,48995177	1,080652344	0,622119613
gene8414		X			FS36	protein SPIRAL1-like 3						4	-0,52103279	3,368795827	-1,270173612	2,068471758
gene18729		X			FS36	protein SRG1-like						4	0,221926521	2,719046018	0,872728709	2,178159876
gene36152		X			FS36	probable WRKY transcription factor 23						4	1,633473397	3,355443276	2,479232949	0,864561483
gene42500		X			FS36	protein ZINC INDUCED FACILITATOR-LIKE 1-like isoform X2						4	2,934149859	1,925182092	1,887346786	-0,619028705
gene43314		X			FS36	(E,E)-geranyllinalool synthase-like						4	0,032638045	4,768930135	1,228546338	2,165501949
gene43318		X			FS36	aureusidin synthase-like						4	1,332396171	3,635820294	2,649218594	1,374124984
gene54428		X			FS36	B3 domain-containing protein Os03g0120900-like						4	1,637328573	0,494447097	2,366998187	-0,506438044
gene7012		X			FS36	bifunctional epoxide hydrolase 2-like						4	0,985902799	2,467857211	2,331362862	0,323279334
gene35303		X			FS36	blue copper protein-like						4	3,426906853	1,459266077	3,85997599	0,083930194
gene41534		X			FS36	caffeic acid 3-O-methyltransferase-like						4	-0,172321674	2,010623071	1,476660922	0,665283564
gene38800		X			FS36	early nodulin-93-like						4	2,313763405	8,382446354	-1,635532135	5,15690673
gene47144		X			FS36	early nodulin-93-like						4	8,55798213	5,500822115	-4,55975702	5,505625222
gene22561		X			FS36	expansin-A15-like						4	1,352821014	3,925065307	-0,033924735	0,184105951
gene36030		X			FS36	F-box/kelch-repeat protein At1g23390-like						4	4,123748366	4,409132547	4,379925503	-0,285563512
gene51874		X			FS36	growth-regulating factor 4-like						4	0,224212932	2,540870513	2,010211188	0,712382797
gene31437		X			FS36	monooxygenase 2-like isoform X2						4	0,487089271	3,74413124	5,899812946	0,578401737
gene30662		X			FS36	probable ethanolamine kinase isoform X1						4	3,584483016	0,879216327	1,036608011	-0,614857648
gene47612		X			FS36	probable galactinol--sucrose galactosyltransferase 5						4	3,224329328	0,691690301	1,280410763	0,630699822
gene42604		X			FS36	proton pump-interactor 1-like						4	3,723093845	1,894838465	1,620754183	0,451374432
gene57170		X			FS36	RING-H2 finger protein ATL32-like						4	-0,526870574	2,398294062	1,196430332	0,932529333
gene47903		X			FS36	S-linalool synthase-like						4	0,079273446	5,789065633	5,666014927	-1,243471125
gene52042		X			FS36	secoisolariciresinol dehydrogenase-like						4	-0,672156891	1,689998491	0,938851577	2,686074086
gene52239		X			FS36	uclacyanin-3-like						4	1,275144463	3,82428082	2,136805799	0,673984367
gene9326		X			FS36	uncharacterized protein At1g28695-like						4	3,882299053	2,707102327	3,412321549	-0,536775359
gene19465		X			FS36	uncharacterized protein LOC111371543 isoform X1						4	2,891815463	0,765331733	0,800036204	-0,307710303
gene49252		X			FS36	uncharacterized protein LOC111385870						4	1,545686212	2,492567673	2,727454179	-0,021612418
gene45742		X			FS36	WAT1-related protein At1g43650-like						4	1,711726074	2,514378391	1,527610489	-0,811052999
gene29716		X			FS36	zeatin O-glucosyltransferase-like isoform X1						4	2,582268609	1,429665945	1,407623625	0,15209429
gene14802		X			FS36	heavy metal-associated isoprenylated plant protein 22-like						5	4,481051132	-0,368115198	-0,959600458	-0,880056967
gene31332		X			FS36	WRKY transcription factor 6-like						5	6,082682846	-0,297131536	0,432002119	0,100774794
gene48168		X			FS36	serine/threonine-protein kinase EDR1-like isoform X3						5	5,40391075	-0,950766808	0,284857121	-0,521219285
gene55081		X			FS36	protein BONZAI 3 isoform X1						5	4,910961306	-1,1418835	0,238139953	0,397068889
gene26244		X			FS36	calcium uniporter protein 4, mitochondrial-like						5	4,725146726	2,238849739	-1,164749547	-1,302996445
gene24033		X			FS36	cytochrome P450 710A11-like						5	4,937983013	1,455994349	-0,861968642	-1,409188673
gene5397		X			FS36	protein DA1-like isoform X1						5	5,66736043	-0,421916327	0,891460497	-0,016620763
gene21861		X			FS36	ethylene-responsive transcription factor 1B-like						5	4,435304796	0,084471582	-1,271513415	-1,690828105
gene24261		X			FS36	ethylene-responsive transcription factor ERF014-like						5	5,074722603	-0,12310182	-1,422315258	0,09256541
gene43585		X			FS36	ethylene-responsive transcription factor ERF025						5	5,447766378	1,714272213	-2,483366476	-0,302718587
gene37708		X			FS36	probable beta-1,4-xylosyltransferase IRX9H						5	5,886798466	0,644433474	0,731756605	-0,404176012
gene39930		X			FS36	LRR receptor-like serine/threonine-protein kinase EFR						5	7,695352199	-0,683748906	-0,026068121	-0,303672922
gene33825		X			FS36	desiccation-related protein PCC13-62						5	5,466453161	0,32630354	-1,143806006	-1,8584003
gene53312		X			FS36	pathogen-related protein-like						5	3,835535629	-0,134181382	-2,004248619	-0,752914043
gene17038		X			FS36	superoxide dismutase , chloroplastic-like						5	6,663844136	-0,947627194	-0,705208219	-0,651753414
gene39815		X			FS36	transcription initiation factor TFIID subunit 9-like isoform X4						5	7,283533604	0,005735438	-0,369914244	0,035176923
gene39829		X			FS36	transcription initiation factor TFIID subunit 9-like isoform X4						5	6,215120013	-0,042017992	-0,064862566	-0,081018457
gene39036		X			FS36	TIMELESS-interacting protein-like isoform X1						5	6,870825688	-0,058865195	-0,130101296	0,456552905
gene45788		X			FS36	2-oxoglutarate-dependent dioxygenase DAO isoform X2						5	5,374398199	0,442913531	-0,756089201	0,894799929
gene6795		X			FS36	40S ribosomal protein S17						5	4,680741735	-0,121110451	-0,176646143	-0,105653186
gene47077		X			FS36	alpha carbonic anhydrase 7-like						5	5,586648276	0,773391238	-0,350423194	-2,432009296
gene47080		X			FS36	alpha carbonic anhydrase 7-like						5	3,962760525	-0,100029014	-0,977897014	-1,476220089
gene9624		X			FS36	alpha carbonic anhydrase 7-like						5	4,54402979	-0,86990763	-0,592664721	-1,906834419
gene20821		X			FS36	arginine-glutamic acid dipeptide repeats protein-like						5	5,759019307	-0,865404439	1,155612721	0,089552827
gene19004		X			FS36	aspartyl protease AED3-like						5	6,054346215	3,295376134	-2,815166229	2,161327877
gene46773		X			FS36	cation/calcium exchanger 5						5	5,62129984	0,656324287	0,029977964	-1,834572834
gene46032		X			FS36	chaperone protein dnaJ 20, chloroplastic-like						5	4,045105163	0,295374941	-1,48014688	-0,779892073
gene44606		X			FS36	cysteine proteinase 3-like						5	6,217167246	-0,877582263	-1,952657595	0,156050346
gene28328		X			FS36	cysteine-rich receptor-like protein kinase 2 isoform X1						5	5,032115221	0,198559448	1,195898107	0,673629365
gene29586		X			FS36	DDB1- and CUL4-associated factor homolog 1						5	4,699983113	-0,510679749	0,733514579	-0,602895873
gene57294		X			FS36	F-box protein CPR30-like						5	6,448616226	0,826861851	0,157345125	0,117542844
gene53744		X			FS36	ferruginol synthase-like						5	3,626142743	-0,288762704	-1,097517394	-0,277117737
gene50191		X			FS36	formin-like protein 5 isoform X3						5	5,763158508	-0,14024922	-1,585430701	0,89506161
gene14277		X			FS36	GDP-Man:Man(3)GlcNAc(2)-PP-Dol alpha-1,2-mannosyltransferase-like isoform X2						5	4,528312694	-0,182047988	1,051608532	-1,057866033
gene49662		X			FS36	glutamate receptor 2.7-like						5	9,093104898	-1,599143617	2,428230209	-0,342761695
gene34803		X			FS36	GTP cyclohydrolase 1-like						5	6,155202053	0,457496851	-0,18800922	-0,173196869
gene24		X			FS36	histone acetyltransferase type B catalytic subunit						5	5,974569927	-0,1360004	-0,077399477	0,198238773
gene34060		X			FS36	inorganic pyrophosphatase 1-like isoform X2						5	5,592047072	-0,293076478	-2,164190219	0,702187782
gene23623		X			FS36	nuclear speckle RNA-binding protein B-like						5	5,062261899	-0,305251239	1,902935925	-0,471479799
gene30535		X			FS36	nuclear transport factor 2B						5	4,228455699	0,026817682	-0,352812914	-0,000197306
gene34403		X			FS36	polygalacturonase QRT3						5	7,092607214	-0,326043863	0,080441715	0,092016249
gene29513		X			FS36	probable acyl-activating enzyme 1, peroxisomal						5	7,452287166	0,220121426	-0,44540938	-0,278099576
gene18455		X			FS36	probable envelope ADP,ATP carrier protein, chloroplastic						5	5,264628562	-0,432217945	-0,037052563	-0,099225295
gene15469		X			FS36	probable xyloglucan endotransglucosylase/hydrolase protein 23						5	5,688970832	0,725375913	-0,629503573	0,033827452
gene12172		X			FS36	putative serine/threonine-protein kinase-like protein CCR3						5	5,783750721	1,691909023	1,000044306	-0,650845049
gene53412		X			FS36	putative UDP-rhamnose:rhamnosyltransferase 1						5	4,971777508	0,499763577	0,191084641	-0,566938303
gene14752		X			FS36	ras-related protein RABB1b						5	6,260515134	-0,628645312	-0,442866487	0,872309146
gene44659		X			FS36	RNA-binding protein 24-B-like isoform X1						5	5,266028365	0,207617208	-0,165182531	0,368560098
gene26990		X			FS36	secoisolariciresinol dehydrogenase-like						5	5,595103798	0,73750961	-0,655599029	-0,771703991
gene24591		X			FS36	splicing factor 1-like						5	6,38209997	-0,546435615	1,024088351	-0,600333648
gene13478		X			FS36	sucrose nonfermenting 4-like protein isoform X3						5	5,519334481	-0,414636068	0,414261691	0,586061047
gene29623		X			FS36	transmembrane 9 superfamily member 1-like						5	5,097475625	-0,742343516	0,388706206	-0,184950437
gene2593		X			FS36	transmembrane protein 45A-like						5	6,953441482	1,263320661	0,46625473	0,027160448
gene42786		X			FS36	trihelix transcription factor ASR3-like						5	5,25669339	0,722996633	-1,042293011	-0,753386029
gene17354		X			FS36	tubby-like F-box protein 3 isoform X1						5	4,801826649	-0,519896358	1,806105404	0,815028697
gene45347		X			FS36	uncharacterized protein At1g51745-like						5	4,961329318	-1,652321473	1,128557833	1,087898855
gene8666		X			FS36	uncharacterized protein At4g08330, chloroplastic						5	4,364960465	0,23550184	0,624981055	0,820103284
gene15431		X			FS36	uncharacterized protein LOC111367530						5	4,631961457	-0,021513527	-0,236942593	-0,866140898
gene35589		X			FS36	uncharacterized protein LOC111388263						5	6,681453563	-0,008015364	0,282801576	0,188115099
gene16544		X			FS36	uncharacterized protein LOC111402362 isoform X1						5	8,126036866	-0,370465749	0,287707677	0,281097561
gene26566		X			FS36	uncharacterized protein LOC111408831						5	5,400259425	0,022830137	-1,675625771	1,4306846
gene17315		X			FS36	WAT1-related protein At4g08300-like						5	6,108526025	-0,263455026	1,04295995	-2,471713825
gene5576		X			FS36	xyloglucan endotransglucosylase/hydrolase 2-like						5	6,010915954	1,29703557	-0,395200555	0,770401619
gene5581		X			FS36	xyloglucan endotransglucosylase/hydrolase 2-like						5	5,013801043	0,124188186	-0,880901553	0,055290501
gene5582		X			FS36	xyloglucan endotransglucosylase/hydrolase 2-like						5	3,836916319	0,142578769	-1,175098655	-0,229349342
gene5579		X			FS36	xyloglucan endotransglucosylase/hydrolase protein 24-like						5	6,032285867	1,683182767	1,68057303	-0,270823824
gene27322		X			FS36	zinc transporter 2						5	7,541288729	0,8207187	-2,074836981	0,199736867
gene18064		X			FS36	desiccation-related protein PCC13-62						6	4,80040838	2,427292821	0,615381366	1,088460566
gene3807		X			FS36	desiccation-related protein PCC13-62						6	5,783830329	3,78727993	0,433841205	-3,453877765
gene46629		X			FS36	probable WRKY transcription factor 65 isoform X1						6	7,929171499	3,180425879	0,053974288	0,751249222
gene7948		X			FS36	alpha carbonic anhydrase 7-like						6	7,855918091	2,499423588	0,132288311	1,539080218
gene52030		X			FS36	amino acid transporter AVT1H						6	7,820269914	1,22477356	-1,280798795	-1,624550225
gene28119		X			FS36	berberine bridge enzyme-like 18						6	9,578553992	4,228884144	2,575823279	0,507745223
gene28183		X			FS36	berberine bridge enzyme-like 18						6	7,493906812	4,628833457	1,037403942	-1,52421244
gene49740		X			FS36	berberine bridge enzyme-like 22						6	6,462010384	3,605142611	2,562692275	-0,06156247
gene49741		X			FS36	berberine bridge enzyme-like 8						6	6,558834276	3,626347409	1,218068645	-0,338774674
gene1044		X			FS36	beta-glucosidase-like isoform X2						6	7,72207253	4,40237318	1,355604568	-1,295254454
gene32812		X			FS36	cannabidiolic acid synthase-like						6	6,511165949	4,26464264	2,320575901	-0,394867839
gene33573		X			FS36	casparian strip membrane protein 1-like						6	9,571560956	4,028266485	NA	-0,436441755
gene28520		X			FS36	chaperone protein dnaJ 20, chloroplastic-like						6	4,953207927	3,36864848	0,030725342	0,80006768
gene48248		X			FS36	epsin-3-like isoform X2						6	7,608457118	3,84861146	1,327473438	-0,111382009
gene30812		X			FS36	F-box protein PP2-B15-like						6	7,770269383	2,480199219	-1,007791858	-1,775391851
gene43683		X			FS36	membrane steroid-binding protein 2-like						6	5,315407647	2,53116315	1,853924926	0,602497114
gene13506		X			FS36	ribonuclease 3-like protein 3						6	3,963559882	4,014447172	0,992042214	0,958917113
gene45040		X			FS36	UPF0496 protein At1g20180						6	7,754149866	1,539032537	-0,542756468	-0,738072456
gene55033			X	X	UW1|UW2	acyl-CoA--sterol O-acyltransferase 1-like											1	-3,52076134	1,891883663	0,206771733	-1,542815756	5	-1,09751524	-1,093110804	2,294786374	-5,624013622
gene56830			X	X	UW1|UW2	ABC transporter G family member 32-like isoform X1											2	0,77756309	-1,663735343	-1,032990682	2,876973287	3	0,286467407	-0,034997691	3,674990124	0,049205784
gene51232			X	X	UW1|UW2	transcription factor MYB86-like											2	2,704006274	-1,265160015	-2,172669966	2,165682516	3	1,84950366	-0,264505789	4,343536473	0,217688116
gene16799			X	X	UW1|UW2	probable pectate lyase 8											2	2,238924629	-0,531970261	-0,481669932	2,689436315	3	1,150480163	0,368291116	4,383318315	-0,580850794
gene42825			X	X	UW1|UW2	uncharacterized protein LOC111388361											2	0,257252766	-1,910558003	-2,93437042	2,057244709	3	1,225258413	-0,900977744	4,009866888	2,354268407
gene38003			X	X	UW1|UW2	ethylene-responsive transcription factor ERF087-like											2	-0,152136854	-0,75993532	-2,368474573	2,632917374	5	0,028480537	-0,675338783	2,767762313	-5,719239607
gene38416			X	X	UW1|UW2	B3 domain-containing protein At5g60140-like											3	2,452276831	0,347812271	-0,045577247	-0,19121724	1	-10,60745974	1,842800123	1,093532778	-0,024818393
gene30159			X	X	UW1|UW2	RNA-directed DNA polymerase homolog											4	3,243113968	2,787132214	5,909003488	0,696570587	3	1,02724104	-1,669295941	3,448068079	3,725789577
gene34948			X	X	UW1|UW2	heat stress transcription factor B-2a-like isoform X1											4	2,029838672	2,315137452	3,541901743	0,377996855	3	-0,769125581	-1,160311953	2,822497589	2,883841558
gene11500			X	X	UW1|UW2	myb-related protein Zm1-like											5	8,296741407	-0,306372965	0,523855599	0,730557105	1	-6,348558899	0,359400886	1,621851781	0,82589719
gene6977			X	X	UW1|UW2	uncharacterized protein LOC111393233											5	2,262566186	0,7658277	1,114616511	-1,77946219	3	-0,417197433	-0,806907834	2,712347558	1,042253925
gene50396			X	X	UW1|UW2	thaumatin-like protein											6	0,048158224	0,986102901	1,422398538	-2,911065027	3	-0,084824589	-1,060474806	2,377579602	4,43910499
gene30075			X		UW1	thermospermine synthase ACAULIS5-like											1	-2,038951522	1,356488345	1,312307471	-0,919028218
gene44642			X		UW1	thermospermine synthase ACAULIS5-like											1	-2,642947427	2,124568148	2,499617263	-0,336717712
gene37479			X		UW1	protein CHLORORESPIRATORY REDUCTION 41, chloroplastic											1	-2,019668841	0,552468737	1,412369565	-2,454790864
gene7763			X		UW1	transcription factor MYB48-like isoform X2											1	-2,048704345	0,563112588	0,693762284	-0,339596969
gene18588			X		UW1	peroxidase 17-like											1	-2,100146386	0,239985354	-0,244756567	-1,028161414
gene55670			X		UW1	auxin-responsive protein SAUR50-like											1	-3,23640658	4,379575876	0,020204662	-1,098085934
gene10226			X		UW1	3-phosphoinositide-dependent protein kinase 2-like isoform X2											1	-2,132800456	1,4306446	0,825754484	-0,465448266
gene37554			X		UW1	agamous-like MADS-box protein AGL12											1	-3,256160838	0,486947898	3,477618622	-4,341188327
gene26807			X		UW1	anthocyanidin 3-O-glucosyltransferase 5-like											1	-1,252567014	2,380237312	1,045200711	0,935236453
gene7768			X		UW1	cell division control protein 48 homolog A-like											1	-2,781418703	2,083939996	2,84679457	-4,030935891
gene18030			X		UW1	FT-interacting protein 1-like isoform X2											1	-2,007698769	1,61732244	1,202721904	-0,566117366
gene15578			X		UW1	galactinol synthase 1-like											1	-2,105111052	2,317406875	1,143045354	-0,318131096
gene3165			X		UW1	galactinol synthase 1-like											1	-2,211085378	0,716816547	0,265641751	-0,577998769
gene37257			X		UW1	gibberellin 20 oxidase 1-D-like											1	-4,95596102	0,551813008	3,885916237	-2,379159193
gene4170			X		UW1	inositol-3-phosphate synthase											1	-2,374238523	1,454707352	1,869642505	-0,387314931
gene29814			X		UW1	monothiol glutaredoxin-S9-like											1	-2,574006075	3,168475869	1,900744851	-0,049119553
gene36391			X		UW1	monothiol glutaredoxin-S9-like											1	-2,112222702	3,295312003	0,957608201	-0,068219035
gene50392			X		UW1	organic cation/carnitine transporter 3-like											1	-1,934074736	3,487012761	2,510101098	-0,050213554
gene31742			X		UW1	protein indeterminate-domain 12-like isoform X2											1	-2,115339999	0,741110961	0,834233001	-1,549381194
gene20893			X		UW1	uncharacterized protein LOC111390213											1	-4,013987189	0,763066364	1,566168688	-0,694395424
gene11148			X		UW1	uncharacterized protein LOC122093031											1	-2,083126332	0,086189739	0,291961648	-0,994658595
gene46922			X		UW1	zinc-finger homeodomain protein 4-like											1	-2,008634808	1,098839899	1,148719166	-1,431939613
gene33528			X		UW1	cytochrome P450 83B1-like											2	-0,576979008	0,005654784	-0,657812862	2,96104378
gene10406			X		UW1	cytochrome P450 CYP72A219-like isoform X1											2	-2,688433843	-0,02662771	-0,636582092	1,363473694
gene10801			X		UW1	cytochrome P450 CYP72A219-like isoform X1											2	-1,237304117	0,475727342	-0,082496604	2,252126459
gene9908			X		UW1	heavy metal-associated isoprenylated plant protein 3-like isoform X1											2	-1,353241899	-2,152584637	-2,57567098	3,115793584
gene42069			X		UW1	LRR receptor-like serine/threonine-protein kinase											2	0,807649353	-1,663833132	-2,408415825	1,753056498
gene55173			X		UW1	protein ODORANT1-like											2	0,546542781	-1,981634317	-2,304128399	1,037842818
gene52765			X		UW1	phenylalanine ammonia-lyase-like											2	1,804868621	-1,649026241	-0,53213298	3,187077941
gene37585			X		UW1	thaumatin-like protein 1b											2	-0,12575614	-1,788873932	-1,899603667	3,319016633
gene19445			X		UW1	probable receptor-like protein kinase At5g18500											2	1,298442655	-1,581275667	-2,782308301	2,959337144
gene53822			X		UW1	disease resistance response protein 206-like											2	2,878667352	-2,182575146	-2,989849416	2,26033971
gene14628			X		UW1	probable WRKY transcription factor 75											2	5,32532733	0,157612786	1,247894736	3,071056921
gene28513			X		UW1	(RS)-norcoclaurine 6-O-methyltransferase-like											2	-0,286625274	-1,980255412	-6,704900568	3,315209391
gene39496			X		UW1	beta-xylosidase/alpha-L-arabinofuranosidase 2-like isoform X1											2	-0,017300977	-0,741307037	-0,830246506	3,027880033
gene33971			X		UW1	exocyst complex component EXO70A1-like											2	0,525841577	-1,468708011	-1,095547957	2,731653187
gene16225			X		UW1	extensin-2-like											2	2,472946667	0,137672977	0,163793417	3,463451255
gene46860			X		UW1	extensin-2-like isoform X1											2	2,772215924	0,070810011	0,05676837	3,905059257
gene53962			X		UW1	IAA-amino acid hydrolase ILR1-like 4											2	0,513560993	-0,523516478	0,448527474	3,22477959
gene57241			X		UW1	junctophilin-3-like											2	0,347243215	0,583788726	-0,468937773	2,340260696
gene33402			X		UW1	laccase-12-like											2	0,431022475	-2,25261884	-4,844219079	4,206162658
gene48579			X		UW1	laccase-12-like											2	0,282360645	-0,566859071	-1,396476925	2,648167659
gene48582			X		UW1	laccase-12-like											2	1,262641519	-1,016495996	-1,951084333	3,154087387
gene8635			X		UW1	LOB domain-containing protein 1-like											2	-0,937617935	1,601443906	-4,124306236	4,229176749
gene6839			X		UW1	polyphenol oxidase I, chloroplastic-like											2	-0,172819284	0,306038539	-0,520388784	4,981501491
gene27323			X		UW1	probable (S)-N-methylcoclaurine 3'-hydroxylase isozyme 2											2	0,829182102	-0,695122469	-1,2687187	2,22823753
gene13603			X		UW1	probable glycerol-3-phosphate dehydrogenase 1, cytosolic											2	0,000513096	-1,11887333	-0,984410151	2,506485103
gene23031			X		UW1	probable inactive receptor kinase At1g48480											2	0,585978547	-1,820162877	-2,480270242	0,868047016
gene22597			X		UW1	protein O-linked-mannose beta-1,4-N-acetylglucosaminyltransferase 2-like											2	3,273598417	-3,813781964	-3,198180081	1,819377227
gene32240			X		UW1	ribosome biogenesis protein BOP1 homolog isoform X2											2	-0,498468044	-0,533919525	0,213499869	2,482084993
gene56172			X		UW1	single myb histone 6-like											2	-1,917982101	3,897735087	-2,773608612	1,633458465
gene48839			X		UW1	SNF2 domain-containing protein CLASSY 4-like											2	-0,289615056	-1,031970059	-0,755165767	2,535951763
gene8598			X		UW1	subtilisin-like protease SBT1.9											2	1,963270344	-1,429223197	-2,030435579	1,479364551
gene30348			X		UW1	sulfate transporter 3.1-like											2	-1,283449644	1,33081272	0,410892709	2,218936574
gene10172			X		UW1	uridine-cytidine kinase C isoform X1											2	-0,196615867	-0,223893186	-0,470969887	3,882918591
gene38689			X		UW1	YTH domain-containing protein 1-like isoform X1											2	2,215018073	-1,701787331	-0,828231083	2,706742161
gene49115			X		UW1	heavy metal-associated isoprenylated plant protein 43-like isoform X4											3	2,145425782	-1,623916858	-1,700439406	-0,285790277
gene25372			X		UW1	1-aminocyclopropane-1-carboxylate oxidase											3	2,01119294	0,275231685	-0,081434701	-0,104872903
gene48463			X		UW1	auxin response factor 10-like											3	3,129979309	-1,690259894	-1,728079003	-0,264023472
gene27363			X		UW1	transcription factor bHLH162-like											3	3,162164786	-0,109383924	-3,739721633	1,949975007
gene52544			X		UW1	BURP domain-containing protein 16-like											3	2,215676929	-0,707008729	-0,911993865	-1,402736787
gene21062			X		UW1	BURP domain-containing protein BNM2A-like											3	3,441046995	-1,475448204	-1,594622704	0,365583199
gene41810			X		UW1	calcium-transporting ATPase, endoplasmic reticulum-type-like											3	1,701182671	0,089527627	-3,040371628	-0,650491544
gene36279			X		UW1	ethylene-responsive transcription factor ERF091											3	5,293933497	-2,756398781	-3,103749552	0,122022427
gene139			X		UW1	major allergen Pru ar 1-like											3	5,083674052	-3,649349734	-2,561894045	-2,136880024
gene55672			X		UW1	auxin-responsive protein SAUR50											3	0,489251801	-2,45590723	-3,444447938	0,256288449
gene16581			X		UW1	3-ketoacyl-CoA synthase 2-like											3	2,189203561	-0,88558113	-0,101684044	-0,978777203
gene18882			X		UW1	3-ketoacyl-CoA synthase 6-like											3	2,068427544	-2,300766562	-1,433176003	-0,63397127
gene45037			X		UW1	8-hydroxygeraniol dehydrogenase-like											3	2,89201756	-1,313348488	-2,62071426	0,933511161
gene22428			X		UW1	aquaporin AQPAn.G-like											3	3,055241846	-2,551111036	-4,910573948	-3,682961987
gene48427			X		UW1	beta-glucosidase 46-like isoform X3											3	2,178779048	-0,511447497	0,092355179	0,796637598
gene55339			X		UW1	beta-glucosidase BoGH3B-like											3	2,641745972	-0,928688697	-0,091632926	-0,418853098
gene2034			X		UW1	chaperone protein dnaJ 20, chloroplastic-like											3	3,918093904	-1,148953308	-0,4141376	-0,186442124
gene12020			X		UW1	cold shock protein 2-like											3	2,495843629	-2,827032179	-1,21735629	-1,077794452
gene13117			X		UW1	cysteine-rich and transmembrane domain-containing protein WIH2-like isoform X1											3	2,839885042	-0,264775617	-1,804986345	-1,155452019
gene14221			X		UW1	ELMO domain-containing protein A isoform X5											3	2,455452282	-0,442525693	0,076925784	-0,097297935
gene9948			X		UW1	fasciclin-like arabinogalactan protein 11											3	4,41889788	-5,720420089	-6,555314658	-0,487041515
gene28852			X		UW1	flavin-containing monooxygenase FMO GS-OX-like 9											3	2,775758548	-1,18751424	-2,587434553	0,946969132
gene34096			X		UW1	GDSL esterase/lipase APG											3	2,835779104	-2,811687014	-4,893913993	-1,977293461
gene11936			X		UW1	glucan endo-1,3-beta-glucosidase, acidic-like											3	2,312348408	-0,560202698	0,012024078	-1,091416467
gene56131			X		UW1	glucuronoxylan 4-O-methyltransferase 1											3	1,188912625	-3,725460664	-3,955921989	0,531925478
gene54851			X		UW1	kiwellin-like											3	3,022418882	-0,336223109	-0,683104882	-1,576474175
gene34961			X		UW1	LOB domain-containing protein 25-like isoform X2											3	2,666557112	-1,267781506	-3,416350409	-1,014414457
gene30954			X		UW1	metalloendoproteinase 2-MMP-like											3	2,298070234	-0,814302762	-0,423869214	-0,641469055
gene1166			X		UW1	omega-hydroxypalmitate O-feruloyl transferase											3	1,945678923	-3,229981601	-3,42061221	-2,129726293
gene41559			X		UW1	pollen receptor-like kinase 1											3	2,797848815	0,13590335	-0,155800456	-0,419472211
gene2245			X		UW1	probable leucine-rich repeat receptor-like protein kinase IMK3											3	2,156361928	-0,123264472	-0,670623615	0,421313151
gene28721			X		UW1	probable protein phosphatase 2C 65											3	4,566459615	-0,723244406	-0,147293514	1,297044124
gene5975			X		UW1	probable xyloglucan endotransglucosylase/hydrolase protein 7											3	0,382503466	-2,27051131	-2,795043951	-1,417427936
gene13955			X		UW1	secoisolariciresinol dehydrogenase-like											3	3,289007002	-1,767906967	-1,948267507	1,133066685
gene48752			X		UW1	subtilisin-like protease SBT1.2											3	3,69324739	-0,094456696	-1,224551567	-1,021878217
gene13716			X		UW1	transcription repressor OFP1-like											3	4,283615918	-0,639173586	-3,082422221	0,459192896
gene50158			X		UW1	uncharacterized protein LOC111385456											3	4,046325522	-1,332882136	-1,197956002	2,610339866
gene16521			X		UW1	uncharacterized protein LOC111394764											3	3,613731944	-2,792233194	-1,781785748	-1,407623346
gene57995			X		UW1	uncharacterized protein LOC111400066											3	1,283324604	-2,197700818	-1,755597354	-0,852118822
gene4968			X		UW1	xyloglucan galactosyltransferase XLT2-like											3	2,08361802	-1,078976003	-1,085234755	0,674643213
gene41587			X		UW1	ethylene-responsive transcription factor ABR1-like											4	-0,759286297	2,994888937	6,917510747	1,359621845
gene15014			X		UW1	probable WRKY transcription factor 75											4	2,728061385	1,623679024	2,703751586	-0,09480485
gene11169			X		UW1	premnaspirodiene oxygenase-like											4	1,294718193	3,870704753	5,680854639	2,984248472
gene28786			X		UW1	premnaspirodiene oxygenase-like											4	0,108759306	2,353585655	3,10480613	1,944727099
gene28788			X		UW1	premnaspirodiene oxygenase-like											4	0,149815799	2,462634621	3,114682211	1,887608844
gene50606			X		UW1	premnaspirodiene oxygenase-like											4	-0,258966774	2,270864147	3,049158652	1,857848082
gene21512			X		UW1	premnaspirodiene oxygenase-like isoform X1											4	-0,256345537	1,754945473	3,213288885	2,390327167
gene38918			X		UW1	bifunctional pinoresinol-lariciresinol reductase-like											4	2,02440642	2,064476057	2,991084626	-0,108145768
gene45585			X		UW1	lachrymatory-factor synthase											4	1,503759428	1,785676738	3,05104442	0,455633312
gene5965			X		UW1	UDP-glycosyltransferase 90A1-like											4	-0,725482111	1,381299769	3,325991087	2,630352624
gene200			X		UW1	protein NDR1-like											5	4,298763386	1,131843249	-0,531029478	-0,963140358
gene56672			X		UW1	protein CURLY FLAG LEAF 1-like											5	3,908363609	0,046582914	0,202902075	-0,833929272
gene46309			X		UW1	ethylene-responsive transcription factor 1B-like											5	5,992052017	6,49726119	3,403402048	1,082550261
gene54078			X		UW1	late embryogenesis abundant protein At1g64065-like											5	2,452877467	0,586277769	0,636128326	-0,799632989
gene56048			X		UW1	peroxidase N1-like											5	5,996086036	0,403280508	-1,962302545	-1,130685752
gene55274			X		UW1	thaumatin-like protein											5	3,840341966	0,136266982	0,785037695	-0,612204723
gene55278			X		UW1	thaumatin-like protein											5	3,493788082	-0,058958999	1,296684935	-1,87572207
gene33424			X		UW1	major allergen Pru ar 1-like											5	3,8082638	0,319761067	1,307533099	-3,341019034
gene3011			X		UW1	alcohol dehydrogenase-like 4 isoform X1											5	2,486040615	0,498631299	1,267590869	-0,098220725
gene17368			X		UW1	caffeic acid 3-O-methyltransferase-like isoform X1											5	20,82621088	0,020394785	0,037928897	0,193905371
gene49785			X		UW1	caffeic acid 3-O-methyltransferase-like isoform X1											5	3,335335196	0,73930174	-0,038634831	-0,130173104
gene49787			X		UW1	caffeic acid 3-O-methyltransferase-like isoform X1											5	3,42208195	0,903191892	0,3700673	0,103905786
gene47339			X		UW1	cysteine-rich receptor-like protein kinase 29											5	5,997180488	-0,546887964	-0,763417797	-0,051745249
gene11390			X		UW1	E3 ubiquitin-protein ligase RHA2B-like											5	3,669765524	3,811460553	3,107762265	-0,687736621
gene119			X		UW1	expansin-A11-like											5	2,058127175	0,556169092	1,352288559	-0,940008583
gene43828			X		UW1	gamma-glutamyl peptidase 3-like isoform X1											5	8,60072609	0,341008328	0,43039493	-0,682045694
gene41387			X		UW1	glucan endo-1,3-beta-glucosidase, acidic-like											5	5,815364721	-0,4094979	0,079808993	-0,86717149
gene54935			X		UW1	nudix hydrolase 17, mitochondrial-like											5	3,971522151	0,039948799	-0,243883684	-0,019774147
gene56061			X		UW1	protein PHYTOCHROME KINASE SUBSTRATE 3-like											5	5,521852431	-0,104221861	-0,114987143	-0,123549607
gene26377			X		UW1	protein S-acyltransferase 24-like											5	4,277848331	0,059362771	-0,102492481	-1,042548977
gene17			X		UW1	protein trichome birefringence-like 13 isoform X2											5	5,62228853	0,177810613	0,021028877	-0,516945997
gene11269			X		UW1	RING-H2 finger protein ATL47-like											5	6,954863364	3,872541108	1,061824827	-1,040945803
gene19959			X		UW1	sugar transporter ERD6-like 6											5	4,400614219	-0,123284092	-0,026553911	-0,846267798
gene5221			X		UW1	transcription termination factor MTERF9, chloroplastic-like											5	4,16195175	-0,351197948	-0,213152624	-1,293494923
gene45034			X		UW1	uncharacterized protein At1g76070											5	5,591371219	-0,998735038	0,474597203	-2,001288895
gene31382			X		UW1	uncharacterized protein LOC111382700											5	2,896366758	0,996554314	1,751694839	-0,169866603
gene48245			X		UW1	uncharacterized protein LOC111401357											5	3,334942008	1,591619011	1,662327504	1,039751922
gene37476			X		UW1	protein NDR1-like											6	-0,563408329	0,23874587	-0,52344414	-3,117655828
gene42760			X		UW1	putative disease resistance protein At3g14460											6	2,239500857	1,090961147	0,12411707	-1,612667826
gene50468			X		UW1	ethylene-responsive transcription factor 4-like											6	1,469923231	0,562087976	-0,320065081	-2,041275049
gene9467			X		UW1	auxin-binding protein ABP20-like											6	0,120862537	-0,675847584	1,101331992	-2,197984769
gene13714			X		UW1	non-specific lipid-transfer protein 1-like											6	-0,009598423	-0,082655963	-0,656263275	-3,421636115
gene11254			X		UW1	probable isoprenylcysteine alpha-carbonyl methylesterase ICMEL2 isoform X1											6	-0,320980866	0,478015666	-0,320016949	-3,729936792
gene22250			X		UW1	protein phosphatase methylesterase 1											6	0,21327085	0,34165219	1,325944906	-3,040208431
gene42480			X		UW1	protein transport protein Sec24-like At4g32640 isoform X1											6	1,151119808	0,663529587	-0,015349753	-3,584917381
gene53286			X		UW1	sodium/calcium exchanger NCL-like											6	-1,165961153	-0,119431045	-0,275037074	-2,842171427
gene38305			X		UW1	uncharacterized protein LOC111395439											6	1,072999694	0,064471676	-1,780161464	-2,414333198
gene56594			X		UW1	uncharacterized protein LOC111405741											6	-0,313195594	0,103496118	0,162253071	-3,437269355
gene56597			X		UW1	uncharacterized protein LOC111405741											6	0,009481448	0,750342027	0,121693938	-2,893334915
gene24650			X		UW1	uncharacterized protein LOC125202425											6	0,581798528	-0,948455259	0,1570731	-2,394605349
gene3217				X	UW2	cytochrome P450 71A1-like																1	-5,177805688	-0,720377453	0,248749979	0,236744746
gene3223				X	UW2	cytochrome P450 71A1-like																1	-2,483430688	-0,211963927	-0,10224848	0,436759932
gene49891				X	UW2	cytochrome P450 86A8-like																1	-3,071268174	0,679071364	3,741793582	0,191132185
gene34227				X	UW2	protein ENHANCED DISEASE RESISTANCE 2-like																1	-6,881849436	-0,532771888	0,610911028	-1,871173721
[truncated: 480 more rows]

## Sheet: Table S25
Table S25. Enriched GO terms for ADB-tolerant genotype FAR3
[truncated: 5,103 more rows]

## Sheet: Table S26
Table S26. No enriched GO terms were found for ADB-tolerant genotype FS36
[truncated: 5,103 more rows]

[truncated: 2 more sheets: Table S27, Table S28]
